# Supplementary material for: Development of an Adaptive, Economical, and Easy-to-Use SP3-TMT Automated Sample Preparation Workflow for Quantitative Proteomics
Source: J Proteome Res. 2025 May 27;24(6):2996–3006. doi: 10.1021/acs.jproteome.5c00124 (PMC12150330; doi:10.1021/acs.jproteome.5c00124)
Supplement: Supplementary file 3 [file pr5c00124_si_003.xlsx]

## Sheet: Table S2. Manual
Table S2	Proteins identified via the manual preparation.
Checked	Protein FDR Confidence: Combined	Master	Accession	Description	Exp. q-value: Combined	Sum PEP Score	Coverage [%]	# Peptides	# PSMs	# Unique Peptides	# AAs	MW [kDa]	calc. pI	Score Sequest HT: Sequest HT	# Peptides (by Search Engine): Sequest HT	Biological Process	Cellular Component	Molecular Function	Pfam IDs	Entrez Gene ID	Ensembl Gene ID	Gene Symbol	Gene ID	Reactome Pathways	WikiPathways	# Protein Pathway Groups	# Razor Peptides	Abundance: F1: 131N, Sample, DAX_DMSO	Abundance: F1: 131C, Sample, DAX_DMSO	Abundance: F1: 132N, Sample, DAX_DMSO	Abundance: F1: 134N, Sample, DAX_DOX	Abundance: F1: 134C, Sample, DAX_DOX	Abundance: F1: 135N, Sample, DAX_DOX	Abundance: F1: 132C, Sample, DAX_TMP	Abundance: F1: 133N, Sample, DAX_TMP	Abundance: F1: 133C, Sample, DAX_TMP	Abundance: F1: 129C, Sample, PERK_18H	Abundance: F1: 130N, Sample, PERK_18H	Abundance: F1: 130C, Sample, PERK_18H	Abundance: F1: 126, Sample, PERK_6H	Abundance: F1: 128C, Sample, PERK_6H	Abundance: F1: 129N, Sample, PERK_6H	Abundance: F1: 127N, Sample, PERK_DMSO	Abundance: F1: 127C, Sample, PERK_DMSO	Abundance: F1: 128N, Sample, PERK_DMSO	Found in Sample: [S10] F1: 131N, Sample, DAX_DMSO	Found in Sample: [S11] F1: 131C, Sample, DAX_DMSO	Found in Sample: [S12] F1: 132N, Sample, DAX_DMSO	Found in Sample: [S16] F1: 134N, Sample, DAX_DOX
FALSE	High	Master Protein	P56556	NADH dehydrogenase [ubiquinone] 1 alpha subcomplex subunit 6 OS=Homo sapiens OX=9606 GN=NDUFA6 PE=1 SV=4	0.002	3.631	13	2	5	2	128	15.1	9.98	0	2				Pf13233	4700	ENSG00000184983; ENSG00000272765; ENSG00000273397; ENSG00000277365; ENSG00000281013	NDUFA6	B2RE54; hsa:4700; O43675; P56556; Q6FGW0; Q6IBT8; Q6IC39	Complex I biogenesis		2	0	6.9	12.5	9.3	10.2	19.8	21.4	8.2	7.9	10.4	12	11.7	8.6	7.5	8.2	13.2	11.6	9.6	11.5	High	High	High	High
FALSE	High	Master Protein	O75044	SLIT-ROBO Rho GTPase-activating protein 2 OS=Homo sapiens OX=9606 GN=SRGAP2 PE=1 SV=3	0.001	4.941	2	2	3	2	1071	120.8	6.7	2.45	2				Pf00018, Pf00611, Pf00620	23380	ENSG00000266028	SRGAP2	A2RUF3; hsa:23380; O75044	CDC42 GTPase cycle; RAC1 GTPase cycle; RHOQ GTPase cycle; RHO GTPases Activate Formins; RAC3 GTPase cycle; RHOF GTPase cycle; RHOU GTPase cycle; Inactivation of CDC42 and RAC1		8	0	8.4	15.9	12.8	10.6	10.7	13.3	12.1	15.5	13.2	9.8	10.5	7.5	7.5	12.9	9.6	13.4	12	6.5	High	High	High	High
FALSE	High	Master Protein	Q6ZU35	Capping protein-inhibiting regulator of actin dynamics OS=Homo sapiens OX=9606 GN=CRACD PE=1 SV=3	0	8.98	3	2	3	2	1233	136.7	5.6	8.18	2				Pf15262	57482	ENSG00000109265	CRACD	hsa:57482; Q6ZU35; Q9NTE2; Q9NTP8; Q9ULK9			0	0	8.6	12.7	14.5	13.6	26.5	24.2	9.4	8.9	12.3	10.9	15.2	14.2	6.5	12.3	9.8	8.8	7.5	7.5	High	High	High	High
FALSE	High	Master Protein	Q969T4	Ubiquitin-conjugating enzyme E2 E3 OS=Homo sapiens OX=9606 GN=UBE2E3 PE=1 SV=1	0	7.818	14	2	4	1	207	22.9	7.18	8.54	2				Pf00179	10477	ENSG00000170035	UBE2E3	B2RAD6; D3DPG3; hsa:10477; Q5U0R7; Q7Z4W4; Q969T4	Synthesis of active ubiquitin: roles of E1 and E2 enzymes; Antigen processing: Ubiquitination & Proteasome degradation		2	0	9.6	12.8	18	14	16.9	15.3	16.3	14.1	17.3	9.7	10.2	7.8	8.5	10.3	9.8	6.9	13.1	9.9	High	High	High	High
FALSE	High	Master Protein	Q9UJK0	18S rRNA aminocarboxypropyltransferase OS=Homo sapiens OX=9606 GN=TSR3 PE=1 SV=1	0	6.946	8	2	3	2	312	33.6	6.87	6.23	2				Pf04034, Pf04068	115939	ENSG00000007520	TSR3	hsa:115939; Q6PJT8; Q9UJK0	rRNA modification in the nucleus and cytosol		1	0	10.6	31.3	18.2	9.1	14	16.2	24	11.4	21.5	6.2	9.9	10.6	9.7	11.3	13	12.2	11.6	8.3	High	High	High	High
FALSE	High	Master Protein	Q9UKB3	DnaJ homolog subfamily C member 12 OS=Homo sapiens OX=9606 GN=DNAJC12 PE=1 SV=1	0	9.549	19	2	4	2	198	23.4	5.71	9.83	2				Pf00226	56521	ENSG00000108176	DNAJC12	hsa:56521; Q5JVQ1; Q9UKB2; Q9UKB3			0	0	10.9	19.8	13.2	24.1	9.4	13.5	11.4	16.6	14	5.8	9.6	5.2	6.2	11.4	5.2	7.3	5.7	7.1	High	High	High	High
FALSE	High	Master Protein	Q9BZG1	Ras-related protein Rab-34 OS=Homo sapiens OX=9606 GN=RAB34 PE=1 SV=1	0	11.816	16	3	4	3	259	29	7.88	10.48	3				Pf00071	83871	ENSG00000109113	RAB34	B4E3A0; E9PEJ9; hsa:83871; Q5BJE6; Q8NCJ8; Q96AR4; Q9BZG1	RAB geranylgeranylation		1	0	11.1	15.7	11.7	16.9	11	9.9	15.1	16.1	14.9	15.2	12.9	16.1	13	14.4	16.3	17	17.2	13.3	High	High	High	High
FALSE	High	Master Protein	Q15349	Ribosomal protein S6 kinase alpha-2 OS=Homo sapiens OX=9606 GN=RPS6KA2 PE=1 SV=2	0	13.536	4	3	6	1	733	83.2	8.68	11.68	3				Pf00069, Pf00433	6196	ENSG00000071242	RPS6KA2	B3KTK9; hsa:6196; Q15349; Q15419; Q59GJ3; Q5TI68; Q96J38; Q9UJN5	Senescence-Associated Secretory Phenotype (SASP); Recycling pathway of L1; RSK activation; ERK/MAPK targets; CREB phosphorylation; Gastrin-CREB signalling pathway via PKC and MAPK		7	0	11.2	27.7	19.8	20.2	12.5	20.3	20.4	17.7	21	14	18.1	18.8	9.1	19.5	16.6	14.7	20.3	8.4	High	High	High	High
FALSE	High	Master Protein	O75147	Obscurin-like protein 1 OS=Homo sapiens OX=9606 GN=OBSL1 PE=1 SV=4	0	8.409	2	2	3	2	1896	206.8	5.63	4.77	2				Pf07679, Pf13927	23363	ENSG00000124006	OBSL1	A0A024R468; A4KVA4; A4KVA5; hsa:23363; O75147; Q96IW3; S4R3M6	Neddylation		1	0	11.2	16	13.1	13.5	10	11.1	11.3	19.6	17.1	15.4	14.1	9.4	11.4	16.2	13.7	11	11.5	9.7	High	High	High	High
FALSE	High	Master Protein	Q9Y4C8	Probable RNA-binding protein 19 OS=Homo sapiens OX=9606 GN=RBM19 PE=1 SV=3	0	9.091	5	3	5	3	960	107.3	6.54	9.03	3				Pf00076	9904	ENSG00000122965	RBM19	A8K5X9; hsa:9904; Q9BPY6; Q9UFN5; Q9Y4C8			0	0	12.2	19.6	14.9	19.4	5.7	9.7	11.8	17.4	18.2	12.9	9.4	12.3	12.2	17.3	16	11.5	13.4	14.9	High	High	High	High
FALSE	High	Master Protein	O60306	RNA helicase aquarius OS=Homo sapiens OX=9606 GN=AQR PE=1 SV=4	0	7.355	2	2	3	2	1485	171.2	6.37	6.42	2				Pf13086, Pf13087, Pf16399, Pf21143, Pf21144	9716	ENSG00000021776	AQR	A0JP17; A5YKK3; hsa:9716; O60306; Q2YDX9; Q6IRU8; Q6PIC8	mRNA Splicing - Major Pathway; Formation of TC-NER Pre-Incision Complex; Dual incision in TC-NER; Gap-filling DNA repair synthesis and ligation in TC-NER		5	0	13.1	18.6	15.7	16.6	9.5	13.5	14.5	17.5	19.8	12.1	9.5	12.2	13.7	12.4	13.5	11.2	13.8	11.3	High	High	High	High
FALSE	High	Master Protein	Q9NWL6	Asparagine synthetase domain-containing protein 1 OS=Homo sapiens OX=9606 GN=ASNSD1 PE=2 SV=2	0	9.223	6	2	3	2	643	72	6.83	8.57	2				Pf00733	54529	ENSG00000138381	ASNSD1	D3DPH6; hsa:54529; Q3LIC3; Q4ZG45; Q9NWL6			0	0	14.4	19.6	16.8	17	12.5	15.3	14.1	20	14.2	16	11.1	12.2	16.4	15.4	17.1	12.1	11.8	12.7	High	High	High	High
FALSE	High	Master Protein	Q9UK10	Zinc finger protein 225 OS=Homo sapiens OX=9606 GN=ZNF225 PE=1 SV=2	0.002	3.714	2	2	2	1	706	82.4	8.91	2.03	2				Pf00096, Pf01352	7768	ENSG00000256294	ZNF225	A8K8S2; hsa:7768; Q53F12; Q9NS46; Q9UID8; Q9UK10	Generic Transcription Pathway		1	0	14.5	19.3	18.7	18.5	15.4	18.8	19.3	19	20.5	7.9	11	10.6	6.8	10.2	10.1	10.5	12.2	13.7	High	High	High	High
FALSE	High	Master Protein	Q14240	Eukaryotic initiation factor 4A-II OS=Homo sapiens OX=9606 GN=EIF4A2 PE=1 SV=2	0	68.183	26	9	320	1	407	46.4	5.48	908.81	9				Pf00270, Pf00271	1974	ENSG00000156976	EIF4A2	D3DNU9; hsa:1974; Q14240; Q53XJ6; Q96B90; Q96EA8	L13a-mediated translational silencing of Ceruloplasmin expression; GTP hydrolysis and joining of the 60S ribosomal subunit; Deadenylation of mRNA; M-decay: degradation of maternal mRNAs by maternally stored factors; ISG15 antiviral mechanism; Translation initiation complex formation; Ribosomal scanning and start codon recognition; Z-decay: degradation of maternal mRNAs by zygotically expressed fa…		9	0	14.6	22.2	18.8	16	15.4	17.3	19.2	28	23	16.9	21.4	22.1	17	26.6	21.7	20.3	22.5	16.3	High	High	High	High
FALSE	High	Master Protein	Q8TD30	Alanine aminotransferase 2 OS=Homo sapiens OX=9606 GN=GPT2 PE=1 SV=1	0.001	5.503	5	2	3	2	523	57.9	7.71	5.96	2				Pf00155	84706	ENSG00000166123	GPT2	hsa:84706; Q8N9E2; Q8TD30			0	0	14.6	37	41.8	29.7	8.8	19.3	29.7	36.7	37.4	42.5	54	66.7	55.5	62.5	57	71	66.7	49.8	High	High	High	High
FALSE	High	Master Protein	O75886	Signal transducing adapter molecule 2 OS=Homo sapiens OX=9606 GN=STAM2 PE=1 SV=1	0.001	5.185	4	2	4	2	525	58.1	5.07	4.81	2				Pf00018, Pf00790, Pf02809	10254	ENSG00000115145	STAM2	A8K8A0; D3DPA1; hsa:10254; O75886; Q7LDQ0; Q9UF58	Ub-specific processing proteases; Endosomal Sorting Complex Required For Transport (ESCRT); RHOU GTPase cycle; Cargo recognition for clathrin-mediated endocytosis; EGFR downregulation; Negative regulation of MET activity; InlB-mediated entry of Listeria monocytogenes into host cell		8	0	15	20	16.7	14.5	8.3	13	15.6	20.5	18.4	14.1	13	10.2	9.5	12.7	13.3	12.2	13.9	13.6	High	High	High	High
FALSE	High	Master Protein	Q8NCM8	Cytoplasmic dynein 2 heavy chain 1 OS=Homo sapiens OX=9606 GN=DYNC2H1 PE=1 SV=4	0	6.431	1	3	3	3	4307	492.3	6.54	2.29	3				Pf03028, Pf08385, Pf08393, Pf12774, Pf12775, Pf12777, Pf12780, Pf12781, Pf18198, Pf18199, Pf21264, Pf22597	79659	ENSG00000187240	DYNC2H1	hsa:79659; O00432; Q16693; Q3C1U8; Q4AC93; Q6ZMX7; Q6ZUM6; Q7Z363; Q8N977; Q8NCM8; Q92815; Q9HAE4	Hedgehog 'off' state; Intraflagellar transport		2	0	15.1	25	30.8	21.1	17	12.8	28.3	19.3	23.4	18.3	16.9	14.6	12.7	18.2	17.8	15.9	23	14.6	High	High	High	High
FALSE	High	Master Protein	Q01970	1-phosphatidylinositol 4,5-bisphosphate phosphodiesterase beta-3 OS=Homo sapiens OX=9606 GN=PLCB3 PE=1 SV=2	0	6.875	3	2	2	2	1234	138.7	5.9	3.16	2				Pf00168, Pf00387, Pf00388, Pf08703, Pf17787, Pf22631	5331	ENSG00000149782	PLCB3	A5PKZ6; G5E960; hsa:5331; Q01970; Q8N1A4	Synthesis of IP3 and IP4 in the cytosol; G alpha (q) signalling events; Ca2+ pathway; G beta:gamma signalling through PLC beta; Presynaptic function of Kainate receptors; Fatty Acids bound to GPR40 (FFAR1) regulate insulin secretion; PLC beta mediated events; Acetylcholine regulates insulin secretion		8	0	16	18.6	17.7	12.8	12.2	17.7	17.3	24.7	22.8	20.3	17.1	13.9	8.8	16.9	15.1	9.7	12.9	17.6	High	High	High	High
FALSE	High	Master Protein	Q9NP92	Large ribosomal subunit protein mL65 OS=Homo sapiens OX=9606 GN=MRPS30 PE=1 SV=2	0	9.094	10	2	2	2	439	50.3	7.97	5.83	2				Pf07147	10884	ENSG00000112996	MRPS30	hsa:10884; Q96I91; Q96Q19; Q9H0P8; Q9NP92; Q9NSF9; Q9NZ76	Mitochondrial translation initiation; Mitochondrial translation elongation; Mitochondrial translation termination		3	0	16.1	15.4	22	21.4	17.7	15.9	19.6	24.7	24.3	16	15.5	15.4	13.1	16.2	20.4	14.7	16.6	17.5	High	High	High	High
FALSE	High	Master Protein	Q9ULK4	Mediator of RNA polymerase II transcription subunit 23 OS=Homo sapiens OX=9606 GN=MED23 PE=1 SV=2	0	8.308	2	2	2	2	1368	156.4	7.4	3.42	2				Pf11573	9439	ENSG00000112282	MED23	B9TX55; hsa:9439; O95403; Q5JWT3; Q5JWT4; Q6P9H6; Q9H0J2; Q9NTT9; Q9NTU0; Q9ULK4; Q9Y5P7; Q9Y667	MLL4 and MLL3 complexes regulate expression of PPARG target genes in adipogenesis and hepatic steatosis; PPARA activates gene expression; Generic Transcription Pathway; Transcriptional regulation of white adipocyte differentiation; RSV-host interactions		5	0	17.2	20.4	17.4	24.1	12	14.9	21.6	19.4	20.4	14.2	16	14.1	13.1	16	21.6	13.1	14.4	13.6	High	High	High	High
FALSE	High	Master Protein	P0CG30	Glutathione S-transferase theta-2B OS=Homo sapiens OX=9606 GN=GSTT2B PE=1 SV=1	0	13.387	13	2	11	2	244	27.5	6.4	36.92	2				Pf00043, Pf02798	653689	ENSG00000133433; ENSG00000278695	GSTT2B	hsa:653689; O60665; P0CG30; P30712; Q6IPV7; Q9HD76	Glutathione conjugation		1	0	17.4	25.8	26	18.7	19.7	17.3	27	15.5	25.2	15	17.6	17.4	16.9	20.4	21.3	14	12.9	17.5	High	High	High	High
FALSE	High	Master Protein	P42892	Endothelin-converting enzyme 1 OS=Homo sapiens OX=9606 GN=ECE1 PE=1 SV=2	0	7.171	4	2	2	2	770	87.1	5.88	5.46	2				Pf01431, Pf05649	1889	ENSG00000117298	ECE1	A8K3P1; B4E291; hsa:1889; P42892; Q14217; Q17RN5; Q2Z2K8; Q58GE7; Q5THM5; Q5THM7; Q5THM8; Q9UJQ6; Q9UPF4; Q9UPM4; Q9Y501	Peptide ligand-binding receptors		1	0	18.1	28.1	19	22.8	19.6	27.5	29.6	23	25.6	19.3	21.7	28.1	23.9	26.6	28.3	26.2	31.3	29.8	High	High	High	High
FALSE	High	Master Protein	P02794	Ferritin heavy chain OS=Homo sapiens OX=9606 GN=FTH1 PE=1 SV=2	0	7.283	15	2	3	2	183	21.2	5.55	8.83	2				Pf00210	2495	ENSG00000167996	FTH1	B3KNR5; hsa:2495; P02794; Q3KRA8; Q3SWW1	Neutrophil degranulation; Golgi Associated Vesicle Biogenesis; Iron uptake and transport; Scavenging by Class A Receptors		4	0	18.7	26.7	30	20.2	42.7	38.7	22.1	24.6	30.4	20.4	28.3	19.2	17.4	20	17.2	17.9	22.2	14.5	High	High	High	High
FALSE	High	Master Protein	Q8IVL5	Prolyl 3-hydroxylase 2 OS=Homo sapiens OX=9606 GN=P3H2 PE=1 SV=1	0.002	3.666	2	2	2	2	708	80.9	5.71	2.08	2				Pf13640	55214	ENSG00000090530	P3H2	B3KPK0; B3KWI9; D3DNV8; hsa:55214; Q8IVL5; Q9NVI2	Collagen biosynthesis and modifying enzymes		1	0	19.1	36.9	25.3	26.3	39.7	39.2	20.4	27.7	35.4	29.8	29.1	32	27.2	33.5	38.4	37.4	41.7	33.6	High	High	High	High
FALSE	High	Master Protein	O00625	Pirin OS=Homo sapiens OX=9606 GN=PIR PE=1 SV=1	0.001	5.394	7	2	2	2	290	32.1	6.92	2.03	2				Pf02678, Pf05726	8544	ENSG00000087842	PIR	hsa:8544; O00625; Q5U0G0; Q6FHD2	Digestion		1	0	20.6	28.2	26.6	24.2	22	16.6	25.4	28.7	29.3	11.5	15.8	14.8	14.3	25.1	20.1	16.9	13.4	14.9	High	High	High	High
FALSE	High	Master Protein	Q08AN1	Zinc finger protein 616 OS=Homo sapiens OX=9606 GN=ZNF616 PE=2 SV=2	0.002	4.263	2	2	2	1	781	90.2	9.57	3.76	2				Pf00096, Pf01352	90317	ENSG00000204611	ZNF616	B3KRV1; hsa:90317; Q08AN1; Q0P658; Q658V7	Generic Transcription Pathway		1	0	21.3	38.7	33.4	33.7	24.6	26	20.3	25.3	29.4	26.6	29.6	21.3	22.7	29.4	31.5	25.1	28.8	23.6	High	High	High	High
FALSE	High	Master Protein	Q15051	IQ calmodulin-binding motif-containing protein 1 OS=Homo sapiens OX=9606 GN=IQCB1 PE=1 SV=1	0	6.585	4	2	2	2	598	68.9	9.1	5.41	2				Pf00612	9657	ENSG00000173226	IQCB1	hsa:9657; Q15051; Q3KS08; Q3KS09; Q5DKQ7; Q8NI79; Q9BS08	Anchoring of the basal body to the plasma membrane		1	0	21.4	23.1	15.5	27.8	17	19.7	21.8	22.6	21.9	22.5	21.7	24.7	16.2	24.1	23.9	21.7	17	20.3	High	High	High	High
FALSE	High	Master Protein	P32780	General transcription factor IIH subunit 1 OS=Homo sapiens OX=9606 GN=GTF2H1 PE=1 SV=1	0	5.717	5	2	3	2	548	62	8.66	7.17	2				Pf03909, Pf08567	2965	ENSG00000110768; ENSG00000288114	GTF2H1	B3KXE0; D3DQY2; hsa:2965; P32780; Q6I9Y7; Q9H5K5; Q9NQD9	NoRC negatively regulates rRNA expression; RNA Polymerase I Transcription Initiation; RNA Polymerase I Promoter Escape; RNA Polymerase I Transcription Termination; Formation of RNA Pol II elongation complex ; Formation of the Early Elongation Complex; Formation of HIV elongation complex in the absence of HIV Tat; Formation of the HIV-1 Early Elongation Complex; RNA Pol II CTD phosphorylation and …		29	0	22.5	56.6	57.8	30.2	27.8	25.9	55.2	25.7	57.2	22.3	28.5	27	25.5	29	32.8	22.7	28.8	22.9	High	High	High	High
FALSE	High	Master Protein	Q96S82	Ubiquitin-like protein 7 OS=Homo sapiens OX=9606 GN=UBL7 PE=1 SV=2	0	7.584	8	2	4	2	380	40.5	5.07	14.18	2				Pf00240	84993	ENSG00000138629; ENSG00000288408	UBL7	D3DW57; hsa:84993; Q96I03; Q96S82			0	0	22.8	33.1	30.6	32.9	24.8	30.4	29.4	30.8	38.4	22.1	27.9	21.8	24.1	27.1	27	26.8	24.1	22	High	High	High	High
FALSE	High	Master Protein	P81877	Single-stranded DNA-binding protein 2 OS=Homo sapiens OX=9606 GN=SSBP2 PE=1 SV=2	0	6.9	6	2	2	2	361	37.8	6.64	2.36	2				Pf04503	23635	ENSG00000145687	SSBP2	B2R5W1; B7Z1J2; B7Z2L9; B7Z665; D6RH18; E9PB74; E9PDA8; hsa:23635; P81877; Q8N2Q2; Q9BWW6; Q9Y4T7			0	0	23.2	36.5	29	24.2	34.1	36.1	27.4	30.6	36.7	26.2	30.6	29	25.3	29.9	33.9	27.2	27.2	24	High	High	High	High
FALSE	High	Master Protein	Q69YN4	Protein virilizer homolog OS=Homo sapiens OX=9606 GN=VIRMA PE=1 SV=2	0	10.287	2	3	4	3	1812	201.9	5.01	8.48	3				Pf15912	25962	ENSG00000164944	VIRMA	hsa:25962; Q2M1N0; Q69YN4; Q6AHX9; Q6NT78; Q7Z6C7; Q8IXH4; Q9BTH4; Q9H9C9; Q9NWR3; Q9P2B8; Q9UFW1			0	0	24	28.9	35.9	37	17	22	21.7	38.4	38.6	27.5	31.2	25.5	24.7	28.5	27.7	24	33.3	21.8	High	High	High	High
FALSE	High	Master Protein	Q03001	Dystonin OS=Homo sapiens OX=9606 GN=DST PE=1 SV=4	0	11.773	0	4	4	3	7570	860.1	5.25	6.93	4				Pf00307, Pf00435, Pf00681, Pf02187, Pf13499, Pf17902, Pf18373, Pf21019, Pf21020, Pf21097	667	ENSG00000151914	DST	B7Z3H1; E7ERU0; hsa:667; O94833; Q03001; Q12825; Q13266; Q13267; Q13775; Q5TBT0; Q5TBT2; Q5TF23; Q5TF24; Q8N1T8; Q8N8J3; Q8WXK8; Q8WXK9; Q96AK9; Q96DQ5; Q96J76; Q96QT5; Q9H555; Q9UGD7; Q9UGD8; Q9UN10	RND1 GTPase cycle; RND2 GTPase cycle; RHOV GTPase cycle; RHOU GTPase cycle; RND3 GTPase cycle; Type I hemidesmosome assembly		6	0	24.5	33.5	33.8	33.8	17.2	20.1	33.7	34.6	35.5	21.1	24.1	20.9	25.1	23.6	30.1	20.6	19.3	20.7	High	High	High	High
FALSE	High	Master Protein	Q9H9P8	L-2-hydroxyglutarate dehydrogenase, mitochondrial OS=Homo sapiens OX=9606 GN=L2HGDH PE=1 SV=3	0	6.171	5	2	7	2	463	50.3	8.15	12.43	2				Pf01266	79944	ENSG00000087299	L2HGDH	hsa:79944; Q9BRR1; Q9H9P8	Interconversion of 2-oxoglutarate and 2-hydroxyglutarate		1	0	25	42.2	33.3	28	29.9	29	29.8	32.6	32.6	25.2	25.7	25.3	19.8	23.2	29.7	24	25	19.6	High	High	High	High
FALSE	High	Master Protein	Q8NEN9	PDZ domain-containing protein 8 OS=Homo sapiens OX=9606 GN=PDZD8 PE=1 SV=1	0	6.988	2	2	3	2	1154	128.5	6.09	5.15	2				Pf00130, Pf17820	118987	ENSG00000165650	PDZD8	hsa:118987; Q86WE0; Q86WE5; Q8NEN9; Q9UFF1			0	0	26.7	30.4	31.8	34.1	34.9	30.3	23.2	36.7	30.6	31	24.2	24.4	24.9	21.6	26.7	30.9	30.1	19.9	High	High	High	High
FALSE	High	Master Protein	Q7Z3K3	Pogo transposable element with ZNF domain OS=Homo sapiens OX=9606 GN=POGZ PE=1 SV=2	0	9.795	3	3	3	3	1410	155.2	7.4	5.35	3				Pf03184, Pf03221	23126	ENSG00000143442	POGZ	B4DTP8; B4DYL9; B7ZBY5; E9PM80; hsa:23126; O75049; Q3LIC4; Q5SZS1; Q5SZS2; Q5SZS3; Q5SZS4; Q7Z3K3; Q8TDZ7; Q9Y4X7			0	0	27.1	34.1	35.7	25.4	18	20.5	32.4	35.8	37	26	27.9	27.6	27.4	32.7	30	26	30.5	27.9	High	High	High	High
FALSE	High	Master Protein	O95059	Ribonuclease P protein subunit p14 OS=Homo sapiens OX=9606 GN=RPP14 PE=1 SV=3	0	9.509	24	2	2	2	124	13.7	7.75	6.49	2				Pf01900	11102	ENSG00000163684	RPP14	hsa:11102; O95059; Q53X97	tRNA processing in the nucleus; Major pathway of rRNA processing in the nucleolus and cytosol		2	0	27.1	48.3	36.6	28.8	17.7	20.6	32	29.1	37.9	30.4	28.1	23.3	21.6	30.9	28.3	20.1	23.8	21.6	High	High	High	High
FALSE	High	Master Protein	P22492	Histone H1t OS=Homo sapiens OX=9606 GN=H1-6 PE=2 SV=4	0	21.768	15	3	474	1	207	22	11.71	1026.91	3				Pf00538	3010	ENSG00000187475	H1-6	hsa:3010; P22492; Q6ISI1; Q8IUE8			0	0	27.7	47.7	40.1	39.3	39.3	43.8	30.4	35.5	41.9	24.2	26	22.5	19.8	26.3	20.8	30.8	28.1	18.9	High	High	High	High
FALSE	High	Master Protein	P33527	Multidrug resistance-associated protein 1 OS=Homo sapiens OX=9606 GN=ABCC1 PE=1 SV=3	0	10.601	3	2	4	2	1531	171.5	7.11	11.94	2				Pf00005, Pf00664	4363	ENSG00000103222; ENSG00000278183	ABCC1	A3RJX2; C9JPJ4; hsa:4363; O14819; O43333; P33527; P78419; Q59GI9; Q9UQ97; Q9UQ99; Q9UQA0	ABC-family proteins mediated transport; Sphingolipid de novo biosynthesis; Paracetamol ADME; Cytoprotection by HMOX1; Transport of RCbl within the body; NFE2L2 regulating MDR associated enzymes; Heme degradation; Synthesis of Leukotrienes (LT) and Eoxins (EX)		8	0	28.2	41.9	39.7	48.7	23.3	26.6	40.8	42.5	48.7	32.6	34	34.4	28.7	31.9	35.2	25.7	33	32.8	High	High	High	High
FALSE	High	Master Protein	Q15475	Homeobox protein SIX1 OS=Homo sapiens OX=9606 GN=SIX1 PE=1 SV=1	0	10.521	11	2	4	2	284	32.2	9.14	8.87	2				Pf05920, Pf16878	6495	ENSG00000126778	SIX1	hsa:6495; Q15475; Q53Y16; Q96H64	Formation of the ureteric bud		1	0	28.4	39.9	44.2	39.5	24.5	26	30	46.3	45.1	33.1	29.9	25.7	25.7	34.6	33.7	39.4	44.7	43.5	High	High	High	High
FALSE	High	Master Protein	Q9NRW1	Ras-related protein Rab-6B OS=Homo sapiens OX=9606 GN=RAB6B PE=1 SV=1	0	14.191	23	4	7	1	208	23.4	5.53	13.38	4				Pf00071	51560	ENSG00000154917	RAB6B	B2R5Z9; B7Z337; D3DND3; hsa:51560; Q92929; Q9NRW1	TBC/RABGAPs; RAB GEFs exchange GTP for GDP on RABs; RAB geranylgeranylation; COPI-independent Golgi-to-ER retrograde traffic; Retrograde transport at the Trans-Golgi-Network		5	0	29.5	54.5	44.7	36	27.4	28.9	43.4	44.4	46.3	21.9	23.4	26.2	23.2	29.7	32.6	23.7	26.2	28.4	High	High	High	High
FALSE	High	Master Protein	Q8WVM7	Cohesin subunit SA-1 OS=Homo sapiens OX=9606 GN=STAG1 PE=1 SV=3	0	12.711	3	4	10	2	1258	144.3	5.59	15.54	4				Pf08514, Pf21581	10274	ENSG00000118007	STAG1	hsa:10274; O00539; Q6P275; Q8WVM7	Separation of Sister Chromatids; Resolution of Sister Chromatid Cohesion; Meiotic synapsis; Estrogen-dependent gene expression; SUMOylation of DNA damage response and repair proteins; Establishment of Sister Chromatid Cohesion; Cohesin Loading onto Chromatin		7	0	29.7	36.1	37.2	45	35.3	35.9	28.6	33	36.7	36.8	35.3	37.5	29.7	42.1	53.5	34.2	48.3	42.5	High	High	High	High
FALSE	High	Master Protein	A2RTX5	Threonine--tRNA ligase 2, cytoplasmic OS=Homo sapiens OX=9606 GN=TARS3 PE=1 SV=1	0	6.841	3	2	2	1	802	92.6	6.05	5.03	2				Pf00587, Pf02824, Pf03129, Pf07973	123283	ENSG00000185418	TARS3	A2RTX5; B2RMP7; hsa:123283; Q6B0A1; Q6IS76; Q96LW3; Q96MP4			0	0	30.9	35.5	36.4	36.3	31.4	27.8	52	58.3	55.2	27.4	22.7	20.2	22.7	29.8	33.8	24.1	29.2	22.9	High	High	High	High
FALSE	High	Master Protein	P00966	Argininosuccinate synthase OS=Homo sapiens OX=9606 GN=ASS1 PE=1 SV=2	0	7.703	7	2	2	2	412	46.5	8.02	4.91	2				Pf00764, Pf20979	445	ENSG00000130707	ASS1	hsa:445; P00966; Q6LDL2; Q86UZ0; Q96GT4	Urea cycle		1	0	31.4	42	33.1	33.1	21.1	32.2	31.5	33	40.4	23.6	31.5	25	19.1	31.6	36.4	24.5	27.8	23.5	High	High	High	High
FALSE	High	Master Protein	Q7LG56	Ribonucleoside-diphosphate reductase subunit M2 B OS=Homo sapiens OX=9606 GN=RRM2B PE=1 SV=1	0	12.689	10	2	7	1	351	40.7	4.97	14.55	2				Pf00268	50484	ENSG00000048392	RRM2B	B4E2N4; hsa:50484; Q17R22; Q75PQ6; Q75PQ7; Q75PY8; Q75PY9; Q7LG56; Q86YE3; Q9NPD6; Q9NTD8; Q9NUW3	TP53 Regulates Metabolic Genes; Interconversion of nucleotide di- and triphosphates		2	0	32.4	42.7	39.1	40.4	25.4	29.6	34.6	32.3	39.8	30.3	22	31.1	27	37.4	32.6	31.6	28.1	24.8	High	High	High	High
FALSE	High	Master Protein	Q7Z2Z2	Elongation factor-like GTPase 1 OS=Homo sapiens OX=9606 GN=EFL1 PE=1 SV=2	0.001	4.492	2	2	2	2	1120	125.4	5.91	4.28	2				Pf00009, Pf00679, Pf14492	79631	ENSG00000140598	EFL1	A6NKY5; B7Z6I0; hsa:79631; Q7Z2Z2; Q9H8Z6			0	0	32.4	36.4	42.5	38.3	26.2	30.6	41.8	38.4	39.9	32.7	29	30.3	30.4	26.9	40.2	31.1	28.3	26.3	High	High	High	High
FALSE	High	Master Protein	Q6XZF7	Dynamin-binding protein OS=Homo sapiens OX=9606 GN=DNMBP PE=1 SV=1	0	7.889	2	2	3	2	1577	177.2	5.39	5.1	2				Pf00018, Pf00621, Pf03114, Pf07653, Pf14604	23268	ENSG00000107554	DNMBP	hsa:23268; Q6XZF7; Q8IVY3; Q9Y2L3	CDC42 GTPase cycle		1	0	33.2	36	40.2	31.5	31.2	28.7	33.3	34	35.9	19.4	22.4	24.8	23.2	38	29.1	21.8	25.4	29.4	High	High	High	High
FALSE	High	Master Protein	P14373	Zinc finger protein RFP OS=Homo sapiens OX=9606 GN=TRIM27 PE=1 SV=1	0	6.175	8	2	2	2	513	58.5	6.21	2.35	2				Pf00622, Pf00643, Pf13765, Pf15227	5987	ENSG00000204713; ENSG00000215641; ENSG00000229006; ENSG00000234495; ENSG00000237071	TRIM27	A2BE15; hsa:5987; P14373; Q5RJA8; Q5ST26; Q6LA73; Q6NXR9; Q9BZY6; Q9UJL3	Regulation of PTEN stability and activity; SUMOylation of ubiquitinylation proteins; Suppression of apoptosis		3	0	33.8	80.6	73.3	46.5	50.5	49.2	82	51.6	83.4	45.7	42.5	37.6	42.3	49.8	40.4	33.9	50.8	38.8	High	High	High	High
FALSE	High	Master Protein	P49590	Histidine--tRNA ligase, mitochondrial OS=Homo sapiens OX=9606 GN=HARS2 PE=1 SV=1	0	18.926	12	6	13	1	506	56.9	8.24	28.78	6				Pf03129, Pf13393	23438	ENSG00000112855	HARS2	B4DDY8; hsa:23438; P49590	Mitochondrial tRNA aminoacylation		1	0	34.4	54.6	47.6	38.3	29.7	30.6	37.7	41	50.5	31.6	29.7	30.2	30.5	29.6	38.2	35.4	30.8	24	High	High	High	High
FALSE	High	Master Protein	O75419	Cell division control protein 45 homolog OS=Homo sapiens OX=9606 GN=CDC45 PE=1 SV=1	0.002	4.067	4	2	2	2	566	65.5	5.53	1.83	2				Pf02724	8318	ENSG00000093009	CDC45	B4DDB4; B4DDU3; E9PDH7; hsa:8318; O60856; O75419; Q20WK8; Q6UW54; Q9UP68	Activation of ATR in response to replication stress; Activation of the pre-replicative complex; Unwinding of DNA; G1/S-Specific Transcription		4	0	34.5	54.1	43.6	48.3	28.6	30.9	37.7	36.4	51	25.7	22.8	18.8	26	27.6	26.7	21.2	22.2	16.6	High	High	High	High
FALSE	High	Master Protein	Q96J02	E3 ubiquitin-protein ligase Itchy homolog OS=Homo sapiens OX=9606 GN=ITCH PE=1 SV=2	0	7.359	4	2	2	2	903	102.7	6.3	5.04	2				Pf00168, Pf00397, Pf00632	83737	ENSG00000078747	ITCH	A6NEW4; B4E234; E1P5P3; F5H217; hsa:83737; O43584; Q5QP37; Q5TEL0; Q96F66; Q96J02; Q9BY75; Q9H451; Q9H4U5	Antigen processing: Ubiquitination & Proteasome degradation; RUNX1 regulates transcription of genes involved in differentiation of HSCs; Degradation of GLI1 by the proteasome; Hedgehog 'on' state; Activated NOTCH1 Transmits Signal to the Nucleus; Regulation of necroptotic cell death; NOD1/2 Signaling Pathway; Negative regulators of DDX58/IFIH1 signaling; SARS-CoV-1 activates/modulates innate immu…		10	0	35.3	38.4	38.9	46.5	27.8	39.9	32.5	42.3	43.2	28.6	38.6	31.2	33.6	39.6	35.7	33.1	34.1	34.6	High	High	High	High
FALSE	High	Master Protein	O15541	E3 ubiquitin-protein ligase RNF113A OS=Homo sapiens OX=9606 GN=RNF113A PE=1 SV=1	0.001	4.42	4	2	2	2	343	38.8	5.69	5.03	2				Pf00642, Pf13920	7737	ENSG00000125352	RNF113A	B2RBR7; hsa:7737; O15541	mRNA Splicing - Major Pathway		1	0	35.5	72.6	40.6	58.7	50.8	60	41.5	45.8	64	24	22.4	18.8	16	62.7	75.9	17.4	22.4	22	High	High	High	High
FALSE	High	Master Protein	Q6IAN0	Dehydrogenase/reductase SDR family member 7B OS=Homo sapiens OX=9606 GN=DHRS7B PE=1 SV=2	0	7.324	10	2	6	2	325	35.1	9.55	16.33	2				Pf00106	25979	ENSG00000109016	DHRS7B	B5MEF4; hsa:25979; Q6IAN0; Q6UX59; Q9BTF9; Q9UFM6; Q9Y3A1	Plasmalogen biosynthesis		1	0	35.8	61	54	46.3	27.8	25.6	43.7	39	48.5	31.3	36.2	37.3	33.2	39.2	42.6	30.1	40.2	32.8	High	High	High	High
FALSE	High	Master Protein	Q14CX7	N-alpha-acetyltransferase 25, NatB auxiliary subunit OS=Homo sapiens OX=9606 GN=NAA25 PE=1 SV=1	0	8.869	3	2	5	2	972	112.2	6.64	18.19	2				Pf09797	80018	ENSG00000111300	NAA25	A0JLU7; hsa:80018; Q14CX7; Q6MZH1; Q7Z4N6; Q9H911			0	0	36	73.8	64.8	47.4	32.2	34.6	55.3	57	75.8	36.7	43.2	31	26	39.2	39.6	34.3	28.7	32.1	High	High	High	High
FALSE	High	Master Protein	P42025	Beta-centractin OS=Homo sapiens OX=9606 GN=ACTR1B PE=1 SV=1	0	6.295	5	2	2	2	376	42.3	6.4	4.98	2				Pf00022	10120	ENSG00000115073; ENSG00000291597	ACTR1B	D3DVH2; hsa:10120; P42025; Q53SK5; Q9BRB7	Neutrophil degranulation; MHC class II antigen presentation		2	0	38.1	70.8	54.9	43.5	68.3	71.8	45.3	57.7	58	42.2	40.2	34	29.4	41.7	39.8	35	35.1	36.1	High	High	High	High
FALSE	High	Master Protein	Q9NR50	Translation initiation factor eIF2B subunit gamma OS=Homo sapiens OX=9606 GN=EIF2B3 PE=1 SV=1	0	5.916	7	2	2	2	452	50.2	6.47	2.12	2				Pf00483	8891	ENSG00000070785	EIF2B3	B2RBH8; D3DPZ2; hsa:8891; Q5QP89; Q5QP90; Q8NDB5; Q8WV57; Q9H850; Q9NR50	Recycling of eIF2:GDP		1	0	38.1	60.1	49.5	38.3	30.1	34.2	54.1	44.6	51.7	34	37	25.7	27.2	39.5	39.9	28.9	34.7	27.5	High	High	High	High
FALSE	High	Master Protein	Q96GX5	Serine/threonine-protein kinase greatwall OS=Homo sapiens OX=9606 GN=MASTL PE=1 SV=1	0	7.202	2	2	4	1	879	97.3	5.99	4.43	2				Pf00069	84930	ENSG00000120539	MASTL	hsa:84930; Q5T8D5; Q5T8D7; Q8NCD6; Q96GX5; Q96SJ5	MASTL Facilitates Mitotic Progression		1	0	38.9	54.7	44.7	46.3	47.5	52.3	48.6	58.3	48.9	38.5	45.3	44.2	27.9	39.3	44.7	41.9	43.4	39.8	High	High	High	High
FALSE	High	Master Protein	P51795	H(+)/Cl(-) exchange transporter 5 OS=Homo sapiens OX=9606 GN=CLCN5 PE=1 SV=2	0	9.189	3	2	3	2	816	90.7	6.19	7.17	2				Pf00571, Pf00654	1184	ENSG00000171365	CLCN5	A1L475; B3KPN6; hsa:1184; P51795; Q5JQD5; Q7RTN8	Stimuli-sensing channels		1	0	39.2	62.1	57	47.5	84.4	90.6	47.3	49.3	72.4	44.5	56.2	48.4	32.7	57.2	57.2	40	55.3	46.6	High	High	High	High
FALSE	High	Master Protein	Q9NYL4	Peptidyl-prolyl cis-trans isomerase FKBP11 OS=Homo sapiens OX=9606 GN=FKBP11 PE=1 SV=1	0	6.879	14	2	4	2	201	22.2	9.39	11.48	2				Pf00254	51303	ENSG00000134285	FKBP11	B4DWB7; hsa:51303; Q9NYL4			0	0	39.2	51.4	53.8	53.1	51.2	52.8	53.8	59.5	60.4	40.7	34.5	34.4	30.3	43	45.2	40	35.2	31.9	High	High	High	High
FALSE	High	Master Protein	Q8NI60	Atypical kinase COQ8A, mitochondrial OS=Homo sapiens OX=9606 GN=COQ8A PE=1 SV=1	0	16.217	9	5	7	5	647	71.9	6.99	11.77	5				Pf03109	56997	ENSG00000163050	COQ8A	hsa:56997; Q5T7A5; Q63HK0; Q8NCJ6; Q8NI60; Q9HBQ1; Q9NQ67	Ubiquinol biosynthesis		1	0	39.4	68.7	58	49.3	51.1	57.9	56.9	60.6	73.1	35.1	43.5	37.2	30.4	40.6	37.6	35.9	47.4	36.1	High	High	High	High
FALSE	High	Master Protein	Q9UQB8	Brain-specific angiogenesis inhibitor 1-associated protein 2 OS=Homo sapiens OX=9606 GN=BAIAP2 PE=1 SV=1	0	11.141	10	4	6	4	552	60.8	8.9	12.43	4				Pf07653, Pf08397	10458	ENSG00000175866	BAIAP2	hsa:10458; O43858; Q53HB1; Q86WC1; Q8N5C0; Q96CR7; Q9UBR3; Q9UQ43; Q9UQB8	Regulation of actin dynamics for phagocytic cup formation; FCGR3A-mediated phagocytosis; CDC42 GTPase cycle; RAC1 GTPase cycle; RHO GTPases Activate WASPs and WAVEs; RAC3 GTPase cycle; VEGFA-VEGFR2 Pathway		7	0	39.8	54.1	57.7	51.8	45	45.3	39.1	51.4	50.8	38.6	44.9	37.3	31.3	38.1	44.3	35.9	46.7	32.9	High	High	High	High
FALSE	High	Master Protein	Q99880	Histone H2B type 1-L OS=Homo sapiens OX=9606 GN=H2BC13 PE=1 SV=3	0	27.924	30	4	65	1	126	13.9	10.32	183.61	4				Pf00125	8340	ENSG00000185130	H2BC13	B2R5A3; hsa:8340; Q52LW9; Q99880	HCMV Late Events; Meiotic synapsis; Recruitment and ATM-mediated phosphorylation of repair and signaling proteins at DNA double strand breaks; Processing of DNA double-strand break ends; G2/M DNA damage checkpoint; Meiotic recombination; Nonhomologous End-Joining (NHEJ); Ub-specific processing proteases; RUNX1 regulates transcription of genes involved in differentiation of HSCs; Regulation of end…		49	0	40.2	66	69	53.7	50.8	47	45.4	60.2	66.3	80.2	91.9	89.6	86	74.4	94	72.4	146.8	108.8	High	High	High	High
FALSE	High	Master Protein	Q8TEQ8	GPI ethanolamine phosphate transferase 3 OS=Homo sapiens OX=9606 GN=PIGO PE=1 SV=3	0	9.218	3	2	8	2	1089	118.6	8.12	24.06	2				Pf01663	84720	ENSG00000165282	PIGO	B1AML3; hsa:84720; Q6P154; Q6UX80; Q8TDS8; Q8TEQ8; Q96CS9; Q9BVN9; Q9Y4B0	Synthesis of glycosylphosphatidylinositol (GPI)		1	0	40.2	59.7	59.1	56	42.7	41.4	47.6	59.8	61.7	35.2	46.2	40.8	33.9	48.3	44.6	42.6	42.2	40.1	High	High	High	High
FALSE	High	Master Protein	Q8TDI0	Chromodomain-helicase-DNA-binding protein 5 OS=Homo sapiens OX=9606 GN=CHD5 PE=1 SV=1	0	57.3	6	9	47	1	1954	222.9	6.15	119.15	9				Pf00176, Pf00271, Pf00385, Pf00628, Pf06461, Pf06465, Pf08073, Pf08074	26038	ENSG00000116254	CHD5	hsa:26038; O75032; Q5TG89; Q7LGH2; Q8TDI0; Q9UFR9			0	0	40.3	54.8	51.5	55.7	32.4	45.2	44.6	72.6	61.3	51.5	45.2	50.1	54.2	60.7	72	64.9	68.5	58.2	High	High	High	High
FALSE	High	Master Protein	Q8ND04	Nonsense-mediated mRNA decay factor SMG8 OS=Homo sapiens OX=9606 GN=SMG8 PE=1 SV=1	0.001	4.618	3	2	3	2	991	109.6	7.68	2.3	2				Pf10220	55181	ENSG00000167447	SMG8	hsa:55181; Q8N5U5; Q8ND04; Q8TDN0; Q9H5P5; Q9NVQ1	Nonsense Mediated Decay (NMD) enhanced by the Exon Junction Complex (EJC)		1	0	41.4	63.7	50.7	52.5	33.7	37.1	42.8	46.2	60.9	36.4	41.4	42.2	30.1	34	40.7	42.1	45.1	37.5	High	High	High	High
FALSE	High	Master Protein	P07948	Tyrosine-protein kinase Lyn OS=Homo sapiens OX=9606 GN=LYN PE=1 SV=3	0	8.11	5	3	5	1	512	58.5	7.11	12.21	3				Pf00017, Pf00018, Pf07714	4067	ENSG00000254087	LYN	A0AVQ5; hsa:4067; P07948	FCGR activation; FCGR3A-mediated IL10 synthesis; FCGR3A-mediated phagocytosis; Regulation of signaling by CBL; Signaling by CSF1 (M-CSF) in myeloid cells; EPHB-mediated forward signaling; Signaling by phosphorylated juxtamembrane, extracellular and kinase domain KIT mutants; Regulation of KIT signaling; EPH-ephrin mediated repulsion of cells; EPHA-mediated growth cone collapse; CD28 co-stimulatio…		36	0	41.5	57.6	52.8	51.9	38	39.2	41.8	49.7	51.6	38.8	39.6	45.8	34.4	50.5	43.7	41.8	38.9	35.9	High	High	High	High
FALSE	High	Master Protein	Q86UY8	5'-nucleotidase domain-containing protein 3 OS=Homo sapiens OX=9606 GN=NT5DC3 PE=1 SV=1	0.001	4.791	3	2	3	2	548	63.4	8.31	7.62	2				Pf05761	51559	ENSG00000111696	NT5DC3	hsa:51559; Q86UY8; Q9NUM7; Q9P2T2; Q9P2T3			0	0	41.6	53.4	47.7	52.6	55.3	58.3	43.2	56.3	47.6	37	52.9	48.8	39.7	58.3	50.1	47.2	47	43.8	High	High	High	High
FALSE	High	Master Protein	Q96I59	Asparaginyl-tRNA synthetase OS=Homo sapiens OX=9606 GN=NARS2 PE=1 SV=3	0	8.678	4	2	3	2	477	54.1	7.24	6.32	2				Pf00152, Pf01336	79731	ENSG00000137513	NARS2	G3V178; hsa:79731; Q96I59	Mitochondrial tRNA aminoacylation		1	0	42.1	62.8	49.4	56.4	54	58.7	37.5	70.2	58.8	62.9	69.3	63	58.6	64.5	68.1	64	65.5	62.2	High	High	High	High
FALSE	High	Master Protein	Q96I51	RCC1-like G exchanging factor-like protein OS=Homo sapiens OX=9606 GN=RCC1L PE=1 SV=3	0	6.367	4	2	2	2	464	49.9	8.29	5.9	2				Pf00415, Pf13540	81554	ENSG00000274523	RCC1L	D3DXK0; F5GX55; F5H6C7; hsa:81554; Q548B1; Q8IW88; Q8N572; Q96I51; Q9H0G7			0	0	43.6	50.6	47.9	47	49	48.1	39.5	41.4	45.5	39.9	52.8	40.4	43.6	49.3	56.6	43.9	55.6	44.7	High	High	High	High
FALSE	High	Master Protein	P23634	Plasma membrane calcium-transporting ATPase 4 OS=Homo sapiens OX=9606 GN=ATP2B4 PE=1 SV=2	0	22.882	6	5	13	1	1241	137.8	6.6	36.82	5				Pf00122, Pf00689, Pf00690, Pf00702, Pf12424, Pf13246	493	ENSG00000058668	ATP2B4	B1APW5; B1APW6; hsa:493; P23634; Q13450; Q13452; Q13455; Q16817; Q7Z3S1	Ion homeostasis; Ion transport by P-type ATPases; Reduction of cytosolic Ca++ levels		3	0	44.1	41.5	56.8	52.9	43.6	43	62.5	79.8	77.5	38.5	38.7	41.5	38.6	41.8	42.5	37.5	43.8	43.1	High	High	High	High
FALSE	High	Master Protein	Q9NP58	ATP-binding cassette sub-family B member 6 OS=Homo sapiens OX=9606 GN=ABCB6 PE=1 SV=1	0.002	3.878	4	2	2	2	842	93.8	8.48	0	2				Pf00005, Pf00664, Pf16185	10058	ENSG00000115657	ABCB6	hsa:10058; O75542; Q49A66; Q59GQ5; Q6ZME6; Q96ME8; Q9HAQ6; Q9HAQ7; Q9NP58	Mitochondrial ABC transporters; Defective ABCB6 causes MCOPCB7		2	0	44.3	58	53.3	55.4	32.2	34.8	51.9	51.1	57.1	35.5	34.4	40.5	33.1	41	41	30.8	41.1	38.1	High	High	High	High
FALSE	High	Master Protein	Q5T1V6	Probable ATP-dependent RNA helicase DDX59 OS=Homo sapiens OX=9606 GN=DDX59 PE=1 SV=1	0.001	4.572	5	2	2	2	619	68.8	7.44	0	2				Pf00270, Pf00271, Pf04438	83479	ENSG00000118197	DDX59	hsa:83479; Q5T1V6; Q6PJL2; Q8IVW3; Q9H0W3			0	0	44.5	83.4	64.9	72.6	49.3	59.2	113.1	152.5	137.1	46	50.3	49.1	43.1	52.1	54.6	45.5	59	46.4	High	High	High	High
FALSE	High	Master Protein	Q9ULE6	Paladin OS=Homo sapiens OX=9606 GN=PALD1 PE=1 SV=3	0	6.109	4	2	4	2	856	96.7	6.54	7.81	2				Pf14566	27143	ENSG00000107719	PALD1	B2RMS1; B9EGC6; hsa:27143; Q5JTK7; Q5JTK8; Q9ULE6			0	0	44.8	65.1	71.3	51.2	40.2	49.9	57.9	60.1	75.4	43.2	41.9	41.4	41.5	47.4	54.2	38.6	40.3	45.6	High	High	High	High
FALSE	High	Master Protein	O95249	Golgi SNAP receptor complex member 1 OS=Homo sapiens OX=9606 GN=GOSR1 PE=1 SV=1	0	9.868	11	2	3	2	250	28.6	9.42	10.77	2				Pf12352	9527	ENSG00000108587	GOSR1	hsa:9527; J3KST5; O75392; O95249	COPI-mediated anterograde transport; Intra-Golgi traffic		2	0	45	59.6	54.3	52.1	35.7	41.9	50.9	60.7	62.4	47.1	38.1	40.8	35.2	47.8	50	37.3	52.9	43.3	High	High	High	High
FALSE	High	Master Protein	Q0ZGT2	Nexilin OS=Homo sapiens OX=9606 GN=NEXN PE=1 SV=1	0.002	4.27	3	2	3	2	675	80.6	5.33	4.09	2				Pf07679	91624	ENSG00000162614	NEXN	A0PJ84; B4DPZ7; hsa:91624; Q0D2H2; Q0ZGT2; Q14CC2; Q14CC3; Q16081; Q7Z2X0; Q96DL0; Q9Y2V1			0	0	45.2	58.5	57.5	44.2	48.6	55.4	53.1	53.3	59	55.1	61.6	53.2	43.8	61.1	73.4	52.1	52.9	46.2	High	High	High	High
FALSE	High	Master Protein	Q7Z392	Trafficking protein particle complex subunit 11 OS=Homo sapiens OX=9606 GN=TRAPPC11 PE=1 SV=2	0	5.576	3	2	3	2	1133	128.8	7.14	0	2				Pf11817, Pf12742	60684	ENSG00000168538	TRAPPC11	A4QPB8; B2RCD6; hsa:60684; Q5U5I7; Q6FI73; Q7Z392; Q86T25; Q9H0L1; Q9H5K9; Q9H8Q1; Q9H9I7	RAB GEFs exchange GTP for GDP on RABs		1	0	45.3	46.2	49.3	60.7	37.3	44.5	45.9	65.1	62.6	50.5	46.5	44.4	30.8	58.3	61.1	44.7	49.6	34.1	High	High	High	High
FALSE	High	Master Protein	Q13416	Origin recognition complex subunit 2 OS=Homo sapiens OX=9606 GN=ORC2 PE=1 SV=2	0.001	4.635	3	2	2	2	577	65.9	6.51	4.46	2				Pf04084	4999	ENSG00000115942	ORC2	hsa:4999; Q13204; Q13416; Q53TX5	Orc1 removal from chromatin; Activation of ATR in response to replication stress; Activation of the pre-replicative complex; E2F-enabled inhibition of pre-replication complex formation; Assembly of the ORC complex at the origin of replication; CDC6 association with the ORC:origin complex		7	0	45.8	55.9	62.8	47.3	38.4	48.3	61.4	64.1	64	40.8	42.5	40.8	41.2	47.7	45.2	39.6	43.2	35.3	High	High	High	High
FALSE	High	Master Protein	Q92614	Unconventional myosin-XVIIIa OS=Homo sapiens OX=9606 GN=MYO18A PE=1 SV=3	0	11.623	2	3	3	3	2054	233	6.3	7.91	3				Pf00063, Pf01576, Pf17820	399687	ENSG00000196535	MYO18A	hsa:399687; Q5H9U3; Q5QD01; Q5W9F9; Q5W9G1; Q8IXP8; Q92614	Signaling by cytosolic FGFR1 fusion mutants; Signaling by FGFR1 in disease; Signaling by FLT3 fusion proteins		3	0	46.7	74.3	69.9	56.1	85.6	91.8	52.5	69.6	72.1	68.3	75.5	74.8	62.8	74.9	80	72.8	82.5	62.2	High	High	High	High
FALSE	High	Master Protein	Q9NZJ0	Denticleless protein homolog OS=Homo sapiens OX=9606 GN=DTL PE=1 SV=3	0	8.097	6	3	3	3	730	79.4	8.87	4.59	3				Pf00400	51514	ENSG00000143476	DTL	A8K8H8; D3DT98; hsa:51514; Q5VT77; Q96SN0; Q9NW03; Q9NW34; Q9NWM5; Q9NZJ0	Neddylation; Recognition of DNA damage by PCNA-containing replication complex		2	0	46.7	65.6	62.2	52.5	46.4	49.3	51.2	52.2	70.4	47.2	55.8	48.9	40.2	60.9	55.5	52.8	45.9	37.7	High	High	High	High
FALSE	High	Master Protein	O00244	Copper transport protein ATOX1 OS=Homo sapiens OX=9606 GN=ATOX1 PE=1 SV=1	0	5.972	24	2	4	2	68	7.4	7.24	8.61	2				Pf00403	475	ENSG00000177556	ATOX1	A8KAJ8; D3DQI2; hsa:475; O00244; Q2M1R6; Q56AP3	Detoxification of Reactive Oxygen Species; Ion influx/efflux at host-pathogen interface		2	0	46.7	51.7	48.5	52.7	40	39.1	48.7	47.7	59.4	27.5	34.9	34.5	32.2	41.5	34.5	38	28.4	29.7	High	High	High	High
FALSE	High	Master Protein	Q13111	Chromatin assembly factor 1 subunit A OS=Homo sapiens OX=9606 GN=CHAF1A PE=1 SV=3	0.001	4.793	2	2	2	2	956	106.8	5.94	4.47	2				Pf11600, Pf12253, Pf15539, Pf15557	10036	ENSG00000167670	CHAF1A	hsa:10036; Q13111; Q6NXG5; Q7Z7K3; Q9UJY8			0	0	47.1	65.8	63.6	65.2	40.7	43.5	61.3	71.9	64.3	46.3	51.3	50.7	52.7	63	52.2	53.7	68.9	57.4	High	High	High	High
FALSE	High	Master Protein	Q3SXM5	Inactive hydroxysteroid dehydrogenase-like protein 1 OS=Homo sapiens OX=9606 GN=HSDL1 PE=1 SV=3	0	8.863	7	3	7	3	330	37	8.72	10.11	3				Pf00106	83693	ENSG00000103160	HSDL1	B4DSL2; D3DUL4; hsa:83693; Q3SXM4; Q3SXM5; Q8NC98; Q9BY22			0	0	47.6	83.1	75.7	51.9	70.8	85.7	67.8	68.6	82.3	60.7	59.1	56.8	51.5	64.3	60.6	60.1	67.4	56.1	High	High	High	High
FALSE	High	Master Protein	P40818	Ubiquitin carboxyl-terminal hydrolase 8 OS=Homo sapiens OX=9606 GN=USP8 PE=1 SV=1	0	6.92	2	2	5	2	1118	127.4	8.51	9.29	2				Pf00443, Pf00581, Pf08969, Pf20625	9101	ENSG00000138592	USP8	B4DKA8; hsa:9101; P40818; Q2TB31; Q7Z3U2; Q86VA0; Q8IWI7	Ub-specific processing proteases; Downregulation of ERBB2:ERBB3 signaling; Negative regulation of MET activity; Regulation of FZD by ubiquitination		4	0	48.3	56.2	49.7	52.4	43.8	53.2	53.2	59.8	60.1	28	28.3	25.3	28.8	35.4	35.2	33.9	22.6	25.6	High	High	High	High
FALSE	High	Master Protein	Q96QE3	ATPase family AAA domain-containing protein 5 OS=Homo sapiens OX=9606 GN=ATAD5 PE=1 SV=4	0.002	4.212	1	2	2	2	1844	207.4	9.19	2.55	2				Pf00004	79915	ENSG00000176208	ATAD5	hsa:79915; Q05DH0; Q69YR6; Q96QE3; Q9H9I1			0	0	49.1	61.8	56.8	63.6	62.8	62.5	50.1	66.5	73.3	56.8	62.8	49.1	50.7	65.8	51.8	54.4	60.6	62.9	High	High	High	High
FALSE	High	Master Protein	P54098	DNA polymerase subunit gamma-1 OS=Homo sapiens OX=9606 GN=POLG PE=1 SV=1	0	5.583	3	2	2	2	1239	139.5	6.9	2.23	2				Pf18136	5428	ENSG00000140521	POLG	hsa:5428; P54098; Q8NFM2; Q92515			0	0	49.3	61.2	63.3	63.4	26.9	36.4	47.1	69.6	66.3	44.9	49.2	46.9	40	57.9	51.5	46.1	35.1	32	High	High	High	High
FALSE	High	Master Protein	Q58FG1	Putative heat shock protein HSP 90-alpha A4 OS=Homo sapiens OX=9606 GN=HSP90AA4P PE=5 SV=1	0	29.831	13	5	146	1	418	47.7	5.19	338.57	5				Pf00183, Pf13589			HSP90AA4P	Q58FG1			0	0	49.9	58.2	61.8	56.4	48.9	52.1	45.2	59.8	57.9	45	55.4	46	37.1	51.3	59.6	40.1	41.2	36.2	High	High	High	High
FALSE	High	Master Protein	Q7Z3U7	Protein MON2 homolog OS=Homo sapiens OX=9606 GN=MON2 PE=1 SV=3	0	12.613	2	4	6	4	1717	190.2	6.06	13.25	4				Pf09324, Pf12783, Pf16206, Pf16213	23041	ENSG00000061987	MON2	A5D8U7; A7E2Y0; B9EGP5; F8VWA6; F8W1Z6; hsa:23041; Q7Z3U7; Q86TA2; Q8N3I5; Q8NAI0; Q8NHE2; Q9UPW1			0	0	50.4	67.1	63.4	50.4	42.7	45.1	59.1	64.8	62.7	37.7	47.9	48.5	37.9	58.7	52.6	35.7	44.1	43.9	High	High	High	High
FALSE	High	Master Protein	O60244	Mediator of RNA polymerase II transcription subunit 14 OS=Homo sapiens OX=9606 GN=MED14 PE=1 SV=2	0	5.747	2	2	3	2	1454	160.5	8.73	6.81	2				Pf08638, Pf22981, Pf22983, Pf22984	9282	ENSG00000180182	MED14	hsa:9282; O60244; Q4KMR7; Q9UNB3	PPARA activates gene expression; Transcriptional regulation of white adipocyte differentiation; RSV-host interactions; Generic Transcription Pathway; MLL4 and MLL3 complexes regulate expression of PPARG target genes in adipogenesis and hepatic steatosis		5	0	51.4	85.8	80.2	64.3	45.1	67.6	76.7	81.3	81	55.9	60.4	56.3	51.4	64.2	65.2	46.1	53.6	48	High	High	High	High
FALSE	High	Master Protein	P34931	Heat shock 70 kDa protein 1-like OS=Homo sapiens OX=9606 GN=HSPA1L PE=1 SV=2	0	166.553	34	16	2208	1	641	70.3	6.02	7204.02	16				Pf00012	3305	ENSG00000204390; ENSG00000206383; ENSG00000234258; ENSG00000236251	HSPA1L	A6NNB0; B0UXW8; hsa:3305; O75634; P34931; Q2HXR3; Q8NE72; Q96QC9; Q9UQM1	HSP90 chaperone cycle for steroid hormone receptors (SHR) in the presence of ligand; PKR-mediated signaling; Regulation of HSF1-mediated heat shock response; Attenuation phase		5	0	51.8	64.5	75.9	73.6	55	50.6	92.5	115	101.5	52	50.1	56.1	51.5	64.6	69	56.3	57.3	45.3	High	High	High	High
FALSE	High	Master Protein	P24386	Rab proteins geranylgeranyltransferase component A 1 OS=Homo sapiens OX=9606 GN=CHM PE=1 SV=3	0	6.402	3	2	2	1	653	73.4	4.75	5.52	2				Pf00996, Pf22603	1121	ENSG00000188419	CHM	A1L4D2; hsa:1121; O43732; P24386	TP53 regulates transcription of several additional cell death genes whose specific roles in p53-dependent apoptosis remain uncertain; RAB GEFs exchange GTP for GDP on RABs; RAB geranylgeranylation		3	0	52.5	71.5	68.6	54.4	52.7	54	57	65.3	67	53.6	64.5	55.7	58.7	60.7	74.8	58	63.4	52.7	High	High	High	High
FALSE	High	Master Protein	Q96EU6	Ribosomal RNA processing protein 36 homolog OS=Homo sapiens OX=9606 GN=RRP36 PE=1 SV=1	0	5.955	10	2	2	2	259	29.8	10.17	2.1	2				Pf06102	88745	ENSG00000124541	RRP36	hsa:88745; Q96EU6; Q9BRF6; Q9P0C8	Major pathway of rRNA processing in the nucleolus and cytosol; rRNA modification in the nucleus and cytosol		2	0	52.6	70.3	68.9	60.2	38	48.9	54.2	65	73.7	50.7	51.6	55.1	44.4	50.7	61.6	48	52.6	46.5	High	High	High	High
FALSE	High	Master Protein	P31749	RAC-alpha serine/threonine-protein kinase OS=Homo sapiens OX=9606 GN=AKT1 PE=1 SV=2	0	7.044	6	3	4	1	480	55.7	6.07	4.02	3				Pf00069, Pf00169, Pf00433	207	ENSG00000142208	AKT1	B2RAM5; B7Z5R1; hsa:207; P31749; Q9BWB6	eNOS activation; TP53 Regulates Metabolic Genes; VEGFR2 mediated vascular permeability; PI5P, PP2A and IER3 Regulate PI3K/AKT Signaling; RAB GEFs exchange GTP for GDP on RABs; Translocation of SLC2A4 (GLUT4) to the plasma membrane; Extra-nuclear estrogen signaling; AKT phosphorylates targets in the nucleus; Constitutive Signaling by AKT1 E17K in Cancer; Regulation of localization of FOXO transcri…	Comprehensive IL-17A signaling	42	0	53.3	82.3	68	62.7	47.3	55.9	63.2	75	66	44.3	49.3	43.1	38.7	50.5	54.2	39.7	49.2	41.2	High	High	High	High
FALSE	High	Master Protein	P82912	Small ribosomal subunit protein uS11m OS=Homo sapiens OX=9606 GN=MRPS11 PE=1 SV=2	0	8.105	16	2	3	2	194	20.6	10.81	6.24	2				Pf00411	64963	ENSG00000181991	MRPS11	B2RD52; hsa:64963; P82912; Q969D7; Q96GI3; Q9BYC3	Mitochondrial translation initiation; Mitochondrial translation elongation; Mitochondrial translation termination		3	0	53.4	54.1	58.5	46.2	44	54.8	44.6	61.6	60.7	38.4	45.1	29.9	42	49.6	53.8	42.5	45.6	38.4	High	High	High	High
FALSE	High	Master Protein	Q969Q0	Ribosomal protein eL42-like OS=Homo sapiens OX=9606 GN=RPL36AL PE=1 SV=3	0.001	5.017	16	2	2	1	106	12.5	10.65	4.73	2				Pf00935	6166	ENSG00000165502	RPL36AL	hsa:6166; Q3B7A5; Q969Q0	Regulation of expression of SLITs and ROBOs; L13a-mediated translational silencing of Ceruloplasmin expression; Formation of a pool of free 40S subunits; GTP hydrolysis and joining of the 60S ribosomal subunit; Major pathway of rRNA processing in the nucleolus and cytosol; Nonsense Mediated Decay (NMD) enhanced by the Exon Junction Complex (EJC); SRP-dependent cotranslational protein targeting to…		13	0	54.1	85.3	71.9	76.3	61.5	69.9	56.6	78.1	81.8	58.1	62.2	52.3	64.3	74.1	81.3	56.9	60.5	48.3	High	High	High	High
FALSE	High	Master Protein	O43414	ERI1 exoribonuclease 3 OS=Homo sapiens OX=9606 GN=ERI3 PE=1 SV=2	0	8.031	6	2	3	2	337	37.2	8.07	4.64	2				Pf00929	79033	ENSG00000117419	ERI3	B1AK98; hsa:79033; O43414; Q5T2T7; Q5T2T9; Q5TG35; Q9BQA0; Q9UEB4			0	0	54.9	79.3	75.6	61.5	41.9	47.7	75.5	79.1	83.3	45.3	56.5	52.4	51.2	54.5	56.5	35.2	55.2	39.4	High	High	High	High
FALSE	High	Master Protein	Q8TAP6	Centrosomal protein of 76 kDa OS=Homo sapiens OX=9606 GN=CEP76 PE=1 SV=1	0.003	3.263	5	2	2	2	659	74.4	6.74	2.18	2				Pf15627	79959	ENSG00000101624	CEP76	B0YJB2; B4DXG5; B4DZW1; hsa:79959; Q658N5; Q8TAP6; Q9H9U7	Regulation of PLK1 Activity at G2/M Transition; Recruitment of NuMA to mitotic centrosomes; Loss of Nlp from mitotic centrosomes; Recruitment of mitotic centrosome proteins and complexes; Anchoring of the basal body to the plasma membrane; AURKA Activation by TPX2		7	0	55.5	57.5	46.8	64.4	69	62.6	46.8	68	54.2	36.2	50.7	41.6	35.5	42.4	42.1	57	52.4	46.1	High	High	High	High
FALSE	High	Master Protein	P49711	Transcriptional repressor CTCF OS=Homo sapiens OX=9606 GN=CTCF PE=1 SV=1	0	7.002	5	2	4	2	727	82.7	6.96	8.62	2				Pf00096	10664	ENSG00000102974	CTCF	B5MC38; hsa:10664; P49711; Q53XI7; Q59EL8	Activation of anterior HOX genes in hindbrain development during early embryogenesis		1	0	55.6	93.1	84.4	70.3	62.2	76.3	68.5	86.3	91.1	82.5	89.7	76.1	69.6	86.9	93.3	90.2	101.4	82.5	High	High	High	High
FALSE	High	Master Protein	Q92526	T-complex protein 1 subunit zeta-2 OS=Homo sapiens OX=9606 GN=CCT6B PE=1 SV=5	0	26.657	10	5	52	1	530	57.8	7.24	117.57	5				Pf00118	10693	ENSG00000132141	CCT6B	B4DX20; B4DYB0; hsa:10693; Q8TC34; Q92526	Formation of tubulin folding intermediates by CCT/TriC; Association of TriC/CCT with target proteins during biosynthesis; Cooperation of PDCL (PhLP1) and TRiC/CCT in G-protein beta folding; Prefoldin mediated transfer of substrate to CCT/TriC; Folding of actin by CCT/TriC		5	0	55.8	77.7	65.6	66.8	49.8	57.5	95.1	116.6	115.4	55.1	58	47.2	47.9	55.1	60.1	42.3	65.1	39	High	High	High	High
FALSE	High	Master Protein	O75155	Cullin-associated NEDD8-dissociated protein 2 OS=Homo sapiens OX=9606 GN=CAND2 PE=1 SV=3	0	14.68	3	4	9	1	1236	135.2	5.68	25.89	4				Pf08623, Pf13513	23066	ENSG00000144712	CAND2	B9EGM9; E9KL24; hsa:23066; O75155			0	0	55.9	89.4	74.4	69.5	73.4	74.1	62.8	83.1	79.9	53.7	59.4	56.6	51.1	60.9	59.4	59.9	58.5	50.2	High	High	High	High
FALSE	High	Master Protein	Q8NB90	ATPase family gene 2 protein homolog A OS=Homo sapiens OX=9606 GN=AFG2A PE=1 SV=3	0	7.531	5	2	2	2	893	97.8	5.66	5.18	2				Pf00004, Pf17862	166378	ENSG00000145375	AFG2A	C9JT97; hsa:166378; Q86XW1; Q8NB90; Q8NI20; Q8TDL7			0	0	56.2	79.4	70.3	65.9	50.6	51.9	53.4	74.3	81.9	55.8	52.2	44.6	43.2	62.6	65.4	45.6	47.8	50.1	High	High	High	High
FALSE	High	Master Protein	Q9BT40	Inositol polyphosphate 5-phosphatase K OS=Homo sapiens OX=9606 GN=INPP5K PE=1 SV=3	0	6.474	6	2	2	2	448	51.1	6.54	5.36	2				Pf17751, Pf22669	51763	ENSG00000132376	INPP5K	B2R6I2; B2R750; D3DTH8; hsa:51763; Q15733; Q9BT40; Q9NPJ5; Q9P2R5	Synthesis of PIPs at the plasma membrane		1	0	56.4	74.3	70.3	57.4	48.3	58.8	59.3	73.5	69.7	55.7	56.5	52.1	46.7	67.5	67.3	55.3	55	48	High	High	High	High
FALSE	High	Master Protein	Q9UKS6	Protein kinase C and casein kinase substrate in neurons protein 3 OS=Homo sapiens OX=9606 GN=PACSIN3 PE=1 SV=2	0.002	4.336	5	2	2	2	424	48.5	6.18	4.57	2				Pf00611, Pf14604	29763	ENSG00000165912	PACSIN3	A6NH84; hsa:29763; Q9H331; Q9NWV9; Q9UKS6	Clathrin-mediated endocytosis		1	0	56.4	72.3	70.1	69	80.7	85.4	52.9	56.9	67.5	78.7	88.5	80.3	76.5	83.3	103.3	91	98.1	76.6	High	High	High	High
FALSE	High	Master Protein	Q8TB72	Pumilio homolog 2 OS=Homo sapiens OX=9606 GN=PUM2 PE=1 SV=2	0	6.821	2	2	4	1	1066	114.1	7.08	11.44	2				Pf00806	23369	ENSG00000055917	PUM2	B3KSL0; B4E2B6; D6W527; hsa:23369; O00234; Q53TV7; Q8TB72; Q8WY43; Q9HAN2	Neddylation		1	0	56.6	54.2	62.5	59	41.5	56	59.9	70.7	60.8	44.7	52.1	43.6	47.9	45.9	65.2	49.6	48.5	42.4	High	High	High	High
FALSE	High	Master Protein	P06396	Gelsolin OS=Homo sapiens OX=9606 GN=GSN PE=1 SV=1	0	8.852	4	2	2	2	782	85.6	6.28	6.11	2				Pf00626	2934	ENSG00000148180	GSN	A2A418; A8MUD1; A8MYN7; B7Z373; B7Z5V1; F5H1A8; hsa:2934; P06396; Q5T0I2; Q8WVV7	Neutrophil degranulation; Amyloid fiber formation; Sensory processing of sound by outer hair cells of the cochlea; Caspase-mediated cleavage of cytoskeletal proteins		4	0	56.7	71.2	63.3	59.7	50.3	54.3	62.2	69.4	69.5	39.5	43.6	41.6	37.2	45.6	54.2	43.6	43.4	39	High	High	High	High
FALSE	High	Master Protein	Q16706	Alpha-mannosidase 2 OS=Homo sapiens OX=9606 GN=MAN2A1 PE=1 SV=2	0	10.511	4	3	4	3	1144	131.1	7.58	6.29	3				Pf01074, Pf07748, Pf09261, Pf21260	4124	ENSG00000112893	MAN2A1	hsa:4124; Q16706; Q16767	Intra-Golgi traffic; Reactions specific to the complex N-glycan synthesis pathway; Maturation of spike protein		3	0	56.9	94.4	74.6	73.1	57.4	70	60.8	78.9	86.3	55.1	65.5	62.7	59	75.1	63.1	65.8	61.1	49.2	High	High	High	High
FALSE	High	Master Protein	Q86YS6	Ras-related protein Rab-43 OS=Homo sapiens OX=9606 GN=RAB43 PE=1 SV=1	0	7.8	16	3	6	2	212	23.3	5.64	10.89	3				Pf00071	339122	ENSG00000172780	RAB43	A8K4P9; E9PBQ0; hsa:339122; Q86YS6	RAB geranylgeranylation; Retrograde transport at the Trans-Golgi-Network		2	0	58.1	75.8	85.6	72.6	68.2	79.7	66.6	76	81.2	58.1	73.5	78.1	62.9	63.6	74.3	75	78.4	54.9	High	High	High	High
FALSE	High	Master Protein	O75330	Hyaluronan mediated motility receptor OS=Homo sapiens OX=9606 GN=HMMR PE=1 SV=2	0	8.302	5	2	2	2	724	84	5.83	5.94	2				Pf15905, Pf15908	3161	ENSG00000072571	HMMR	A8K3G2; B4E114; D3DQK9; D3DQL0; E9PCS0; hsa:3161; O75330; Q32N02; Q92767	AURKA Activation by TPX2; Hyaluronan uptake and degradation		2	0	58.3	86.3	68.4	62.2	51.7	58.7	64.1	75.5	79.8	59.9	65.5	53.2	57.3	72.8	66.2	54.1	61.6	57.8	High	High	High	High
FALSE	High	Master Protein	Q9H7Z3	Nuclear exosome regulator NRDE2 OS=Homo sapiens OX=9606 GN=NRDE2 PE=1 SV=3	0	11.448	3	3	3	3	1164	132.6	7.68	9.03	3				Pf08424	55051	ENSG00000119720	NRDE2	B4DH71; hsa:55051; Q4G0A7; Q9H7Z3; Q9NWH6			0	0	58.8	105.1	97.6	72.4	67.7	72.9	79.2	84.7	100	45.5	80.9	58.3	48.6	73.3	67.7	58.3	77.2	66.5	High	High	High	High
FALSE	High	Master Protein	Q92618	Zinc finger protein 516 OS=Homo sapiens OX=9606 GN=ZNF516 PE=1 SV=1	0	8.554	2	2	3	2	1163	124.2	8.72	8.24	2				Pf00096	9658	ENSG00000101493	ZNF516	hsa:9658; Q92618			0	0	58.8	84.3	86.2	70.7	58	68.7	69.8	74.5	86	75.3	71.3	84.8	62.5	82.2	90	116.6	128.3	110.7	High	High	High	High
FALSE	High	Master Protein	Q5T1M5	FK506-binding protein 15 OS=Homo sapiens OX=9606 GN=FKBP15 PE=1 SV=2	0	7.007	2	2	2	2	1219	133.5	5.2	4.94	2				Pf00254	23307	ENSG00000119321	FKBP15	hsa:23307; Q05DK8; Q5T1M2; Q5T1M5; Q6DD85; Q9Y4D0			0	0	58.8	70.8	62.5	70	48.8	61.8	53.1	91.2	64.8	44.1	48.9	55.1	43.9	49.2	54.4	42.7	42.2	36.7	High	High	High	High
FALSE	High	Master Protein	Q9NX40	OCIA domain-containing protein 1 OS=Homo sapiens OX=9606 GN=OCIAD1 PE=1 SV=1	0	6.42	7	2	5	2	245	27.6	7.49	11.78	2				Pf07051	54940	ENSG00000109180	OCIAD1	C9K030; G8JLN7; hsa:54940; Q9BZE8; Q9NX40			0	0	59	83.9	86.5	71.6	43.3	53.8	62.2	76.9	81.1	61.3	61	64.8	59.6	48.6	63.4	81.5	80.7	66.1	High	High	High	High
FALSE	High	Master Protein	Q9H8M7	Ubiquitin carboxyl-terminal hydrolase MINDY-3 OS=Homo sapiens OX=9606 GN=MINDY3 PE=1 SV=1	0	7.937	8	2	3	2	445	49.7	4.77	3.31	2				Pf13898	80013	ENSG00000148481	MINDY3	hsa:80013; Q5SZ68; Q5SZ69; Q5SZ70; Q6IA40; Q6P7P0; Q7Z2S1; Q8WUF1; Q9H3I4; Q9H8M7			0	0	59.2	78.9	73.3	58.9	42.1	43.6	61.1	75.2	62.1	39.7	42.6	54.9	46.1	54.2	61.5	41.2	40.7	44.8	High	High	High	High
FALSE	High	Master Protein	Q9NVU0	DNA-directed RNA polymerase III subunit RPC5 OS=Homo sapiens OX=9606 GN=POLR3E PE=1 SV=1	0	6.204	3	2	2	2	708	79.8	6.47	6.03	2				Pf04801, Pf19725	55718	ENSG00000058600; ENSG00000284282	POLR3E	B4DL24; B4DUP6; H3BT11; hsa:55718; Q9BWF7; Q9H8W8; Q9H907; Q9NVU0; Q9P276	RNA Polymerase III Abortive And Retractive Initiation; RNA Polymerase III Transcription Initiation From Type 1 Promoter; RNA Polymerase III Transcription Initiation From Type 2 Promoter; RNA Polymerase III Transcription Initiation From Type 3 Promoter; RNA Polymerase III Transcription Termination; Cytosolic sensors of pathogen-associated DNA ; RNA Polymerase III Chain Elongation		7	0	59.4	68.7	65.4	70.5	57.1	64.6	61.7	68.3	74.8	49.1	60	48.5	79.1	62.4	66.4	55.3	53.7	50.4	High	High	High	High
FALSE	High	Master Protein	P11047	Laminin subunit gamma-1 OS=Homo sapiens OX=9606 GN=LAMC1 PE=1 SV=3	0	14.773	4	4	4	4	1609	177.5	5.12	10.16	4				Pf00052, Pf00053, Pf00055	3915	ENSG00000135862	LAMC1	hsa:3915; P11047; Q5VYE7	Degradation of the extracellular matrix; ECM proteoglycans; Regulation of Insulin-like Growth Factor (IGF) transport and uptake by Insulin-like Growth Factor Binding Proteins (IGFBPs); Post-translational protein phosphorylation; Non-integrin membrane-ECM interactions; L1CAM interactions; Laminin interactions; MET activates PTK2 signaling; EGR2 and SOX10-mediated initiation of Schwann cell myelina…		9	0	60.1	89.5	82.7	67.4	41.7	44.6	68.3	93.6	110.5	53.1	47	45.5	39.8	48.8	48.2	43	58.1	54.2	High	High	High	High
FALSE	High	Master Protein	Q9UFF9	CCR4-NOT transcription complex subunit 8 OS=Homo sapiens OX=9606 GN=CNOT8 PE=1 SV=1	0	7.104	9	2	4	2	292	33.5	4.81	4.32	2				Pf04857	9337	ENSG00000155508	CNOT8	B0AZS3; B2RAR8; B7Z8R1; D3DQI8; hsa:9337; O95709; Q7Z521; Q9H6Y1; Q9UFF9	Deadenylation of mRNA; TP53 regulates transcription of additional cell cycle genes whose exact role in the p53 pathway remain uncertain; M-decay: degradation of maternal mRNAs by maternally stored factors		3	0	61.2	87.5	85	86.3	73.1	74.4	82.2	87.2	101.3	56.9	66.7	63.9	53	75	65.2	54.8	71	53.3	High	High	High	High
FALSE	High	Master Protein	Q8WUA2	Peptidyl-prolyl cis-trans isomerase-like 4 OS=Homo sapiens OX=9606 GN=PPIL4 PE=1 SV=1	0	8.43	6	2	4	2	492	57.2	5.92	11.98	2				Pf00076, Pf00160	85313	ENSG00000131013	PPIL4	B2RD34; hsa:85313; Q7Z3Q5; Q8WUA2	mRNA Splicing - Major Pathway		1	0	61.7	86.2	80.3	62.4	51.4	58.5	69.5	85.6	81.8	60.7	55.8	53.5	47.3	58.6	66.5	54.9	53.4	49.3	High	High	High	High
FALSE	High	Master Protein	Q9UKF6	Cleavage and polyadenylation specificity factor subunit 3 OS=Homo sapiens OX=9606 GN=CPSF3 PE=1 SV=1	0	5.61	3	2	2	2	684	77.4	5.6	2.87	2				Pf00753, Pf07521, Pf10996, Pf11718	51692	ENSG00000119203	CPSF3	hsa:51692; O14769; Q53RS2; Q96F36; Q9UKF6	Transport of Mature mRNA Derived from an Intronless Transcript; mRNA 3'-end processing; RNA Polymerase II Transcription Termination; Processing of Intronless Pre-mRNAs		5	0	61.8	87.3	66.9	67.7	61.9	54.4	79.1	88.4	89.1	63	59.3	56.8	52.9	59	61.7	66.9	64	58.9	High	High	High	High
FALSE	High	Master Protein	P11217	Glycogen phosphorylase, muscle form OS=Homo sapiens OX=9606 GN=PYGM PE=1 SV=6	0	17.04	7	4	11	1	842	97	7.03	24.66	4				Pf00343	5837	ENSG00000068976	PYGM	A0AVK1; A6NDY6; hsa:5837; P11217	Glycogen breakdown (glycogenolysis)		1	0	61.9	80.5	79	78.2	55.8	69.1	61.2	80.6	82	54.6	59.4	58.2	52.2	69.8	66	49.9	69.1	56.9	High	High	High	High
FALSE	High	Master Protein	P51553	Isocitrate dehydrogenase [NAD] subunit gamma, mitochondrial OS=Homo sapiens OX=9606 GN=IDH3G PE=1 SV=1	0.004	3.11	4	2	2	2	393	42.8	8.5	4.4	2				Pf00180	3421	ENSG00000067829	IDH3G	E9PDD5; hsa:3421; P51553; Q9BUU5	Citric acid cycle (TCA cycle); Mitochondrial protein import		2	0	62.1	78.9	71.5	63.2	74.4	74.7	62.1	83.4	68.3	64.1	63	57	55.2	61.7	70.1	62	79.6	63.3	High	High	High	High
FALSE	High	Master Protein	P50148	Guanine nucleotide-binding protein G(q) subunit alpha OS=Homo sapiens OX=9606 GN=GNAQ PE=1 SV=4	0	7.678	8	2	3	1	359	42.1	5.68	9.02	2				Pf00503	2776	ENSG00000156052	GNAQ	hsa:2776; O15108; P50148; Q13462; Q6NT27; Q92471; Q9BZB9	G alpha (q) signalling events; Thrombin signalling through proteinase activated receptors (PARs); High laminar flow shear stress activates signaling by PIEZO1 and PECAM1:CDH5:KDR in endothelial cells; G-protein activation; ADP signalling through P2Y purinoceptor 1; Thromboxane signalling through TP receptor; Cooperation of PDCL (PhLP1) and TRiC/CCT in G-protein beta folding; Fatty Acids bound to …		11	0	62.7	75.2	70.8	65.8	81.8	104.4	67.1	72.3	67.2	58.3	55.8	57	46.5	72.8	65	43.5	56.7	58.1	High	High	High	High
FALSE	High	Master Protein	Q15527	Surfeit locus protein 2 OS=Homo sapiens OX=9606 GN=SURF2 PE=1 SV=4	0	5.615	8	2	2	2	256	29.6	9.22	4.83	2				Pf05477	6835	ENSG00000148291; ENSG00000281024	SURF2	hsa:6835; Q15527; Q6IBP9; Q96CD1			0	0	63.2	91.1	75.4	65.9	51.1	62.6	68.5	76.5	78.1	46.3	48.9	53.3	48	65.7	62.6	44	57	48	High	High	High	High
FALSE	High	Master Protein	Q9BUT1	Dehydrogenase/reductase SDR family member 6 OS=Homo sapiens OX=9606 GN=BDH2 PE=1 SV=2	0.001	4.705	8	2	3	2	245	26.7	7.65	2.13	2				Pf13561	56898	ENSG00000164039	BDH2	A8K295; B4DUF6; hsa:56898; Q503A0; Q6IA46; Q6UWD3; Q9BUT1; Q9H8S8; Q9NRX8	Synthesis of Ketone Bodies		1	0	63.4	83.3	76.1	81	40.9	53.4	61.7	81.3	83.5	50	54.2	47	51	62.7	67.5	46.7	48.9	48.1	High	High	High	High
FALSE	High	Master Protein	Q66K14	TBC1 domain family member 9B OS=Homo sapiens OX=9606 GN=TBC1D9B PE=1 SV=3	0	9.535	3	2	2	2	1250	140.4	5.25	6.94	2				Pf00566, Pf02893	23061	ENSG00000197226; ENSG00000284400	TBC1D9B	D3DWQ5; D3DWQ6; hsa:23061; O75163; Q53EY0; Q66K14; Q6MZI2; Q96H49			0	0	63.8	75.3	74.2	65.4	39.2	48.7	52.3	72	78.6	63.5	62.7	51.6	55.1	69.2	64.7	59.4	55.4	48.2	High	High	High	High
FALSE	High	Master Protein	Q9UBP6	tRNA (guanine-N(7)-)-methyltransferase OS=Homo sapiens OX=9606 GN=METTL1 PE=1 SV=1	0	7.835	8	2	3	2	276	31.5	7.64	10.33	2				Pf02390	4234	ENSG00000037897	METTL1	B2RBX1; H7BXF2; hsa:4234; Q14105; Q53FS9; Q9UBP6	tRNA modification in the nucleus and cytosol		1	0	63.8	87.7	80.8	89.8	62.9	74.3	108.3	126.3	130.6	59.2	64.7	60.6	57.4	71.6	72.9	54.4	64.9	54.3	High	High	High	High
FALSE	High	Master Protein	Q96IY1	Kinetochore-associated protein NSL1 homolog OS=Homo sapiens OX=9606 GN=NSL1 PE=1 SV=3	0	13.06	17	3	6	3	281	32.1	6.79	15.93	3				Pf08641	25936	ENSG00000117697	NSL1	E7ETD5; hsa:25936; Q5SY75; Q96IY1; Q9H2M5; Q9NRN8; Q9Y415	Separation of Sister Chromatids; Resolution of Sister Chromatid Cohesion; RHO GTPases Activate Formins; EML4 and NUDC in mitotic spindle formation; Amplification of signal from unattached kinetochores via a MAD2 inhibitory signal		6	0	64.2	101.9	90.9	82.6	48.8	65.9	89.5	98.5	100.4	56.1	75.8	66.1	54.9	66.4	69.8	56.6	68.1	63.2	High	High	High	High
FALSE	High	Master Protein	O60831	PRA1 family protein 2 OS=Homo sapiens OX=9606 GN=PRAF2 PE=1 SV=1	0	6.978	16	2	4	2	178	19.2	9.19	10.86	2				Pf03208	11230	ENSG00000243279; ENSG00000292222	PRAF2	B2RD20; hsa:11230; O60831			0	0	64.3	96.7	84.4	73.3	80.3	76.1	69.9	82.2	93.6	65.1	75.2	73.3	61.6	82	86.7	69.9	68.4	72.1	High	High	High	High
FALSE	High	Master Protein	Q9BVL4	Protein adenylyltransferase SelO, mitochondrial OS=Homo sapiens OX=9606 GN=SELENOO PE=1 SV=3	0	13.338	6	2	7	2	669	73.4	5.97	15.66	2				Pf02696	83642	ENSG00000073169	SELENOO	hsa:83642; Q2TAL2; Q5JZ81; Q8WUI0; Q9BVL4			0	0	64.4	92.8	83	64.5	117.2	128.5	75.4	87.3	98.3	61.8	64.6	54.6	59.7	68.6	83	55.3	72.4	52.3	High	High	High	High
FALSE	High	Master Protein	Q8TDJ6	DmX-like protein 2 OS=Homo sapiens OX=9606 GN=DMXL2 PE=1 SV=2	0.001	5.095	1	3	3	3	3036	339.4	6.38	0	3				Pf00400, Pf12234	23312	ENSG00000104093	DMXL2	B2RTR3; B7ZMH3; F5GWF1; hsa:23312; O94938; Q8TDJ6			0	0	64.6	107.8	101.4	91.8	68.3	79.9	66.8	74.1	101.6	76.3	96.9	69.1	59	90.3	78.5	74.7	92.9	87.8	High	High	High	High
FALSE	High	Master Protein	Q96HW7	Integrator complex subunit 4 OS=Homo sapiens OX=9606 GN=INTS4 PE=1 SV=2	0	9.091	3	2	2	2	963	108.1	6.44	5.67	2				Pf13646, Pf20168	92105	ENSG00000149262	INTS4	hsa:92105; Q2YD62; Q6PJG4; Q7Z4E7; Q96G32; Q96GA1; Q96HW7; Q9BRC0	RNA polymerase II transcribes snRNA genes		1	0	64.9	85.8	89.7	76.3	56.1	51.8	72.3	96.4	96.8	78.1	83.5	82.1	69.5	60.5	77.2	102.5	103	85.9	High	High	High	High
FALSE	High	Master Protein	Q9NVR0	Kelch-like protein 11 OS=Homo sapiens OX=9606 GN=KLHL11 PE=1 SV=1	0.003	3.454	2	2	2	2	708	80.1	6.16	2.91	2				Pf00651, Pf01344, Pf07707	55175	ENSG00000178502	KLHL11	hsa:55175; Q9NVR0	Neddylation; Antigen processing: Ubiquitination & Proteasome degradation		2	0	64.9	87.3	94	76.9	88.6	79.3	72.2	94.9	94	52.9	49.9	58	45.3	63.3	62.7	54.9	61.9	46.2	High	High	High	High
FALSE	High	Master Protein	O00443	Phosphatidylinositol 4-phosphate 3-kinase C2 domain-containing subunit alpha OS=Homo sapiens OX=9606 GN=PIK3C2A PE=1 SV=2	0	7.283	1	2	2	2	1686	190.6	8.02	6.39	2				Pf00168, Pf00454, Pf00613, Pf00787, Pf00792, Pf00794	5286	ENSG00000011405	PIK3C2A	B0LPH2; B4E2G4; hsa:5286; O00443; Q14CQ9	Golgi Associated Vesicle Biogenesis; Clathrin-mediated endocytosis; Synthesis of PIPs at the plasma membrane; Synthesis of PIPs at the Golgi membrane; Synthesis of PIPs at the early endosome membrane; Synthesis of PIPs at the late endosome membrane		6	0	65.1	107.7	89.1	86.3	94.4	101.4	91.3	101.3	111.4	63	87	85.4	74.3	105.8	103.7	89.6	96.1	82.1	High	High	High	High
FALSE	High	Master Protein	Q15386	Ubiquitin-protein ligase E3C OS=Homo sapiens OX=9606 GN=UBE3C PE=1 SV=3	0	9.749	3	2	6	2	1083	123.8	6.71	20.8	2				Pf00632	9690	ENSG00000009335	UBE3C	A4D235; A6NCP3; hsa:9690; Q15386; Q8TC15; Q96CR4; Q9UDU3	Antigen processing: Ubiquitination & Proteasome degradation		1	0	65.4	82.3	74.4	81.9	57.8	60.1	70.3	89.5	88.7	54.3	59	62.7	53.4	70	74.3	63.7	54.7	55	High	High	High	High
FALSE	High	Master Protein	Q9Y6X3	MAU2 chromatid cohesion factor homolog OS=Homo sapiens OX=9606 GN=MAU2 PE=1 SV=2	0	8.97	6	2	3	2	613	69	7.25	6.15	2				Pf10345	23383	ENSG00000129933	MAU2	hsa:23383; Q66PT1; Q6P3S7; Q6ZTT2; Q9UFX8; Q9Y6X3	Cohesin Loading onto Chromatin		1	0	65.8	85.1	73.3	72.8	55.2	52.3	65.4	76.7	83.6	53.1	57.6	61	51.5	62.8	67.7	54.1	62.6	49.8	High	High	High	High
FALSE	High	Master Protein	Q0VDG4	Secernin-3 OS=Homo sapiens OX=9606 GN=SCRN3 PE=1 SV=1	0	5.9	4	2	5	1	424	48.5	5.55	4.41	2				Pf03577	79634	ENSG00000144306	SCRN3	B4DI11; C9JPC1; D3DPE0; hsa:79634; Q0VDG4; Q7L1C5; Q9H5R5			0	0	66.1	88.6	77.7	81.3	55.3	63.5	86.5	93.1	87.6	67.2	69.6	71.5	56.9	69.4	72	57	61.7	65.2	High	High	High	High
FALSE	High	Master Protein	Q92643	GPI-anchor transamidase OS=Homo sapiens OX=9606 GN=PIGK PE=1 SV=2	0	11.87	11	3	6	3	395	45.2	6.16	12.66	3				Pf01650	10026	ENSG00000142892	PIGK	B2R7K3; B4E2M3; hsa:10026; O14822; Q5TG77; Q92643	Attachment of GPI anchor to uPAR		1	0	66.5	97.3	90.6	81.5	62.9	63.8	74.4	93.6	103.2	79.1	68.1	80.6	59	82.4	79.5	62.3	93.5	75.7	High	High	High	High
FALSE	High	Master Protein	P49848	Transcription initiation factor TFIID subunit 6 OS=Homo sapiens OX=9606 GN=TAF6 PE=1 SV=1	0.001	4.839	4	2	3	2	677	72.6	8.6	0	2				Pf02969, Pf07571	6878	ENSG00000106290	TAF6	A4D2B2; A4D2B3; B4DT11; D6W5U2; hsa:6878; P49848; Q6AI29	Regulation of TP53 Activity through Phosphorylation; RNA Polymerase II Pre-transcription Events; RNA polymerase II transcribes snRNA genes; HIV Transcription Initiation; RNA Polymerase II HIV Promoter Escape; RNA Polymerase II Promoter Escape; RNA Polymerase II Transcription Pre-Initiation And Promoter Opening; RNA Polymerase II Transcription Initiation		10	0	66.5	113.3	92.7	85.8	80.4	85.4	79.7	92.7	99	95	90.4	83	71.5	72.6	109.2	87	117.9	82.1	High	High	High	High
FALSE	High	Master Protein	Q96AT9	Ribulose-phosphate 3-epimerase OS=Homo sapiens OX=9606 GN=RPE PE=1 SV=1	0	7.89	12	2	3	2	228	24.9	5.58	10.79	2				Pf00834	6120	ENSG00000197713	RPE	A8K4S0; B4E016; C9JPQ7; hsa:6120; O43767; Q53TV9; Q8N215; Q96AT9; Q96N34; Q9BSB5	Pentose phosphate pathway		1	0	67.1	101.4	87.8	82.5	65.2	70.4	72.6	93.1	99.6	67.5	73.9	55.4	58.5	78	81.2	53	58.6	61.7	High	High	High	High
FALSE	High	Master Protein	Q13277	Syntaxin-3 OS=Homo sapiens OX=9606 GN=STX3 PE=1 SV=3	0	9.672	12	2	3	2	289	33.1	5.44	5.79	2				Pf00804, Pf05739	6809	ENSG00000166900	STX3	B4DME0; hsa:6809; O43750; O43751; Q13277; Q15360	Other interleukin signaling		1	0	67.5	90	83.1	114	53.2	61.1	82.8	103	83.7	55.3	66.5	65.9	69	81.8	75.5	71.5	74	65.1	High	High	High	High
FALSE	High	Master Protein	Q76FK4	Nucleolar protein 8 OS=Homo sapiens OX=9606 GN=NOL8 PE=1 SV=1	0	6.356	2	3	4	3	1167	131.5	7.09	6.67	3				Pf00076	55035	ENSG00000198000; ENSG00000291347	NOL8	hsa:55035; Q5TCC7; Q5TCC8; Q5TCD3; Q5TCD5; Q5TCD6; Q5TCD7; Q76D35; Q76FK4; Q7L3E2; Q9H586; Q9H795; Q9H7W7; Q9H9J6; Q9NWA4; Q9NWM4			0	0	67.5	90.6	75.6	84.1	85.8	86.8	71.8	101.1	86	71.6	75.8	71	60.4	69.4	87.1	75.5	73.6	66.6	High	High	High	High
FALSE	High	Master Protein	P16219	Short-chain specific acyl-CoA dehydrogenase, mitochondrial OS=Homo sapiens OX=9606 GN=ACADS PE=1 SV=1	0	7.649	9	2	2	2	412	44.3	7.99	5.55	2				Pf00441, Pf02770, Pf02771, Pf08028	35	ENSG00000122971	ACADS	hsa:35; P16219; P78331	Beta oxidation of hexanoyl-CoA to butanoyl-CoA; Beta oxidation of butanoyl-CoA to acetyl-CoA		2	0	68.1	85.2	74.6	85.5	80.3	81.8	74.2	85.6	94.5	61.4	63.3	73.1	58.1	74.8	77.8	74.4	68.8	56.7	High	High	High	High
FALSE	High	Master Protein	Q9UDY8	Mucosa-associated lymphoid tissue lymphoma translocation protein 1 OS=Homo sapiens OX=9606 GN=MALT1 PE=1 SV=1	0	7.846	4	2	6	2	824	92.2	5.73	17.74	2				Pf00656, Pf13895, Pf13927, Pf18703	10892	ENSG00000172175	MALT1	hsa:10892; Q9NTB7; Q9UDY8; Q9ULX4	Activation of NF-kappaB in B cells; FCERI mediated NF-kB activation; Downstream TCR signaling; CLEC7A/inflammasome pathway		5	0	68.5	92.8	82.9	73.6	48.6	63.6	77.2	77.7	90.2	52.7	60.5	57.9	50.4	70.4	75.5	62.1	69.7	54.1	High	High	High	High
FALSE	High	Master Protein	O43805	Microtubule nucleation factor SSNA1 OS=Homo sapiens OX=9606 GN=SSNA1 PE=1 SV=2	0.001	5.453	15	2	3	2	119	13.6	5.38	3.23	2					8636	ENSG00000176101	SSNA1	hsa:8636; O43805; Q5VSG0; Q6FG70; Q9BVW8	Recruitment of NuMA to mitotic centrosomes; Regulation of PLK1 Activity at G2/M Transition; Loss of Nlp from mitotic centrosomes; Recruitment of mitotic centrosome proteins and complexes; Anchoring of the basal body to the plasma membrane; AURKA Activation by TPX2		7	0	68.6	99.6	78.2	85.4	90.5	108.8	73.6	78.3	94	53.9	55.3	58.1	54.2	76	70.6	57.2	67.9	58.1	High	High	High	High
FALSE	High	Master Protein	Q9BVI4	Nucleolar complex protein 4 homolog OS=Homo sapiens OX=9606 GN=NOC4L PE=1 SV=1	0	12.218	7	2	6	2	516	58.4	7.49	27.2	2				Pf03914	79050	ENSG00000184967; ENSG00000288146	NOC4L	hsa:79050; Q8N2S5; Q96I14; Q9BVI4	Major pathway of rRNA processing in the nucleolus and cytosol; rRNA modification in the nucleus and cytosol		2	0	68.8	98.7	93.3	88.1	72.8	94.2	77.2	95.5	107.8	90	87.4	78.3	65	80.4	84.7	82.2	99	80.8	High	High	High	High
FALSE	High	Master Protein	Q16537	Serine/threonine-protein phosphatase 2A 56 kDa regulatory subunit epsilon isoform OS=Homo sapiens OX=9606 GN=PPP2R5E PE=1 SV=1	0	8.686	6	2	10	1	467	54.7	6.95	28.5	2				Pf01603	5529	ENSG00000154001	PPP2R5E	A4FU37; B7ZAW5; B7ZKK8; B7ZKK9; hsa:5529; J3KQN6; Q16537; Q52LW4	Separation of Sister Chromatids; Resolution of Sister Chromatid Cohesion; RHO GTPases Activate Formins; EML4 and NUDC in mitotic spindle formation; Amplification of signal from unattached kinetochores via a MAD2 inhibitory signal; PI5P, PP2A and IER3 Regulate PI3K/AKT Signaling; Disassembly of the destruction complex and recruitment of AXIN to the membrane; RAF activation; Beta-catenin phosphoryl…		22	0	69.1	102.2	91.5	81.6	75.8	77	92	106.7	109.8	75.4	64.5	69.4	68.6	79.1	74	59.7	79.4	71.1	High	High	High	High
FALSE	High	Master Protein	O96028	Histone-lysine N-methyltransferase NSD2 OS=Homo sapiens OX=9606 GN=NSD2 PE=1 SV=1	0	9.431	2	2	4	2	1365	152.2	8.69	7.19	2				Pf00505, Pf00628, Pf00855, Pf00856, Pf17907, Pf17982, Pf22908, Pf23004, Pf23011	7468	ENSG00000109685	NSD2	A2A2T2; A2A2T3; A2A2T4; A7MCZ1; D3DVQ2; hsa:7468; O96028; O96031; Q4VBY8; Q672J1; Q6IS00; Q86V01; Q9BZB4; Q9UI92; Q9UPR2	Recruitment and ATM-mediated phosphorylation of repair and signaling proteins at DNA double strand breaks; PKMTs methylate histone lysines; Processing of DNA double-strand break ends; G2/M DNA damage checkpoint; Nonhomologous End-Joining (NHEJ)		5	0	69.3	99.9	87.3	70.8	60.2	60.5	72.4	88.8	93.1	74.1	71.7	67.1	69.5	77.9	78.6	81.6	96.9	71.1	High	High	High	High
FALSE	High	Master Protein	Q9NV31	U3 small nucleolar ribonucleoprotein protein IMP3 OS=Homo sapiens OX=9606 GN=IMP3 PE=1 SV=1	0	7.827	15	2	4	2	184	21.8	9.5	11.39	2				Pf00163, Pf01479	55272	ENSG00000177971	IMP3	B3KQ67; hsa:55272; Q53G10; Q9NV31	Major pathway of rRNA processing in the nucleolus and cytosol; rRNA modification in the nucleus and cytosol		2	0	69.7	85.1	77.2	67.8	62.7	68.6	72.4	77.6	77.2	60.4	49.4	60.1	50.9	52.7	60.7	59.8	75.9	59.4	High	High	High	High
FALSE	High	Master Protein	P04150	Glucocorticoid receptor OS=Homo sapiens OX=9606 GN=NR3C1 PE=1 SV=1	0	12.768	5	4	4	4	777	85.6	6.38	8.15	4				Pf00104, Pf00105, Pf02155	2908	ENSG00000113580	NR3C1	A0ZXF9; B0LPG8; D3DQF4; F5ATB7; hsa:2908; P04150; P04151; Q53EP5; Q6N0A4	Potential therapeutics for SARS; HSP90 chaperone cycle for steroid hormone receptors (SHR) in the presence of ligand; FOXO-mediated transcription of oxidative stress, metabolic and neuronal genes; Regulation of RUNX2 expression and activity; Circadian Clock; SUMOylation of intracellular receptors; PTK6 Expression; Regulation of NPAS4 gene transcription		8	0	69.8	95.5	77.5	91.5	72.2	79.7	71.8	83.7	83.6	81.9	76	67.1	67.3	82.3	82.5	66.4	80	60.9	High	High	High	High
FALSE	High	Master Protein	Q9BSB4	Autophagy-related protein 101 OS=Homo sapiens OX=9606 GN=ATG101 PE=1 SV=1	0.002	3.944	11	2	2	2	218	25	6.15	1.72	2				Pf07855	60673	ENSG00000123395	ATG101	hsa:60673; Q9BSB4; Q9HAE2; Q9HBN1	Macroautophagy		1	0	69.8	107	82.9	93.5	80.7	87.2	73.1	105.8	101.1	71.2	87.5	76.4	69.1	84.3	85.4	65.5	79	63.9	High	High	High	High
FALSE	High	Master Protein	Q15814	Tubulin-specific chaperone C OS=Homo sapiens OX=9606 GN=TBCC PE=1 SV=2	0	7.599	7	3	3	2	346	39.2	5.71	6.59	3				Pf07986, Pf16752	6903	ENSG00000124659	TBCC	hsa:6903; Q15814; Q53Y43; Q5T787	Post-chaperonin tubulin folding pathway		1	0	70.2	75.6	70.2	78.4	62.5	71.1	79.1	86	90.5	55.8	58.8	61	63.8	62.5	68.2	66.1	67	60.3	High	High	High	High
FALSE	High	Master Protein	Q00653	Nuclear factor NF-kappa-B p100 subunit OS=Homo sapiens OX=9606 GN=NFKB2 PE=1 SV=4	0	6.486	2	2	3	1	900	96.7	6.25	7.5	2				Pf00023, Pf00531, Pf00554, Pf16179	4791	ENSG00000077150	NFKB2	A8K9D9; D3DR83; hsa:4791; Q00653; Q04860; Q9BU75; Q9H471; Q9H472	Dectin-1 mediated noncanonical NF-kB signaling; NIK-->noncanonical NF-kB signaling; PKMTs methylate histone lysines; RIP-mediated NFkB activation via ZBP1; TAK1-dependent IKK and NF-kappa-B activation ; IkBA variant leads to EDA-ID; TRAF6 mediated NF-kB activation; The NLRP3 inflammasome; Purinergic signaling in leishmaniasis infection; Interleukin-1 processing; SUMOylation of immune response pro…		12	0	70.5	102.2	96.4	94.4	84.1	106.6	88.3	94.5	107.7	73.9	82.1	70.1	67.9	78.1	90.3	76.1	69.4	53.6	High	High	High	High
FALSE	High	Master Protein	P53701	Holocytochrome c-type synthase OS=Homo sapiens OX=9606 GN=HCCS PE=1 SV=1	0	6.502	15	3	3	3	268	30.6	6.68	5.86	3				Pf01265	3052	ENSG00000004961	HCCS	B3KUS1; hsa:3052; P53701; Q502X8	Respiratory electron transport		1	0	71	106.6	90.6	87.5	89.5	81.3	84.6	91.7	101	80.5	85.3	72	61.5	72.2	74.6	76.1	86.4	67.2	High	High	High	High
FALSE	High	Master Protein	Q86UV5	Ubiquitin carboxyl-terminal hydrolase 48 OS=Homo sapiens OX=9606 GN=USP48 PE=1 SV=1	0.001	5.111	2	2	2	2	1035	119	6.05	1.98	2				Pf00443, Pf06337	84196	ENSG00000090686	USP48	B7ZKS7; hsa:84196; Q2M3I4; Q5SZI4; Q5T3T5; Q6NX53; Q86UV5; Q8N3F6; Q96F64; Q96IQ3; Q9H5N3; Q9H5T7; Q9NUJ6; Q9NXR0	Ub-specific processing proteases		1	0	72.4	105.7	77.3	78	55.7	75.5	78.5	85.1	87.9	62.2	89.6	100.9	88.3	92.2	111.2	80.4	98.7	68.4	High	High	High	High
FALSE	High	Master Protein	Q96Q45	Transmembrane protein 237 OS=Homo sapiens OX=9606 GN=TMEM237 PE=1 SV=2	0	6.218	4	2	3	2	408	45.5	6.47	2.78	2				Pf15383	65062	ENSG00000155755	TMEM237	B4E1R8; B4E2R8; E9PAR8; E9PBF8; E9PG24; E9PGX0; hsa:65062; Q53TS9; Q53TT2; Q7Z3B6; Q8IZ18; Q8NBF8; Q96CY1; Q96Q45			0	0	73.4	97.2	84.4	67.6	60.1	79.3	64.3	96.8	89.5	78.8	78.2	70.2	68.4	80.5	90.2	94.2	105.9	77.3	High	High	High	High
FALSE	High	Master Protein	O75592	E3 ubiquitin-protein ligase MYCBP2 OS=Homo sapiens OX=9606 GN=MYCBP2 PE=1 SV=4	0.001	4.739	1	2	2	2	4678	513.3	7.02	1.71	2				Pf00415, Pf03256, Pf08005, Pf13540	23077	ENSG00000005810	MYCBP2	A6NJC6; hsa:23077; O75592; Q5JSX8; Q5VZN6; Q6PIB6; Q9UQ11; Q9Y6E4			0	0	74.1	98.3	95.7	79	56.3	64.4	77.2	97	88.3	71.9	73	63.9	53.9	76.5	73.7	66.3	62.8	55.6	High	High	High	High
FALSE	High	Master Protein	P83436	Conserved oligomeric Golgi complex subunit 7 OS=Homo sapiens OX=9606 GN=COG7 PE=1 SV=1	0	11.392	7	3	6	3	770	86.3	5.47	9.12	3				Pf10191	91949	ENSG00000168434	COG7	hsa:91949; P83436; Q6UWU7	COPI-mediated anterograde transport; Intra-Golgi traffic; Retrograde transport at the Trans-Golgi-Network		3	0	74.2	117.9	85.7	86.9	65	70.8	89.4	101.7	106.7	68.4	74.2	74.8	69.1	78.4	84.2	70.6	80.7	71.5	High	High	High	High
FALSE	High	Master Protein	Q8N4Q0	Prostaglandin reductase 3 OS=Homo sapiens OX=9606 GN=PTGR3 PE=1 SV=1	0.001	4.866	6	2	2	2	377	40.1	8.18	2.84	2				Pf00107, Pf08240	284273	ENSG00000180011	PTGR3	A8KA15; B4DZ91; hsa:284273; Q8N4Q0			0	0	74.2	82.7	72.4	68.3	71.4	72.7	65.1	87.3	93.6	79.6	75.2	74.6	61.2	81.2	85.6	75.5	92	72.8	High	High	High	High
FALSE	High	Master Protein	Q5VST6	Alpha/beta hydrolase domain-containing protein 17B OS=Homo sapiens OX=9606 GN=ABHD17B PE=1 SV=1	0	5.77	8	2	2	2	288	32.2	6.29	4.79	2				Pf12146	51104	ENSG00000107362	ABHD17B	A8KAJ5; hsa:51104; Q5VST6; Q5VST7; Q86YB6; Q8IY03; Q9Y377	RAS processing		1	0	74.3	122.1	109.6	92.1	80.7	95.4	102.1	108.9	125.1	85.5	101	90.4	77.7	104.2	103.9	92.3	102	86.2	High	High	High	High
FALSE	High	Master Protein	Q9H2K0	Translation initiation factor IF-3, mitochondrial OS=Homo sapiens OX=9606 GN=MTIF3 PE=1 SV=4	0	6.158	11	2	2	2	278	31.7	9.69	3.62	2				Pf05198	219402	ENSG00000122033	MTIF3	hsa:219402; Q05BL8; Q5W0V0; Q86X68; Q9H2K0	Mitochondrial translation initiation		1	0	75.7	98.5	90.2	81.8	66.3	82.1	80.9	100.3	96.5	58.3	56.7	64.6	54.4	79.7	75.7	66.8	74.8	60.3	High	High	High	High
FALSE	High	Master Protein	Q13505	Metaxin-1 OS=Homo sapiens OX=9606 GN=MTX1 PE=1 SV=3	0	12.101	8	3	4	3	466	51.4	9.79	11.55	3				Pf10568, Pf17171	4580	ENSG00000173171	MTX1	A0A0A0MRK6; B1AVR9; B1AVS0; B2R9P4; hsa:4580; Q13505; Q9BUU3	Mitochondrial protein import; Cristae formation; RAC2 GTPase cycle		3	0	76.3	119.7	113.7	101	52.6	52	109.5	112.9	122.5	73.8	73.2	66.3	64.9	74.7	76.5	67.7	82.4	59.9	High	High	High	High
FALSE	High	Master Protein	Q6NS38	DNA oxidative demethylase ALKBH2 OS=Homo sapiens OX=9606 GN=ALKBH2 PE=1 SV=1	0.001	5.249	9	2	2	2	261	29.3	9.66	2.67	2				Pf13532	121642	ENSG00000189046	ALKBH2	A4PET2; hsa:121642; Q5XLE3; Q6NS38	ALKBH2 mediated reversal of alkylation damage		1	0	76.5	106.4	95	88.6	56.6	57	85.4	101.2	105.3	78	76.9	86.8	81.3	76.1	85.5	75.4	83.6	71.3	High	High	High	High
FALSE	High	Master Protein	Q86T24	Transcriptional regulator Kaiso OS=Homo sapiens OX=9606 GN=ZBTB33 PE=1 SV=2	0	8.565	4	2	2	2	672	74.4	5.12	6.39	2				Pf00651	10009	ENSG00000177485	ZBTB33	B2R5U6; hsa:10009; O00319; Q7Z361; Q86T24; Q8IVP6; Q8N3P0			0	0	76.8	120	106.9	90.8	85.4	91.2	90.9	101.8	115	60.1	71.9	59.7	62.1	71.6	78.1	79.8	95.9	64.8	High	High	High	High
FALSE	High	Master Protein	Q8TCF1	AN1-type zinc finger protein 1 OS=Homo sapiens OX=9606 GN=ZFAND1 PE=1 SV=1	0.003	3.481	5	2	2	2	268	30.8	7.39	1.92	2				Pf01428	79752	ENSG00000104231	ZFAND1	E5RIG0; E5RJ99; hsa:79752; Q658R7; Q6IA32; Q6PGQ6; Q8TCF1; Q9H810			0	0	76.9	108.4	95.1	91.3	73.2	80	77.4	97	102.6	67.3	74.5	70	62.4	86.4	86.4	78.5	77.7	62.2	High	High	High	High
FALSE	High	Master Protein	Q8IUF1	Zinc-regulated GTPase metalloprotein activator 1B OS=Homo sapiens OX=9606 GN=ZNG1B PE=2 SV=1	0	11.151	12	3	5	3	395	44	4.89	11.51	3				Pf02492, Pf07683	150472	ENSG00000136682	ZNG1B	hsa:150472; Q0VAN3; Q8IUF1			0	0	78.1	109.7	108.8	98	74.3	79.7	82.5	102	108.9	77.8	79.7	79.8	81.2	87	101.5	78.7	83.1	65.6	High	High	High	High
FALSE	High	Master Protein	O15381	Nuclear valosin-containing protein-like OS=Homo sapiens OX=9606 GN=NVL PE=1 SV=1	0	9.493	4	2	6	2	856	95	6.48	15.47	2				Pf00004, Pf16725, Pf17862	4931	ENSG00000143748	NVL	B4DMC4; B4DP98; hsa:4931; O15381; Q96EM7			0	0	78.3	104.3	94.7	91.1	71.3	73.5	80.1	113.1	101.8	63.1	76.9	70.7	66.4	86.6	86.2	63.4	78.1	63	High	High	High	High
FALSE	High	Master Protein	Q9UER7	Death domain-associated protein 6 OS=Homo sapiens OX=9606 GN=DAXX PE=1 SV=2	0	8.476	3	2	2	2	740	81.3	4.87	4.03	2				Pf03344, Pf20920	1616	ENSG00000204209; ENSG00000206206; ENSG00000206279; ENSG00000227046; ENSG00000231617	DAXX	B4E1I3; F5ANJ6; F5ANJ7; F5H082; hsa:1616; O14747; O15141; O15208; Q5STK9; Q9BWI3; Q9UER7	SUMOylation of transcription cofactors; HCMV Early Events; Inhibition of DNA recombination at telomere; Regulation of TP53 Degradation; Defective Inhibition of DNA Recombination at Telomere Due to DAXX Mutations; Defective Inhibition of DNA Recombination at Telomere Due to ATRX Mutations		6	0	78.5	104.3	93.7	87	78.2	89.5	80.9	92.7	103.2	80.6	82.8	82.7	68.5	92.9	90.9	80.3	93.8	71.2	High	High	High	High
FALSE	High	Master Protein	Q9NPI1	Bromodomain-containing protein 7 OS=Homo sapiens OX=9606 GN=BRD7 PE=1 SV=1	0	10.842	8	3	4	3	651	74.1	6.39	11.97	3				Pf00439, Pf12024	29117	ENSG00000166164	BRD7	hsa:29117; Q4VC09; Q8N2L9; Q96KA4; Q9BV48; Q9NPI1; Q9UH59	Regulation of TP53 Activity through Acetylation		1	0	79.2	117.4	111.2	99.9	92.5	111.2	93.2	118	142	90.9	87.4	93.5	89	100.2	111.7	78.1	109.2	84.4	High	High	High	High
FALSE	High	Master Protein	Q01433	AMP deaminase 2 OS=Homo sapiens OX=9606 GN=AMPD2 PE=1 SV=3	0	9.492	2	3	3	3	825	94.8	6.55	8.29	3				Pf19326	271	ENSG00000116337	AMPD2	A0A5F9UK94; B4DK50; B4DZI5; E9PNG0; hsa:271; Q01433; Q14856; Q14857; Q16686; Q16687; Q16688; Q16729; Q5T693; Q5T695; Q96IA1; Q9UDX8; Q9UDX9; Q9UMU4	Purine salvage		1	0	79.2	107	100.2	83	59.2	65.9	76.6	104.9	103.2	51.3	63.8	52.8	53.7	70.7	65.1	59.1	51.1	47.8	High	High	High	High
FALSE	High	Master Protein	Q9H5H4	Zinc finger protein 768 OS=Homo sapiens OX=9606 GN=ZNF768 PE=1 SV=2	0	10.199	7	4	4	4	540	60.2	7.97	7.28	4				Pf00096, Pf05001	79724	ENSG00000169957	ZNF768	hsa:79724; Q569L7; Q96CX4; Q9H5H4			0	0	79.3	123.9	113.4	102.1	71.2	89.4	104.8	110.7	106.8	90.6	96	98.7	76.5	99	97.1	92.4	102.8	97.3	High	High	High	High
FALSE	High	Master Protein	P78310	Coxsackievirus and adenovirus receptor OS=Homo sapiens OX=9606 GN=CXADR PE=1 SV=1	0	8.51	8	2	7	2	365	40	7.56	17.13	2				Pf07686, Pf13927	1525	ENSG00000154639	CXADR	B2R8V8; B7WPI3; D3YHP0; hsa:1525; O00694; P78310; Q8WWT6; Q8WWT7; Q8WWT8; Q9UKV4	Cell surface interactions at the vascular wall; Immunoregulatory interactions between a Lymphoid and a non-Lymphoid cell		2	0	79.5	121.7	103.5	109.7	92.7	111.9	85	113	120	103.9	105.9	93.7	85.8	96.8	103.6	109.7	151.8	109.5	High	High	High	High
FALSE	High	Master Protein	O43159	Ribosomal RNA-processing protein 8 OS=Homo sapiens OX=9606 GN=RRP8 PE=1 SV=2	0.001	5.162	4	2	2	2	456	50.7	9.42	4.27	2				Pf05148	23378	ENSG00000132275	RRP8	hsa:23378; O43159; Q7KZ78; Q9BVM6	SIRT1 negatively regulates rRNA expression		1	0	79.7	83.7	89.7	85.2	64.8	77	83.1	97	90.2	105.1	101.9	88.3	77.8	95.2	98.6	83.5	97.8	107.3	High	High	High	High
FALSE	High	Master Protein	Q14155	Rho guanine nucleotide exchange factor 7 OS=Homo sapiens OX=9606 GN=ARHGEF7 PE=1 SV=2	0	5.72	2	2	3	2	803	90	7.09	8.25	2				Pf00169, Pf00307, Pf00621, Pf07653, Pf16614, Pf16615	8874	ENSG00000102606	ARHGEF7	B1ALK6; B1ALK8; hsa:8874; Q14155; Q3LIA4; Q5W9H0; Q6P9G3; Q6PII2; Q86W63; Q8N3M1	RHOV GTPase cycle; RHOU GTPase cycle; RHOA GTPase cycle; CDC42 GTPase cycle; RAC1 GTPase cycle; NRAGE signals death through JNK; G alpha (12/13) signalling events; RHOJ GTPase cycle; Ephrin signaling; RHOQ GTPase cycle; EGFR downregulation		11	0	79.9	119.8	105.8	101.1	86.6	81.5	86.6	117.7	105.2	82.1	84.2	82.1	78.7	107.3	89.3	83.7	80	67.5	High	High	High	High
FALSE	High	Master Protein	Q5MIZ7	Serine/threonine-protein phosphatase 4 regulatory subunit 3B OS=Homo sapiens OX=9606 GN=PPP4R3B PE=1 SV=2	0	9.717	3	2	6	1	849	97.4	4.96	19.07	2				Pf04802, Pf22972	57223	ENSG00000275052	PPP4R3B	hsa:57223; Q5MIZ7; Q6P9B0; Q86XB8; Q9BQJ0; Q9BRK2; Q9H913; Q9P2G0			0	0	80	119	114.5	90.8	54.4	81.9	104	101	135.6	72.7	74.2	69.6	61.8	79.2	73.6	61.3	73.7	57.6	High	High	High	High
FALSE	High	Master Protein	Q96L58	Beta-1,3-galactosyltransferase 6 OS=Homo sapiens OX=9606 GN=B3GALT6 PE=1 SV=2	0.002	4.208	5	2	2	2	329	37.1	9.66	4.44	2				Pf01762	126792	ENSG00000176022	B3GALT6	hsa:126792; Q5T7M5; Q96L58	A tetrasaccharide linker sequence is required for GAG synthesis; Defective B3GALT6 causes EDSP2 and SEMDJL1		2	0	80	100.5	90.1	80.2	58.3	74.7	70	103.7	100.3	45.3	59.9	54	48	58.8	73.9	75	81.2	55.8	High	High	High	High
FALSE	High	Master Protein	Q15942	Zyxin OS=Homo sapiens OX=9606 GN=ZYX PE=1 SV=1	0	11.078	7	2	13	2	572	61.2	6.67	53.62	2				Pf00412	7791	ENSG00000159840; ENSG00000285443	ZYX	A4D2G6; B4DQX7; hsa:7791; Q15942; Q6I9S4			0	0	80.1	108.5	97.5	99.7	59	72.9	84.3	107	110.2	91.3	113	93.2	100.9	116	113.2	104.4	85.9	83.6	High	High	High	High
FALSE	High	Master Protein	O94927	HAUS augmin-like complex subunit 5 OS=Homo sapiens OX=9606 GN=HAUS5 PE=1 SV=2	0	10.482	7	3	3	3	633	71.6	8.51	8.06	3				Pf14817	23354	ENSG00000249115	HAUS5	B2RXK1; hsa:23354; O94927; Q6P2P7; Q7L3D5; Q96CT8	Recruitment of NuMA to mitotic centrosomes; Regulation of PLK1 Activity at G2/M Transition; Loss of Nlp from mitotic centrosomes; Recruitment of mitotic centrosome proteins and complexes; Anchoring of the basal body to the plasma membrane; AURKA Activation by TPX2		7	0	80.1	118.7	120.2	95	68.5	92	113	121.8	126.2	83.6	80.8	85.3	78.2	105	103.5	79.1	80.5	76	High	High	High	High
FALSE	High	Master Protein	Q9UBS8	E3 ubiquitin-protein ligase RNF14 OS=Homo sapiens OX=9606 GN=RNF14 PE=1 SV=1	0	7.684	7	2	4	2	474	53.8	4.75	8.16	2				Pf01485, Pf05773, Pf22191	9604	ENSG00000013561	RNF14	A0AV26; A6NMR2; A8MTW5; B3KN72; B7ZLV2; D3DQE4; hsa:9604; O94793; Q6IBV0; Q9UBS8	Antigen processing: Ubiquitination & Proteasome degradation		1	0	80.4	93.4	86.7	94.8	84.8	108.5	90.4	94.6	100.6	75.6	80.8	70.5	64	75.1	89.4	72.9	67	65	High	High	High	High
FALSE	High	Master Protein	P04899	Guanine nucleotide-binding protein G(i) subunit alpha-2 OS=Homo sapiens OX=9606 GN=GNAI2 PE=1 SV=3	0	13.779	12	3	4	1	355	40.4	5.54	17.97	3				Pf00503	2771	ENSG00000114353	GNAI2	B3KTZ0; B4DYA0; B4E2X5; hsa:2771; P04899; Q6B6N3; Q8IZ71	G alpha (i) signalling events; G alpha (z) signalling events; Adenylate cyclase inhibitory pathway; ADP signalling through P2Y purinoceptor 12; G alpha (s) signalling events; Extra-nuclear estrogen signaling; GPER1 signaling; ADORA2B mediated anti-inflammatory cytokines production; Adrenaline,noradrenaline inhibits insulin secretion		10	0	80.6	118.3	100.9	110.4	81.1	97.1	120.4	119.4	142.3	103.1	96.3	95.6	82.7	101.9	107.7	90	114.5	81.5	High	High	High	High
FALSE	High	Master Protein	A8CG34	Nuclear envelope pore membrane protein POM 121C OS=Homo sapiens OX=9606 GN=POM121C PE=1 SV=3	0	5.618	2	2	2	2	1229	125	10.37	5.2	2				Pf15229		ENSG00000272391	POM121C	A0A075B7F8; A0A087WY75; A8CG34; O75115; Q9Y2N3; Q9Y4S7	HCMV Late Events; HCMV Early Events; ISG15 antiviral mechanism; Transport of the SLBP independent Mature mRNA; Transport of the SLBP Dependant Mature mRNA; Transport of Mature mRNA Derived from an Intronless Transcript; Transport of Mature mRNA derived from an Intron-Containing Transcript; Rev-mediated nuclear export of HIV RNA; Transport of Ribonucleoproteins into the Host Nucleus; NS1 Mediated …		28	0	80.7	106.5	93.4	101.8	84.7	96.7	73.8	107.5	115.3	104.9	99.9	102.8	79.5	94.2	104.3	113.9	138.5	124.2	High	High	High	High
FALSE	High	Master Protein	Q9Y2H2	Phosphatidylinositide phosphatase SAC2 OS=Homo sapiens OX=9606 GN=INPP5F PE=1 SV=3	0	5.666	2	2	3	2	1132	128.3	7.02	5.26	2				Pf02383, Pf12456	22876	ENSG00000198825	INPP5F	B3KRF1; D3DRD1; hsa:22876; Q2T9J4; Q5W135; Q5W136; Q6NVY2; Q86U97; Q9H3D9; Q9NT51; Q9Y2H2	Synthesis of PIPs at the early endosome membrane		1	0	81.1	92.5	93.6	85.7	71	66.4	76.3	95.8	114.3	60.3	73.5	71.1	63.4	82.8	77.9	66.1	74.2	67.6	High	High	High	High
FALSE	High	Master Protein	Q96D46	60S ribosomal export protein NMD3 OS=Homo sapiens OX=9606 GN=NMD3 PE=1 SV=1	0	6.968	2	2	2	2	503	57.6	7.14	5.98	2				Pf04981, Pf21192, Pf21193	51068	ENSG00000169251	NMD3	D3DNM7; hsa:51068; Q96D46; Q9Y2Z6			0	0	81.3	83.5	86.2	92.9	65.5	66.3	75	89.3	91.4	74.2	82.2	83	80.9	98	99.9	79.9	74.3	68.3	High	High	High	High
FALSE	High	Master Protein	Q9UBW7	Zinc finger MYM-type protein 2 OS=Homo sapiens OX=9606 GN=ZMYM2 PE=1 SV=1	0.001	5.069	2	2	2	2	1377	154.8	6.34	4.29	2				Pf06467, Pf12012	7750	ENSG00000121741	ZMYM2	A6NDG0; A6NI02; hsa:7750; O43212; O43434; O60898; Q5W0Q4; Q5W0T3; Q63HP0; Q8NE39; Q9H0V5; Q9H538; Q9UBW7; Q9UEU2	Signaling by cytosolic FGFR1 fusion mutants; Signaling by FGFR1 in disease; Signaling by FLT3 fusion proteins		3	0	81.6	120.6	97.5	94.5	93.2	87.2	110.9	109.7	109.1	93.1	93.7	82.7	68.1	80.1	97	79.8	104	87.4	High	High	High	High
FALSE	High	Master Protein	Q05048	Cleavage stimulation factor subunit 1 OS=Homo sapiens OX=9606 GN=CSTF1 PE=1 SV=1	0	6.31	4	2	2	2	431	48.3	6.58	4.47	2				Pf00400, Pf16699	1477	ENSG00000101138	CSTF1	hsa:1477; Q05048; Q5QPD8	mRNA 3'-end processing; RNA Polymerase II Transcription Termination; Processing of Intronless Pre-mRNAs		4	0	82.1	94.5	88.3	99.1	80.2	74.1	73.7	115.9	87.9	117.7	97.7	101.6	109.2	105.7	106.6	107.3	119.1	108.6	High	High	High	High
FALSE	High	Master Protein	P05067	Amyloid-beta precursor protein OS=Homo sapiens OX=9606 GN=APP PE=1 SV=3	0.001	4.549	2	2	2	2	770	86.9	4.82	4.73	2				Pf00014, Pf02177, Pf03494, Pf10515, Pf12924, Pf12925	351	ENSG00000142192	APP	B2R5V1; B4DII8; D3DSD1; D3DSD2; D3DSD3; hsa:351; P05067; P09000; P78438; Q13764; Q13778; Q13793; Q16011; Q16014; Q16019; Q16020; Q6GSC0; Q8WZ99; Q9BT38; Q9UC33; Q9UCA9; Q9UCB6; Q9UCC8; Q9UCD1; Q9UQ58	Amyloid fiber formation; G alpha (q) signalling events; G alpha (i) signalling events; ECM proteoglycans; Lysosome Vesicle Biogenesis; Platelet degranulation ; Regulation of Insulin-like Growth Factor (IGF) transport and uptake by Insulin-like Growth Factor Binding Proteins (IGFBPs); Post-translational protein phosphorylation; Insertion of tail-anchored proteins into the endoplasmic reticulum mem…		16	0	82.5	126.6	115.6	97.3	76	89.3	109.6	139.8	132.7	72.1	69.7	76.1	60.5	53.3	74.9	93	111.7	90.5	High	High	High	High
FALSE	High	Master Protein	Q96GD4	Aurora kinase B OS=Homo sapiens OX=9606 GN=AURKB PE=1 SV=3	0	10.868	9	3	4	3	344	39.3	9.29	10.59	3				Pf00069	9212	ENSG00000178999	AURKB	B4DNM4; C7G533; C7G534; C7G535; D3DTR4; hsa:9212; J9JID1; O14630; O60446; O95083; Q96DV5; Q96GD4; Q9UQ46	RHO GTPases Activate Formins; Regulation of MECP2 expression and activity; Separation of Sister Chromatids; Resolution of Sister Chromatid Cohesion; EML4 and NUDC in mitotic spindle formation; SUMOylation of DNA replication proteins; Amplification of signal from unattached kinetochores via a MAD2 inhibitory signal; APC/C:Cdh1 mediated degradation of Cdc20 and other APC/C:Cdh1 targeted proteins in…		10	0	82.7	105.5	86.4	92	72.9	88.9	69.7	101.7	100.7	80.3	85.7	72.4	68.8	66.9	80.9	88.4	109.3	89.7	High	High	High	High
FALSE	High	Master Protein	Q96BR5	Cytochrome c oxidase assembly factor 7 OS=Homo sapiens OX=9606 GN=COA7 PE=1 SV=2	0	5.821	7	2	2	2	231	25.7	6.02	5.12	2				Pf08238	65260	ENSG00000162377	COA7	hsa:65260; Q0P6I7; Q96BR5; Q9H9Z9			0	0	83.4	152.7	147.6	85.8	82.2	95	121.3	90.1	150.5	81.4	85.6	71.8	73.1	88	90.1	71.3	78.6	85.6	High	High	High	High
FALSE	High	Master Protein	Q9UNX4	WD repeat-containing protein 3 OS=Homo sapiens OX=9606 GN=WDR3 PE=1 SV=1	0	6.639	3	2	2	2	943	106	6.64	5.99	2				Pf00400, Pf04003, Pf12894	10885	ENSG00000065183	WDR3	hsa:10885; Q9UNX4	Major pathway of rRNA processing in the nucleolus and cytosol; rRNA modification in the nucleus and cytosol		2	0	84.1	96.5	75.4	104.3	75.5	84	76.8	104.6	94.9	84.2	96	98.6	83.1	95.8	98.9	90.7	125.3	98.8	High	High	High	High
FALSE	High	Master Protein	P45973	Chromobox protein homolog 5 OS=Homo sapiens OX=9606 GN=CBX5 PE=1 SV=1	0	10.388	12	2	9	1	191	22.2	5.86	28.4	2				Pf00385, Pf01393	23468	ENSG00000094916	CBX5	B2R8T9; hsa:23468; P45973	Factors involved in megakaryocyte development and platelet production; Regulation of endogenous retroelements by KRAB-ZFP proteins; SUMOylation of chromatin organization proteins; Transcriptional Regulation by E2F6		4	0	84.2	99.3	110.1	95.4	45.4	45.7	80.1	91.6	92.1	137.9	115.3	148.6	131.8	121.9	159.4	199.4	231.9	215.5	High	High	High	High
FALSE	High	Master Protein	Q5GLZ8	Probable E3 ubiquitin-protein ligase HERC4 OS=Homo sapiens OX=9606 GN=HERC4 PE=1 SV=1	0	6.329	3	2	5	2	1057	118.5	6.19	7.41	2				Pf00415, Pf00632	26091	ENSG00000148634	HERC4	hsa:26091; Q5GC98; Q5GC99; Q5GCA0; Q5GLZ8; Q8IXP9; Q9HCH9	Antigen processing: Ubiquitination & Proteasome degradation		1	0	84.3	108.7	117.6	107.2	102.2	112.4	89.7	114	127.2	84	86.3	89.7	75.2	95.8	99.8	71.8	72.5	61.8	High	High	High	High
FALSE	High	Master Protein	P45984	Mitogen-activated protein kinase 9 OS=Homo sapiens OX=9606 GN=MAPK9 PE=1 SV=2	0.001	5.417	6	2	2	1	424	48.1	5.63	4.75	2				Pf00069	5601	ENSG00000050748	MAPK9	A8K0S3; B5BU66; B5M0B4; D3DWQ8; D3DWQ9; hsa:5601; P45984; Q15708; Q15710; Q15711; Q8N5C5	Signaling by ALK fusions and activated point mutants; FCERI mediated MAPK activation; Oxidative Stress Induced Senescence; JNK (c-Jun kinases) phosphorylation and activation mediated by activated human TAK1; Activation of the AP-1 family of transcription factors		5	0	84.7	103.6	82.5	87.4	72.4	80.6	79.5	103.8	98.4	59.2	63.8	63	65.9	67.9	76.5	52.1	58.2	52.7	High	High	High	High
FALSE	High	Master Protein	Q13637	Ras-related protein Rab-32 OS=Homo sapiens OX=9606 GN=RAB32 PE=1 SV=3	0	8.645	11	2	2	2	225	25	6.54	6.79	2				Pf00071	10981	ENSG00000118508	RAB32	hsa:10981; Q13637	RAB GEFs exchange GTP for GDP on RABs; RAB geranylgeranylation		2	0	85	109.3	118.1	107.9	94.3	94.9	99.1	111.4	129.6	164.6	188.4	187.2	164.9	212.9	214.7	205.4	230.7	187	High	High	High	High
FALSE	High	Master Protein	Q9Y508	E3 ubiquitin-protein ligase RNF114 OS=Homo sapiens OX=9606 GN=RNF114 PE=1 SV=1	0	10.524	19	3	3	3	228	25.7	7.25	9.82	3				Pf05605, Pf13445, Pf18574	55905	ENSG00000124226	RNF114	B2RDQ9; B4DWY5; E1P627; hsa:55905; Q6N0B0; Q9Y508	Antigen processing: Ubiquitination & Proteasome degradation		1	0	85.1	119.6	107.3	107	86.3	108.7	89.9	112.5	108.3	79.5	89.4	88.7	80.9	95.6	108.9	87.7	81.2	76.6	High	High	High	High
FALSE	High	Master Protein	Q8IUH3	RNA-binding protein 45 OS=Homo sapiens OX=9606 GN=RBM45 PE=1 SV=1	0.001	5.118	7	2	2	2	476	53.5	7.17	1.68	2				Pf00076	129831	ENSG00000155636	RBM45	hsa:129831; Q6NYL0; Q8IUH3; Q8NFC9			0	0	85.4	120.4	99.7	100.2	60.4	91.4	97.1	118	107.5	85.4	90.5	98	85.7	100.7	95.1	92.6	106.8	93.9	High	High	High	High
FALSE	High	Master Protein	Q13555	Calcium/calmodulin-dependent protein kinase type II subunit gamma OS=Homo sapiens OX=9606 GN=CAMK2G PE=1 SV=4	0	9.264	7	2	4	1	558	62.6	7.83	12.93	2				Pf00069, Pf08332	818	ENSG00000148660	CAMK2G	A0A0A0MS52; A0A0A0MT11; hsa:818; O00561; O15378; Q13279; Q13282; Q13555; Q13556; Q5SQZ3; Q5SQZ4; Q5SWX4; Q7KYX5; Q8N4I3; Q8NIA4	Interferon gamma signaling; RAF activation; Assembly and cell surface presentation of NMDA receptors; Ion homeostasis; Ion transport by P-type ATPases; Signaling by BRAF and RAF1 fusions; Ras activation upon Ca2+ influx through NMDA receptor; Regulation of MECP2 expression and activity; Unblocking of NMDA receptors, glutamate binding and activation; Negative regulation of NMDA receptor-mediated n…		21	0	85.6	106.7	100.9	84.5	62.8	78.4	77.3	100.6	101.4	64	71.1	63.5	68	81.6	92.5	67	61.6	63.6	High	High	High	High
FALSE	High	Master Protein	Q96JJ3	Engulfment and cell motility protein 2 OS=Homo sapiens OX=9606 GN=ELMO2 PE=1 SV=2	0	8.084	4	3	3	3	720	82.6	5.9	4.44	3				Pf04727, Pf11841, Pf16457	63916	ENSG00000062598	ELMO2	E1P5T3; hsa:63916; Q5JVZ6; Q7Z5G9; Q96CJ2; Q96JJ3; Q96ME5; Q96PA9; Q9H938; Q9H9L5; Q9HAH0; Q9NQQ6	RHOG GTPase cycle; VEGFA-VEGFR2 Pathway; Regulation of actin dynamics for phagocytic cup formation; FCGR3A-mediated phagocytosis; PTK6 Regulates RHO GTPases, RAS GTPase and MAP kinases		5	0	85.7	119.1	117.6	93.9	71.7	94.6	120.1	114.3	144.4	74.8	97.3	92.3	71.9	98.8	96.6	76.3	93.5	80.3	High	High	High	High
FALSE	High	Master Protein	Q9NRZ7	1-acyl-sn-glycerol-3-phosphate acyltransferase gamma OS=Homo sapiens OX=9606 GN=AGPAT3 PE=1 SV=1	0	7.204	5	2	2	2	376	43.4	8.72	3.9	2				Pf01553, Pf16076	56894	ENSG00000160216	AGPAT3	D3DSL2; hsa:56894; Q3ZCU2; Q6UWP6; Q6ZUC6; Q8N3Q7; Q9NRZ6; Q9NRZ7	COPI-independent Golgi-to-ER retrograde traffic; Synthesis of PA		2	0	86.2	114.1	108.2	112.9	71.4	93.2	89.6	112.7	103.1	82.9	84	82.3	74.8	92.4	93.5	97.7	107.3	94.1	High	High	High	High
FALSE	High	Master Protein	Q9HDC5	Junctophilin-1 OS=Homo sapiens OX=9606 GN=JPH1 PE=1 SV=2	0	7.033	3	2	2	2	661	71.6	9.32	5.08	2				Pf02493	56704	ENSG00000104369	JPH1	B2RTZ0; hsa:56704; Q9HDC5			0	0	86.6	111.8	125.3	97.7	67.8	83.5	97.8	127.6	109.3	74.2	82.3	78.3	75.1	105.7	93.6	91.7	98.1	79.6	High	High	High	High
FALSE	High	Master Protein	O75128	Protein cordon-bleu OS=Homo sapiens OX=9606 GN=COBL PE=1 SV=2	0	12.377	3	3	5	3	1261	135.5	7.75	11.61	3				Pf02205, Pf09469	23242	ENSG00000106078	COBL	A4D257; A7E2B0; B7ZLW9; B9EGF8; hsa:23242; O75128; Q2T9J3; Q504Y4; Q86XA7; Q8N304; Q8TCM1			0	0	86.8	99.2	85.5	82.8	55.9	58.3	83.4	93.4	90.9	59	57.9	62.5	59.4	71.1	82.9	65.8	79	73.3	High	High	High	High
FALSE	High	Master Protein	Q9UHD9	Ubiquilin-2 OS=Homo sapiens OX=9606 GN=UBQLN2 PE=1 SV=2	0	28.362	17	5	31	2	624	65.7	5.22	103.1	5				Pf00240, Pf00627	29978	ENSG00000188021	UBQLN2	hsa:29978; O94798; Q5D027; Q9H3W6; Q9HAZ4; Q9UHD9	Cargo recognition for clathrin-mediated endocytosis		1	0	87.4	114.7	114.1	90	131.5	133.1	83.3	118.6	130.5	94.4	98.2	90.5	83.4	115.1	106.9	87.4	93.2	87.5	High	High	High	High
FALSE	High	Master Protein	Q9NPF4	tRNA N6-adenosine threonylcarbamoyltransferase OS=Homo sapiens OX=9606 GN=OSGEP PE=1 SV=1	0	12.45	17	3	3	3	335	36.4	6.35	9.19	3				Pf00814	55644	ENSG00000092094; ENSG00000291794	OSGEP	hsa:55644; Q6IAC3; Q9NPF4	tRNA modification in the nucleus and cytosol		1	0	87.5	108.7	113.6	93.6	93.5	110.4	91.7	118.7	101.4	65.3	80.5	80.7	78.3	81.2	103.3	72.3	76.7	55.8	High	High	High	High
FALSE	High	Master Protein	Q14919	Dr1-associated corepressor OS=Homo sapiens OX=9606 GN=DRAP1 PE=1 SV=3	0	7.352	12	2	2	2	205	22.3	5.17	5.26	2				Pf00808	10589	ENSG00000175550	DRAP1	hsa:10589; Q13448; Q14919	Signaling by NODAL; Signaling by Activin		2	0	87.5	150.2	129.6	113.7	68.4	78	108.2	119.1	125.2	83.8	91.2	99.1	87.6	111.3	112.4	88.1	92.9	77	High	High	High	High
FALSE	High	Master Protein	Q13825	Methylglutaconyl-CoA hydratase, mitochondrial OS=Homo sapiens OX=9606 GN=AUH PE=1 SV=1	0	5.708	10	2	2	2	339	35.6	9.48	2.26	2				Pf00378	549	ENSG00000148090	AUH	B1ALV7; B1ALV8; hsa:549; Q13825; Q8WUE4	Branched-chain amino acid catabolism; 3-methylglutaconic aciduria		2	0	87.6	110.4	98.7	98.4	64.8	79.4	93.3	113.4	122.8	79.9	82.3	90	68.1	83.1	84.3	81.9	93.6	78	High	High	High	High
FALSE	High	Master Protein	Q9H098	Protein FAM107B OS=Homo sapiens OX=9606 GN=FAM107B PE=1 SV=1	0.001	4.744	9	2	2	2	131	15.5	8.29	2.21	2				Pf06625	83641	ENSG00000065809	FAM107B	A8K1P4; D3DRT2; hsa:83641; Q5T9K7; Q5T9K8; Q6ZSI4; Q9H098			0	0	87.7	113.7	106.9	104.7	129	114.7	108.1	97.5	142	85.9	98.8	72.8	73	95.7	102.3	88.2	93.4	83.5	High	High	High	High
FALSE	High	Master Protein	Q15833	Syntaxin-binding protein 2 OS=Homo sapiens OX=9606 GN=STXBP2 PE=1 SV=2	0	10.712	5	2	5	2	593	66.4	6.55	13.15	2				Pf00995	6813	ENSG00000076944	STXBP2	B4E175; E7EQD5; hsa:6813; Q15833; Q9BU65	Platelet degranulation ; Other interleukin signaling		2	0	87.8	126.8	110.1	117.9	95.3	116	99.4	130.7	134.8	70.7	78.8	93.6	63.4	90.2	93.8	79.8	86.4	70.8	High	High	High	High
FALSE	High	Master Protein	Q7L804	Rab11 family-interacting protein 2 OS=Homo sapiens OX=9606 GN=RAB11FIP2 PE=1 SV=1	0	11.775	5	2	6	1	512	58.2	9.32	16.38	2				Pf00168, Pf09457	22841	ENSG00000107560	RAB11FIP2	A6NEI4; hsa:22841; Q3I768; Q7L804; Q9Y2F0	Vasopressin regulates renal water homeostasis via Aquaporins		1	0	89.1	118.2	116.8	94.8	71	74.5	110	119.7	127.9	66.1	74.8	78.2	69.9	86.7	84.3	69.1	66.6	60.4	High	High	High	High
FALSE	High	Master Protein	P58557	Endoribonuclease YbeY OS=Homo sapiens OX=9606 GN=YBEY PE=1 SV=2	0.002	4.283	9	2	8	2	167	19.3	7.55	11.69	2				Pf02130	54059	ENSG00000182362	YBEY	B7WPA9; B7WPF7; D3DSN2; hsa:54059; P58557			0	0	89.1	99	98.3	99.2	101	110.1	90.3	120.5	123.1	56.3	58.1	57.7	44.9	62	64.8	54.2	66.8	50.5	High	High	High	High
FALSE	High	Master Protein	Q8N8E3	Centrosomal protein of 112 kDa OS=Homo sapiens OX=9606 GN=CEP112 PE=1 SV=2	0	7.911	2	2	3	2	955	112.7	6.68	7.12	2				Pf14846	201134	ENSG00000154240	CEP112	hsa:201134; Q6PIB5; Q8N8E3; Q8NCR4; Q8NFR4			0	0	89.4	121.5	129.6	91.2	65	70.7	149.4	128	123	65.2	67.8	70.2	87.7	91.2	82.4	62.6	79.5	62.2	High	High	High	High
FALSE	High	Master Protein	Q9H1Y0	Autophagy protein 5 OS=Homo sapiens OX=9606 GN=ATG5 PE=1 SV=2	0.001	4.36	8	2	2	2	275	32.4	5.77	1.89	2				Pf04106, Pf20637, Pf20638	9474	ENSG00000057663	ATG5	hsa:9474; O60875; Q5JVR2; Q68DI4; Q9H1Y0; Q9H2B8; Q9HCZ7	Negative regulators of DDX58/IFIH1 signaling; Macroautophagy; PINK1-PRKN Mediated Mitophagy; Receptor Mediated Mitophagy		4	0	89.4	132.8	105.3	99.8	79.5	92.9	104.4	113.7	120.8	90.6	86	101.2	83.6	99.9	103.5	93.8	113.8	80.5	High	High	High	High
FALSE	High	Master Protein	Q13438	Protein OS-9 OS=Homo sapiens OX=9606 GN=OS9 PE=1 SV=1	0.001	5.495	3	2	2	2	667	75.5	4.87	5.27	2				Pf07915	10956	ENSG00000135506	OS9	A6NDD1; A6NFR7; A6NLB2; A8K5Q9; B4DE28; B4DPX1; B4E1I6; E7ENT8; E7EW91; F8VUH2; G3XA88; hsa:10956; O00579; Q13438; Q6IBL2; Q8IZ58; Q9BW99	ABC-family proteins mediated transport; Hedgehog ligand biogenesis; Hh mutants are degraded by ERAD; Defective CFTR causes cystic fibrosis; ER Quality Control Compartment (ERQC)		5	0	89.6	129.7	127.3	103.6	89.1	125	145.9	163.1	178.8	83.6	108.9	85.7	80.7	104.7	89.2	98.1	111.6	82.9	High	High	High	High
FALSE	High	Master Protein	P61201	COP9 signalosome complex subunit 2 OS=Homo sapiens OX=9606 GN=COPS2 PE=1 SV=1	0	21.998	12	3	11	3	443	51.6	5.53	38.52	3				Pf01399	9318	ENSG00000166200	COPS2	hsa:9318; O88950; P61201; Q15647; Q6FGP4; Q9BY54; Q9R249; Q9UNI2; Q9UNQ5	Cargo recognition for clathrin-mediated endocytosis; Neddylation; Formation of TC-NER Pre-Incision Complex; RHOBTB1 GTPase cycle; DNA Damage Recognition in GG-NER		5	0	90.8	153.3	138.2	97.7	72.5	81.1	123.7	108	155.3	67.8	78.1	59.8	62.5	83.6	98.4	62.7	87.6	71.3	High	High	High	High
FALSE	High	Master Protein	Q9BRX8	Peroxiredoxin-like 2A OS=Homo sapiens OX=9606 GN=PRXL2A PE=1 SV=3	0	7.609	9	2	6	2	229	25.7	8.84	17.37	2				Pf13911	84293	ENSG00000122378	PRXL2A	B2RD81; hsa:84293; Q6UW08; Q8N2K3; Q8NBK9; Q96JR0; Q9BRX8			0	0	91.9	114.8	115.3	94.1	79.9	94.3	83.8	116.6	109.4	116.5	106	102.6	107.5	107.2	119.8	111.9	124.8	104.3	High	High	High	High
FALSE	High	Master Protein	Q53EP0	Fibronectin type III domain-containing protein 3B OS=Homo sapiens OX=9606 GN=FNDC3B PE=1 SV=2	0	5.764	2	2	2	2	1204	132.8	5.95	3.03	2				Pf00041	64778	ENSG00000075420	FNDC3B	B2RB36; B3KXR8; D3DNQ7; hsa:64778; Q53EP0; Q5U5T8; Q6PIJ3; Q6UXG1; Q6UXZ5; Q8IXB2; Q8NBU7; Q96D78; Q9H5I7; Q9NSQ8			0	0	92.2	140	120.7	115.3	84.1	101.7	118.1	139.5	147.2	88.4	97.9	101.8	74.7	111.8	105.9	87	101.6	88	High	High	High	High
FALSE	High	Master Protein	Q96DF8	Splicing factor ESS-2 homolog OS=Homo sapiens OX=9606 GN=ESS2 PE=1 SV=1	0	9.275	9	3	3	3	476	52.5	7.56	5.63	3				Pf09751	8220	ENSG00000100056	ESS2	hsa:8220; Q49AH7; Q96DF8; Q9BTZ4			0	0	92.3	129.8	118.2	106.7	79	100.5	115.1	123.4	120.6	91.2	104.7	89	90.5	106.8	105	86.4	113.6	94.6	High	High	High	High
FALSE	High	Master Protein	Q9HAF1	Chromatin modification-related protein MEAF6 OS=Homo sapiens OX=9606 GN=MEAF6 PE=1 SV=1	0	16.697	23	3	6	3	191	21.6	9.32	16.36	3				Pf09340	64769	ENSG00000163875	MEAF6	B1AK64; hsa:64769; Q4F967; Q7Z311; Q86WE3; Q9HAF1	HATs acetylate histones; Regulation of TP53 Activity through Acetylation		2	0	93.1	168.3	148.9	94.6	166.4	180.6	139.2	119.8	170.1	89.9	98.7	101	94.1	121.1	120.3	86.2	91.8	84.7	High	High	High	High
FALSE	High	Master Protein	Q12800	Alpha-globin transcription factor CP2 OS=Homo sapiens OX=9606 GN=TFCP2 PE=1 SV=2	0	11.816	6	2	10	1	502	57.2	5.8	15.73	2				Pf04516, Pf18016	7024	ENSG00000135457	TFCP2	A8K5E9; hsa:7024; Q12800; Q12801; Q9UD75; Q9UD77			0	0	93.7	136.6	134.2	119.8	96.5	99.3	107	138.8	132.8	97.1	112.1	87.8	104.5	112.2	107.3	95.9	108.5	97.5	High	High	High	High
FALSE	High	Master Protein	Q9BWG4	Single-stranded DNA-binding protein 4 OS=Homo sapiens OX=9606 GN=SSBP4 PE=1 SV=1	0	6.416	5	2	2	2	385	39.4	6.8	3.28	2				Pf04503	170463	ENSG00000130511	SSBP4	hsa:170463; Q9BWG4; Q9BWW5			0	0	93.8	103.2	121.9	96.6	154.5	172.2	95.2	138.7	135.4	219.5	280.8	159.7	187.9	89.9	107.4	162.7	151.7	99.2	High	High	High	High
FALSE	High	Master Protein	Q9UPU5	Ubiquitin carboxyl-terminal hydrolase 24 OS=Homo sapiens OX=9606 GN=USP24 PE=1 SV=3	0	22.27	4	6	12	6	2620	294.2	6.14	36.52	6				Pf00443, Pf22900	23358	ENSG00000162402	USP24	hsa:23358; Q6ZSY2; Q8N2Y4; Q9NXD1; Q9UPU5	Ub-specific processing proteases		1	0	94.3	128.3	102.5	114.5	76.6	91.3	105	124.2	131.7	93.2	104.3	96	92.9	85.9	112.5	97.2	105.4	86	High	High	High	High
FALSE	High	Master Protein	Q96AA3	Protein RFT1 homolog OS=Homo sapiens OX=9606 GN=RFT1 PE=1 SV=1	0	17.493	7	4	9	4	541	60.3	8.85	22.53	4				Pf04506	91869	ENSG00000163933	RFT1	hsa:91869; Q96AA3; Q96J03	Biosynthesis of the N-glycan precursor (dolichol lipid-linked oligosaccharide, LLO) and transfer to a nascent protein; Defective RFT1 causes CDG-1n		2	0	94.3	126.1	107.1	116.8	88.6	116.8	105.5	141.1	127.9	115.5	122.5	130.9	109.7	124.1	124.5	129.9	140.1	119.8	High	High	High	High
FALSE	High	Master Protein	Q15555	Microtubule-associated protein RP/EB family member 2 OS=Homo sapiens OX=9606 GN=MAPRE2 PE=1 SV=1	0	7.982	7	3	6	2	327	37	5.57	13.55	3				Pf00307, Pf03271	10982	ENSG00000166974	MAPRE2	B2RE21; B3KR39; B4DJV4; B7Z2L3; E9PHR3; F5H1V8; G5E9I6; hsa:10982; Q15555; Q9UQ33			0	0	94.3	123.6	121.8	188.7	138.6	113	118.1	219.9	131.3	86.6	108.1	104.6	107	130.5	136.1	96.7	84.4	82	High	High	High	High
FALSE	High	Master Protein	O14975	Long-chain fatty acid transport protein 2 OS=Homo sapiens OX=9606 GN=SLC27A2 PE=1 SV=2	0	5.846	3	2	2	2	620	70.3	8.51	4.18	2				Pf00501, Pf13193	11001	ENSG00000140284	SLC27A2	A8K2J7; hsa:11001; O14975; Q53FY6; Q6PF09	Peroxisomal protein import; Neutrophil degranulation; Fatty acyl-CoA biosynthesis; Synthesis of bile acids and bile salts via 7alpha-hydroxycholesterol; Beta-oxidation of very long chain fatty acids; Alpha-oxidation of phytanate; Synthesis of bile acids and bile salts via 24-hydroxycholesterol		7	0	94.3	116.2	113	94.5	76.3	91.6	94.4	116.9	116.4	74.7	64.4	65.5	62.7	75.1	74.8	70.8	83.9	58.8	High	High	High	High
FALSE	High	Master Protein	Q9NQ50	Large ribosomal subunit protein mL40 OS=Homo sapiens OX=9606 GN=MRPL40 PE=1 SV=1	0	16.216	21	3	5	3	206	24.5	9.63	15.69	3				Pf09812	64976	ENSG00000185608	MRPL40	B3KVZ7; hsa:64976; O95134; Q9NQ50	Mitochondrial translation initiation; Mitochondrial translation elongation; Mitochondrial translation termination		3	0	94.6	131.8	143.4	123.9	91.3	110.5	102.6	137.9	131.2	100.1	108.5	103	99.5	113.4	117.6	108.9	120.5	91.4	High	High	High	High
FALSE	High	Master Protein	Q96JK2	DDB1- and CUL4-associated factor 5 OS=Homo sapiens OX=9606 GN=DCAF5 PE=1 SV=2	0	7.456	3	2	2	2	942	103.9	5.76	4.61	2				Pf00400	8816	ENSG00000139990	DCAF5	B2RN31; G3V4J7; hsa:8816; O60559; Q8N3V3; Q8N3V5; Q96JK2	Neddylation		1	0	95.9	130.9	107.4	108.5	69.4	83	106.8	132.2	131.4	75.6	89.5	74	88.5	81	81.7	91.6	86.8	92	High	High	High	High
FALSE	High	Master Protein	Q86YM7	Homer protein homolog 1 OS=Homo sapiens OX=9606 GN=HOMER1 PE=1 SV=2	0	8.645	10	3	3	3	354	40.3	5.44	2.7	3				Pf00568	9456	ENSG00000152413	HOMER1	B2R688; hsa:9456; O96003; Q86YM5; Q86YM7	Neurexins and neuroligins		1	0	96.3	141.4	137	124.3	162.7	163.4	120	127.1	135.7	87.1	112.2	102.6	85.5	116.3	104.7	96.7	100.2	94.1	High	High	High	High
FALSE	High	Master Protein	Q96AX1	Vacuolar protein sorting-associated protein 33A OS=Homo sapiens OX=9606 GN=VPS33A PE=1 SV=1	0	10.777	6	2	7	2	596	67.6	6.96	24.66	2				Pf00995	65082	ENSG00000139719	VPS33A	hsa:65082; Q547V4; Q96AX1; Q9H5Q0	SARS-CoV-2 modulates autophagy		1	0	96.8	133.8	124.8	111.4	75.2	100.3	105.4	129.2	136.2	86.1	107.2	96.5	83.2	109.3	113.2	88.5	96.5	82.8	High	High	High	High
FALSE	High	Master Protein	P51531	Probable global transcription activator SNF2L2 OS=Homo sapiens OX=9606 GN=SMARCA2 PE=1 SV=2	0	17.87	4	6	16	1	1590	181.2	7.2	41.71	6				Pf00176, Pf00271, Pf00439, Pf07529, Pf07533, Pf08880, Pf14619	6595	ENSG00000080503	SMARCA2	B1ALG3; B1ALG4; D3DRH4; D3DRH5; hsa:6595; P51531	RMTs methylate histone arginines; Regulation of endogenous retroelements by Piwi-interacting RNAs (piRNAs); RUNX1 interacts with co-factors whose precise effect on RUNX1 targets is not known; Regulation of MITF-M-dependent genes involved in pigmentation		4	0	97.3	127.7	112	105.2	116.4	133.3	100.7	112.4	114	123	139.8	129.4	111.9	127.7	120.7	148.7	177.5	132.5	High	High	High	High
FALSE	High	Master Protein	Q9BTY7	Protein HGH1 homolog OS=Homo sapiens OX=9606 GN=HGH1 PE=1 SV=1	0	9.02	8	2	8	2	390	42.1	4.81	17.82	2				Pf04063, Pf04064	51236	ENSG00000235173	HGH1	hsa:51236; P0CB43; Q9BTY7			0	0	98.1	151.3	129.5	118.6	91.8	104.4	139.4	165.5	166.6	91.9	104.8	107.1	86.7	116.7	112.7	98	108.7	89.9	High	High	High	High
FALSE	High	Master Protein	P49005	DNA polymerase delta subunit 2 OS=Homo sapiens OX=9606 GN=POLD2 PE=1 SV=1	0	15.382	14	3	3	3	469	51.3	5.58	9.52	3				Pf04042, Pf18018	5425	ENSG00000106628	POLD2	A4D2J4; B2R5S4; hsa:5425; P49005	Termination of translesion DNA synthesis; HDR through Homologous Recombination (HRR); Dual incision in TC-NER; Gap-filling DNA repair synthesis and ligation in TC-NER; Recognition of DNA damage by PCNA-containing replication complex; PCNA-Dependent Long Patch Base Excision Repair; Dual Incision in GG-NER; Removal of the Flap Intermediate; Gap-filling DNA repair synthesis and ligation in GG-NER; R…		17	0	98.4	133.4	131.6	110.2	84.6	109.9	106.1	116.8	144.4	91.1	97.1	92	82.3	100.1	120.9	101	90	90.5	High	High	High	High
FALSE	High	Master Protein	Q9ULX3	RNA-binding protein NOB1 OS=Homo sapiens OX=9606 GN=NOB1 PE=1 SV=1	0	9.562	8	4	4	4	412	46.6	7.18	10.93	4				Pf08772, Pf15017, Pf17146	28987	ENSG00000141101	NOB1	hsa:28987; Q7L6B7; Q7M4M4; Q7Z4B5; Q9NWB0; Q9ULX3	Major pathway of rRNA processing in the nucleolus and cytosol		1	0	98.6	129.6	115.2	112.5	104.4	112.3	97.6	122	129.4	78.5	79.1	86.6	86.2	108.7	112.4	94.6	81.9	86	High	High	High	High
FALSE	High	Master Protein	O60287	Nucleolar pre-ribosomal-associated protein 1 OS=Homo sapiens OX=9606 GN=URB1 PE=1 SV=4	0	8.884	1	3	4	3	2271	254.2	6.47	8.1	3				Pf11707, Pf16201	9875	ENSG00000142207	URB1	D3DSE5; hsa:9875; O60287; Q96NX1; Q9NYQ1			0	0	98.6	108.7	105.8	100	97.9	117.9	80.1	112.5	105.3	96.6	98	95.9	73.9	92.7	102.1	99.5	127.4	102.2	High	High	High	High
FALSE	High	Master Protein	Q92541	RNA polymerase-associated protein RTF1 homolog OS=Homo sapiens OX=9606 GN=RTF1 PE=1 SV=4	0	7.222	3	2	2	2	710	80.3	8.15	5.56	2				Pf03126	23168	ENSG00000137815	RTF1	hsa:23168; Q92541; Q96BX6	Formation of RNA Pol II elongation complex ; RNA Polymerase II Pre-transcription Events; E3 ubiquitin ligases ubiquitinate target proteins		4	0	98.9	135.1	123	114.9	84.3	90.1	111.5	129.6	128.4	89.1	95.9	83.4	83.7	106.3	118.5	91.4	94.4	89.9	High	High	High	High
FALSE	High	Master Protein	Q5T440	Putative transferase CAF17, mitochondrial OS=Homo sapiens OX=9606 GN=IBA57 PE=1 SV=1	0	6.908	5	2	2	2	356	38.1	9.83	4.18	2					200205	ENSG00000181873	IBA57	hsa:200205; Q5T440			0	0	98.9	141.5	132.1	119	104.2	104.7	92.1	129.8	115.8	93.1	106.3	97.4	87.7	88.2	110.9	85.2	109.7	85.7	High	High	High	High
FALSE	High	Master Protein	Q9UKB1	F-box/WD repeat-containing protein 11 OS=Homo sapiens OX=9606 GN=FBXW11 PE=1 SV=1	0	6.012	4	2	2	2	542	62.1	7.12	5.82	2				Pf00400, Pf12125, Pf12937	23291	ENSG00000072803	FBXW11	B2RC98; hsa:23291; Q9P2S8; Q9P2S9; Q9UKB1; Q9Y4C6	FCERI mediated NF-kB activation; Downstream TCR signaling; Antigen processing: Ubiquitination & Proteasome degradation; Neddylation; Activation of NF-kappaB in B cells; Dectin-1 mediated noncanonical NF-kB signaling; NIK-->noncanonical NF-kB signaling; Regulation of PLK1 Activity at G2/M Transition; MAP3K8 (TPL2)-dependent MAPK1/3 activation		10	0	99.1	125.8	109.7	106.2	90.9	99.1	96.2	121.9	118.7	79.4	86.7	86.5	75.8	99.3	101.5	94.1	103.4	96.6	High	High	High	High
FALSE	High	Master Protein	Q9Y606	Pseudouridylate synthase 1 homolog OS=Homo sapiens OX=9606 GN=PUS1 PE=1 SV=3	0	9.371	9	3	5	3	427	47.4	8.41	5.85	3				Pf01416	80324	ENSG00000177192	PUS1	A8K877; B3KQC1; hsa:80324; Q8WYT2; Q9BU44; Q9Y606			0	0	100.1	185.6	152.6	139.5	92.7	117.4	146.8	135.2	191.3	73.2	83.5	86.4	72.6	87.8	99	85.5	98.2	79.9	High	High	High	High
FALSE	High	Master Protein	Q5T5Y3	Calmodulin-regulated spectrin-associated protein 1 OS=Homo sapiens OX=9606 GN=CAMSAP1 PE=1 SV=2	0.001	5.517	2	2	2	2	1602	177.9	6.73	5.27	2				Pf08683, Pf11971, Pf17095	157922	ENSG00000130559	CAMSAP1	A1L4L2; B2REB2; B2REB3; hsa:157922; Q5T5Y3; Q70W33; Q8NCY0; Q96E80; Q96FM3; Q9UFJ5			0	0	100.1	148.2	135.2	141.4	133.2	140.6	128.9	155.2	164.3	105.9	115.9	105.8	101.9	123.4	127.1	110	118	101.1	High	High	High	High
FALSE	High	Master Protein	Q9NXA8	NAD-dependent protein deacylase sirtuin-5, mitochondrial OS=Homo sapiens OX=9606 GN=SIRT5 PE=1 SV=2	0.001	5.02	7	2	2	2	310	33.9	8.47	2.12	2				Pf02146	23408	ENSG00000124523	SIRT5	B4DFM4; B4DYJ5; F5H5Z9; hsa:23408; Q5T294; Q5T295; Q9NXA8; Q9Y6E6	Transcriptional activation of mitochondrial biogenesis		1	0	100.1	124.9	112.2	109.8	90.2	107.7	91.5	112.3	110.4	61.6	67.5	65	57.9	75.8	73.7	72.8	68.2	65	High	High	High	High
FALSE	High	Master Protein	Q13740	CD166 antigen OS=Homo sapiens OX=9606 GN=ALCAM PE=1 SV=2	0	11.918	7	3	5	3	583	65.1	6.25	14.5	3				Pf08205, Pf13927	214	ENSG00000170017	ALCAM	B2RNS3; B4DTU0; hsa:214; O60892; Q13740; Q1HGM8; Q1HGM9; Q6PEY4; Q6ZS95	L1CAM interactions		1	0	100.6	124.6	125.3	118.5	94.4	114.1	99.5	127.8	128.6	98.6	110.3	113.4	89.4	120.3	123.9	102.5	125.9	108.2	High	High	High	High
FALSE	High	Master Protein	P63218	Guanine nucleotide-binding protein G(I)/G(S)/G(O) subunit gamma-5 OS=Homo sapiens OX=9606 GN=GNG5 PE=1 SV=3	0	5.702	24	2	2	2	68	7.3	9.85	4.84	2				Pf00631	2787	ENSG00000174021	GNG5	B2R5A0; hsa:2787; P30670; P63218; Q5VX54; Q61015	Ca2+ pathway; G alpha (12/13) signalling events; G alpha (q) signalling events; G alpha (i) signalling events; G alpha (z) signalling events; ADP signalling through P2Y purinoceptor 12; G alpha (s) signalling events; Extra-nuclear estrogen signaling; GPER1 signaling; ADORA2B mediated anti-inflammatory cytokines production; Thrombin signalling through proteinase activated receptors (PARs); High la…		29	0	101.8	152.9	132	121.2	92	93.3	101.6	122.6	150.1	127.7	130.2	113.9	110.4	134.9	141.3	155.6	161.9	146.5	High	High	High	High
FALSE	High	Master Protein	Q8WTS6	Histone-lysine N-methyltransferase SETD7 OS=Homo sapiens OX=9606 GN=SETD7 PE=1 SV=1	0	9.192	7	2	3	2	366	40.7	4.63	7.81	2				Pf00856, Pf02493, Pf22648	80854	ENSG00000145391	SETD7	B5WWL3; hsa:80854; Q0VAH3; Q4W5A9; Q8WTS6; Q9C0E6	PKMTs methylate histone lysines		1	0	102.2	131.2	110.2	165.8	137.8	148.1	101.6	137.3	125.9	96	104.5	96.8	97	117	112.9	84.6	88.6	63.8	High	High	High	High
FALSE	High	Master Protein	Q13427	Peptidyl-prolyl cis-trans isomerase G OS=Homo sapiens OX=9606 GN=PPIG PE=1 SV=2	0	6.072	3	2	2	2	754	88.6	10.29	5.16	2				Pf00160	9360	ENSG00000138398	PPIG	D3DPC5; D3DPC6; hsa:9360; O00706; Q13427; Q53R40; Q53SN4; Q96DG9	mRNA Splicing - Major Pathway; SARS-CoV-1 activates/modulates innate immune responses		2	0	102.5	155.2	137.3	138.1	92.1	114.5	130.1	148.9	152.3	84.9	95.4	106	98.1	112.1	114.8	96.3	113.4	96.9	High	High	High	High
FALSE	High	Master Protein	Q99720	Sigma non-opioid intracellular receptor 1 OS=Homo sapiens OX=9606 GN=SIGMAR1 PE=1 SV=1	0	5.542	9	2	5	2	223	25.1	5.96	11.98	2				Pf04622	10280	ENSG00000147955	SIGMAR1	D3DRM7; hsa:10280; O00673; O00725; Q0Z9W6; Q153Z1; Q2TSD1; Q53GN2; Q7Z653; Q8N7H3; Q99720; Q9NYX0	Potential therapeutics for SARS		1	0	103.2	200.3	184.6	102.7	185.8	168.1	135.1	102.8	184.1	85	98.5	113.1	65	95.9	98	69.2	92.4	83.5	High	High	High	High
FALSE	High	Master Protein	Q14562	ATP-dependent RNA helicase DHX8 OS=Homo sapiens OX=9606 GN=DHX8 PE=1 SV=1	0	11.957	4	4	11	3	1220	139.2	8.32	17.48	4				Pf00270, Pf00271, Pf00575, Pf04408, Pf07717, Pf21010	1659	ENSG00000067596	DHX8	hsa:1659; Q14562	mRNA Splicing - Major Pathway		1	0	103.5	171.7	150.1	118	90.4	103.1	122.3	135.2	154.2	92.8	102.3	97.2	82.3	114.5	114.1	89.4	111.6	90	High	High	High	High
FALSE	High	Master Protein	Q8TCD5	5'(3')-deoxyribonucleotidase, cytosolic type OS=Homo sapiens OX=9606 GN=NT5C PE=1 SV=2	0	10.561	21	2	7	2	201	23.4	6.64	25.1	2				Pf06941	30833	ENSG00000125458	NT5C	hsa:30833; Q8TCD5; Q96HS6; Q9NP82	Purine catabolism; Pyrimidine catabolism		2	0	104.8	160.7	136.2	142.2	106.1	104.1	156.2	175.3	186.6	103.7	101.5	111.2	109.6	122.7	131.6	113.4	115	112.2	High	High	High	High
FALSE	High	Master Protein	P10398	Serine/threonine-protein kinase A-Raf OS=Homo sapiens OX=9606 GN=ARAF PE=1 SV=2	0	8.585	4	2	3	2	606	67.5	9.01	8.32	2				Pf00130, Pf02196, Pf07714	369	ENSG00000078061	ARAF	hsa:369; P07557; P10398; Q5H9B2; Q5H9B3	Signaling by BRAF and RAF1 fusions; RAF activation; SHOC2 M1731 mutant abolishes MRAS complex function; Gain-of-function MRAS complexes activate RAF signaling; Signaling by moderate kinase activity BRAF mutants; Paradoxical activation of RAF signaling by kinase inactive BRAF; Signaling downstream of RAS mutants; Signaling by RAF1 mutants; MAP2K and MAPK activation; Negative regulation of MAPK pat…		11	0	104.8	137.5	130.8	127.4	75.2	87.9	122.1	134.8	131.5	103.4	110.1	97.4	94	126.1	128	100.4	113.1	87.9	High	High	High	High
FALSE	High	Master Protein	P55212	Caspase-6 OS=Homo sapiens OX=9606 GN=CASP6 PE=1 SV=2	0	5.919	9	2	3	2	293	33.3	6.93	5.35	2				Pf00656	839	ENSG00000138794	CASP6	hsa:839; P55212; Q9BQE7	TP53 Regulates Transcription of Caspase Activators and Caspases; Caspase-mediated cleavage of cytoskeletal proteins; Breakdown of the nuclear lamina		4	0	104.9	162.5	132.2	144.3	146.7	169	97.6	164.9	162.3	97.7	116.9	106.5	110.2	118.8	140.5	114.7	90.6	85.6	High	High	High	High
FALSE	High	Master Protein	O14787	Transportin-2 OS=Homo sapiens OX=9606 GN=TNPO2 PE=1 SV=3	0	14.851	4	3	6	1	897	101.3	5.01	17.33	3				Pf02985, Pf03810	30000	ENSG00000105576	TNPO2	hsa:30000; O14655; O14787; Q6IN77			0	0	105.1	123.7	110.8	111.5	58.7	69.4	94.4	139.5	117.4	86.4	83.5	92.8	86.2	103.9	97.7	86.8	95.3	80.5	High	High	High	High
FALSE	High	Master Protein	Q8WUK0	Phosphatidylglycerophosphatase and protein-tyrosine phosphatase 1 OS=Homo sapiens OX=9606 GN=PTPMT1 PE=1 SV=1	0	6.125	11	2	2	2	201	22.8	9.77	4.58	2				Pf00782	114971	ENSG00000110536	PTPMT1	E9PAT8; hsa:114971; Q7Z557; Q8WUK0; Q96CR2; Q9BXV8	Synthesis of PG		1	0	105.2	152.4	134.4	126.9	144.4	152.4	115.7	133.7	145.2	161.8	164.4	143.9	149.1	173.6	174.6	173.8	198.5	161.1	High	High	High	High
FALSE	High	Master Protein	Q969N2	GPI transamidase component PIG-T OS=Homo sapiens OX=9606 GN=PIGT PE=1 SV=1	0.002	3.677	3	2	3	2	578	65.7	8.38	3.73	2				Pf04113	51604	ENSG00000124155	PIGT	B2RND5; B7Z3N1; B7Z7I8; E1P622; G8JLF5; hsa:51604; Q2NL69; Q7Z3N7; Q969N2; Q9BQY7; Q9BQY8; Q9UJG6; Q9Y2Z5	Attachment of GPI anchor to uPAR		1	0	105.2	155.1	146.9	107.3	125.3	163.2	113.7	137.5	160.9	132	148.8	121.9	117.1	145.6	155.4	154.1	162.3	129.8	High	High	High	High
FALSE	High	Master Protein	Q9Y2F5	Little elongation complex subunit 1 OS=Homo sapiens OX=9606 GN=ICE1 PE=1 SV=5	0	7.101	1	2	3	2	2266	247.7	5.48	8.18	2					23379	ENSG00000164151	ICE1	hsa:23379; Q68DE1; Q6ZT40; Q7L587; Q7Z3A9; Q9NTH9; Q9Y2F5	RNA polymerase II transcribes snRNA genes		1	0	105.5	152.3	129.9	109.8	82.8	99.2	119.7	124.7	138.5	97.1	104.4	90.6	82.7	93.8	115.2	98.9	120.9	101.2	High	High	High	High
FALSE	High	Master Protein	Q9NZN5	Rho guanine nucleotide exchange factor 12 OS=Homo sapiens OX=9606 GN=ARHGEF12 PE=1 SV=1	0	6.214	1	2	2	2	1544	173.1	5.74	4.34	2				Pf00595, Pf00621, Pf09128, Pf17838	23365	ENSG00000196914	ARHGEF12	hsa:23365; O15086; Q6P526; Q9NZN5	RHOC GTPase cycle; G alpha (12/13) signalling events; Sema4D induced cell migration and growth-cone collapse; RHOA GTPase cycle; CDC42 GTPase cycle; NRAGE signals death through JNK; RHOB GTPase cycle		7	0	105.7	140.8	115.6	106.7	105.1	118.2	104.7	138.4	130.9	117.1	117.1	110	114.4	142.8	135.5	121.4	119.3	109.1	High	High	High	High
FALSE	High	Master Protein	Q06587	E3 ubiquitin-protein ligase RING1 OS=Homo sapiens OX=9606 GN=RING1 PE=1 SV=2	0	19.53	14	3	3	3	406	42.4	5.62	12.35	3				Pf00097, Pf16207	6015	ENSG00000204227; ENSG00000206287; ENSG00000226788; ENSG00000228520; ENSG00000231115; ENSG00000235107	RING1	A8JZZ0; hsa:6015; Q06587; Q5JP96; Q5SQW2; Q86V19	Oxidative Stress Induced Senescence; SUMOylation of DNA damage response and repair proteins; SUMOylation of chromatin organization proteins; SUMOylation of RNA binding proteins; SUMOylation of transcription cofactors; SUMOylation of DNA methylation proteins; RUNX1 interacts with co-factors whose precise effect on RUNX1 targets is not known; Regulation of PTEN gene transcription; Transcriptional R…		9	0	106.4	144.6	134.4	118.5	113.5	103.9	109.8	140.6	122.8	106.5	106.3	89.8	84.6	103.2	119.8	104.9	124.3	96	High	High	High	High
FALSE	High	Master Protein	Q96I15	Selenocysteine lyase OS=Homo sapiens OX=9606 GN=SCLY PE=1 SV=4	0	7.775	9	2	3	2	445	48.1	7.12	4.36	2				Pf00266	51540	ENSG00000132330	SCLY	B9A068; hsa:51540; J3KN06; Q53SN1; Q53SN8; Q7L670; Q96I15; Q9NVT7; Q9NZR7	Metabolism of ingested SeMet, Sec, MeSec into H2Se		1	0	106.5	162.4	159.8	130.3	102.3	117.9	144.6	171.2	183.1	107.7	113	109.5	108.8	115.9	126.8	113	110.2	90.5	High	High	High	High
FALSE	High	Master Protein	Q8IUI8	Cytokine receptor-like factor 3 OS=Homo sapiens OX=9606 GN=CRLF3 PE=1 SV=2	0	7.693	5	2	2	2	442	49.7	5.14	4.99	2					51379	ENSG00000176390	CRLF3	A6NJF3; B2R8C3; hsa:51379; Q2MLY7; Q8IUI8; Q9UNI3; Q9Y6M8			0	0	106.5	143.1	139.6	132.7	86.5	108.6	157.5	174.2	165.9	87.1	92.3	94.2	105.2	106.6	120.1	94.9	107.8	84.6	High	High	High	High
FALSE	High	Master Protein	O15382	Branched-chain-amino-acid aminotransferase, mitochondrial OS=Homo sapiens OX=9606 GN=BCAT2 PE=1 SV=2	0	6.936	5	2	2	2	392	44.3	8.65	7.04	2				Pf01063	587	ENSG00000105552	BCAT2	B2RB87; hsa:587; O00269; O15382; Q96KG1; Q9BTB6; Q9BUU6	Branched-chain amino acid catabolism		1	0	106.6	145.7	141.8	125.1	111.8	119.9	103.7	149.3	134.3	126	135.1	135.2	130.6	142.6	145	140.5	156.9	116.7	High	High	High	High
FALSE	High	Master Protein	Q5VT25	Serine/threonine-protein kinase MRCK alpha OS=Homo sapiens OX=9606 GN=CDC42BPA PE=1 SV=1	0.002	3.658	1	2	2	2	1732	197.2	6.58	2.35	2				Pf00069, Pf00130, Pf00433, Pf00780, Pf08826, Pf15796	8476	ENSG00000143776	CDC42BPA	hsa:8476; O75039; Q59GZ1; Q5H9N9; Q5T797; Q5VT25; Q5VT26; Q5VT27; Q86XX2; Q86XX3; Q99646	CDC42 GTPase cycle; RAC1 GTPase cycle; RHOQ GTPase cycle; RHOJ GTPase cycle		4	0	106.6	153.2	130.8	112.2	101.8	98.7	129.5	137.3	155.7	88.3	98.2	95.5	92.3	117.7	124.8	111.6	96.9	85.7	High	High	High	High
FALSE	High	Master Protein	Q8WUD1	Ras-related protein Rab-2B OS=Homo sapiens OX=9606 GN=RAB2B PE=1 SV=1	0	29.377	25	4	29	1	216	24.2	7.83	84.49	4				Pf00071	84932	ENSG00000129472	RAB2B	B2RD03; D3DS24; hsa:84932; Q6NZ33; Q8WUD1	RAB geranylgeranylation		1	0	107.4	121.2	104.6	123.2	72.8	85.9	98.9	144.2	107.7	107.6	113.1	114.4	102	136.1	114.8	105.7	131.7	118.3	High	High	High	High
FALSE	High	Master Protein	Q13136	Liprin-alpha-1 OS=Homo sapiens OX=9606 GN=PPFIA1 PE=1 SV=1	0.001	5.148	1	2	2	2	1202	135.7	6.29	2.14	2				Pf00536, Pf07647	8500	ENSG00000131626; ENSG00000288198	PPFIA1	A6NLE3; hsa:8500; Q13135; Q13136; Q14567; Q8N4I2	Glutamate Neurotransmitter Release Cycle; Serotonin Neurotransmitter Release Cycle; Norepinephrine Neurotransmitter Release Cycle; Dopamine Neurotransmitter Release Cycle; Acetylcholine Neurotransmitter Release Cycle; Receptor-type tyrosine-protein phosphatases		6	0	107.8	138.9	121.7	135.8	81.2	85.9	125	129.7	138.6	119.3	141.9	140	125.9	136.6	155	132.2	137.4	117.8	High	High	High	High
FALSE	High	Master Protein	P42356	Phosphatidylinositol 4-kinase alpha OS=Homo sapiens OX=9606 GN=PI4KA PE=1 SV=4	0	8.324	2	3	5	3	2102	236.7	7.06	3.95	3				Pf00454, Pf00613, Pf19274	5297	ENSG00000241973	PI4KA	hsa:5297; P42356; Q7Z625; Q9UPG2	Synthesis of PIPs at the Golgi membrane; Synthesis of PIPs at the ER membrane		2	0	108	123.9	120.2	103.5	158.9	157.7	115.4	135.9	122.5	104	83.6	103.7	82	111.4	107.4	105.6	115.2	92.3	High	High	High	High
FALSE	High	Master Protein	O00458	Interferon-related developmental regulator 1 OS=Homo sapiens OX=9606 GN=IFRD1 PE=1 SV=4	0	11.416	7	2	7	2	451	50.2	7.18	35.81	2				Pf04836, Pf05004	3475	ENSG00000006652	IFRD1	B7Z5G1; hsa:3475; O00458; O75234; Q5U013; Q9BVE4			0	0	108.3	133.9	132.5	131.4	111.3	115.4	131.7	159.4	153.8	129.9	137.5	130.8	105	132.9	132.1	90.5	93.2	83.5	High	High	High	High
FALSE	High	Master Protein	Q6NUQ1	RAD50-interacting protein 1 OS=Homo sapiens OX=9606 GN=RINT1 PE=1 SV=1	0	9.641	5	2	2	2	792	90.6	5.45	7.27	2				Pf04437	60561	ENSG00000135249	RINT1	hsa:60561; Q6NUQ1; Q75MG9; Q75MH0; Q96IW8; Q9H229; Q9HAD9	COPI-dependent Golgi-to-ER retrograde traffic		1	0	108.5	170.2	142.8	138	92.6	112.6	147.6	136	163.2	104.8	120.1	109.5	97.8	127.3	123.2	102.3	126.2	107.6	High	High	High	High
FALSE	High	Master Protein	Q5VT66	Mitochondrial amidoxime-reducing component 1 OS=Homo sapiens OX=9606 GN=MTARC1 PE=1 SV=1	0	16.996	13	3	6	3	337	37.5	8.88	21.01	3				Pf03473, Pf03476	64757	ENSG00000186205	MTARC1	A8K447; B2D078; hsa:64757; Q5VT66; Q5VVS9; Q5VVT0; Q5VVT1; Q8N9P5; Q96FN8; Q9H6C7	Phase I - Functionalization of compounds		1	0	108.8	168.1	147.2	141.2	118.2	125.8	131.8	151.8	152.8	106.9	120.6	105	96.4	116.7	127.6	117.7	121.1	105.3	High	High	High	High
FALSE	High	Master Protein	Q9P1Y6	PHD and RING finger domain-containing protein 1 OS=Homo sapiens OX=9606 GN=PHRF1 PE=1 SV=3	0	7.809	1	2	3	1	1649	178.6	8.95	7.09	2				Pf00628, Pf13639	57661	ENSG00000070047; ENSG00000274780	PHRF1	A6H8W1; B7ZM64; B9EGP0; C9JS82; hsa:57661; Q6PJP2; Q8IVY2; Q8N2Y7; Q9BSM2; Q9P1Y6			0	0	108.8	165.4	145.8	135	145.4	157.3	126.2	156.6	154.1	205.2	217.6	203.7	151.6	172.3	196.7	260.9	308.9	264.8	High	High	High	High
FALSE	High	Master Protein	Q12980	GATOR1 complex protein NPRL3 OS=Homo sapiens OX=9606 GN=NPRL3 PE=1 SV=1	0	8.493	6	2	2	2	569	63.6	6.98	7.14	2				Pf03666	8131	ENSG00000103148	NPRL3	D3DU40; hsa:8131; Q12980; Q1W6H0; Q4TT56; Q92469	Amino acids regulate mTORC1		1	0	109.1	139.5	139.4	121.6	126.9	150.7	119.2	149.3	152.3	99.3	100.6	105	98.2	132.7	130.2	98.1	117.1	102.3	High	High	High	High
FALSE	High	Master Protein	P40763	Signal transducer and activator of transcription 3 OS=Homo sapiens OX=9606 GN=STAT3 PE=1 SV=2	0	18.089	8	4	10	4	770	88	6.3	38.5	4				Pf00017, Pf01017, Pf02864, Pf02865, Pf21354	6774	ENSG00000168610	STAT3	A8K7B8; hsa:6774; K7ENL3; O14916; P40763; Q9BW54	Interleukin-4 and Interleukin-13 signaling; Senescence-Associated Secretory Phenotype (SASP); PKR-mediated signaling; Cytoprotection by HMOX1; Signaling by ALK fusions and activated point mutants; Signaling by CSF1 (M-CSF) in myeloid cells; Interleukin-7 signaling; Signaling by SCF-KIT; Downstream signal transduction; Signaling by ALK; Signaling by phosphorylated juxtamembrane, extracellular and …		38	0	109.2	164.5	135.3	120.4	101.1	117.7	115.9	139.5	152.6	102.6	92.6	107.6	84.7	114.8	115.7	93.7	106.5	89.9	High	High	High	High
FALSE	High	Master Protein	P53990	IST1 homolog OS=Homo sapiens OX=9606 GN=IST1 PE=1 SV=1	0	11.085	8	2	8	2	364	39.7	5.35	38.17	2				Pf03398	9798	ENSG00000182149	IST1	A8KAH5; hsa:9798; J3QLU7; P53990; Q3SYM4; Q9BQ81; Q9BWN2	Neutrophil degranulation; Sealing of the nuclear envelope (NE) by ESCRT-III		2	0	109.3	162.8	135	136.2	114.7	121.7	131.1	142.3	147.8	131.9	133	114.4	109	135.6	131.9	114	120.6	97.5	High	High	High	High
FALSE	High	Master Protein	Q8N3F8	MICAL-like protein 1 OS=Homo sapiens OX=9606 GN=MICALL1 PE=1 SV=2	0.001	4.755	2	2	2	2	863	93.4	7.25	2.64	2				Pf00307, Pf00412, Pf12130	85377	ENSG00000100139	MICALL1	hsa:85377; Q5TI16; Q7RTP5; Q8N3F8; Q8N3N8; Q9BVL9; Q9BY92; Q9UH43; Q9UH44; Q9UH45			0	0	109.4	159.9	146.4	119.7	71.6	92.2	114.9	133.1	156.4	113.8	115.3	112.3	115.4	134.6	148.6	119.7	139.5	112	High	High	High	High
FALSE	High	Master Protein	Q96RN5	Mediator of RNA polymerase II transcription subunit 15 OS=Homo sapiens OX=9606 GN=MED15 PE=1 SV=2	0	6.207	2	2	4	2	788	86.7	9.42	9.8	2				Pf09606, Pf21538, Pf21539	51586	ENSG00000099917	MED15	D3DX31; D3DX32; hsa:51586; O15413; Q6IC31; Q8NF16; Q96CT0; Q96IH7; Q96RN5; Q9P1T3	Generic Transcription Pathway; PPARA activates gene expression; Transcriptional regulation of white adipocyte differentiation; RSV-host interactions		4	0	109.5	179.5	165.8	120.9	109	131.6	142.8	128.7	190.1	103	108.5	101.8	97.2	115.1	135.2	109.3	139.9	107.6	High	High	High	High
FALSE	High	Master Protein	P20337	Ras-related protein Rab-3B OS=Homo sapiens OX=9606 GN=RAB3B PE=1 SV=2	0	12.116	17	3	8	1	219	24.7	5.02	23.31	3				Pf00071	5865	ENSG00000169213	RAB3B	hsa:5865; P20337; Q5VUL2; Q9BSI1	RAB geranylgeranylation		1	0	109.7	119.7	117.4	116.3	83.8	89.8	87.6	141	120.8	91.1	87.3	80	80.6	94.2	100.4	78.7	102.5	90.9	High	High	High	High
FALSE	High	Master Protein	P29317	Ephrin type-A receptor 2 OS=Homo sapiens OX=9606 GN=EPHA2 PE=1 SV=2	0	7.468	5	4	5	4	976	108.2	6.23	1.72	4				Pf00041, Pf00536, Pf01404, Pf07714, Pf14575	1969	ENSG00000142627	EPHA2	B5A968; hsa:1969; P29317; Q8N3Z2	RAC1 GTPase cycle; RAC3 GTPase cycle; RHOU GTPase cycle; RND2 GTPase cycle; RHOG GTPase cycle; RAC2 GTPase cycle; RHOV GTPase cycle; RND3 GTPase cycle; RND1 GTPase cycle; EPH-ephrin mediated repulsion of cells; EPHA-mediated growth cone collapse		12	0	109.7	146.5	147.2	121.1	109.3	122.3	107.7	152.6	154.3	148.6	157	189.9	147.7	174.6	173.1	166.9	179.6	162.8	High	High	High	High
FALSE	High	Master Protein	P41743	Protein kinase C iota type OS=Homo sapiens OX=9606 GN=PRKCI PE=1 SV=2	0	12.918	10	3	4	3	596	68.2	5.85	13.55	3				Pf00069, Pf00130, Pf00433, Pf00564	5584	ENSG00000163558	PRKCI	D3DNQ4; hsa:5584; P41743; Q8WW06	KEAP1-NFE2L2 pathway; Tight junction interactions; Pre-NOTCH Transcription and Translation; p75NTR recruits signalling complexes		4	0	110	181.2	162	142.3	93.4	135.5	135.1	151.4	167.2	112.5	134.4	119.9	121.5	132.7	139.9	122.2	133.3	102.1	High	High	High	High
FALSE	High	Master Protein	Q13576	Ras GTPase-activating-like protein IQGAP2 OS=Homo sapiens OX=9606 GN=IQGAP2 PE=1 SV=4	0	13.063	5	4	6	4	1575	180.5	5.64	9.82	4				Pf00307, Pf00612, Pf00616, Pf03836	10788	ENSG00000145703	IQGAP2	A8K4V1; B7Z8A4; hsa:10788; J3KR91; Q13576	Neutrophil degranulation; CDC42 GTPase cycle; RAC1 GTPase cycle; RHOG GTPase cycle; RHO GTPases activate IQGAPs		5	0	110.1	186.4	168.5	140.6	98.6	112.5	156.9	149.6	172.6	111.9	119.4	106.4	84.8	112.2	127.9	110.8	121.9	94.5	High	High	High	High
FALSE	High	Master Protein	O95716	Ras-related protein Rab-3D OS=Homo sapiens OX=9606 GN=RAB3D PE=1 SV=1	0	14.041	21	4	9	1	219	24.3	4.93	23.28	4				Pf00071	9545	ENSG00000105514	RAB3D	hsa:9545; O95716	RAB geranylgeranylation; Neutrophil degranulation		2	0	110.2	97.8	95.5	158.9	91.8	121.4	85.1	154.1	107.6	122.9	117.3	108.5	111.1	129.4	135.5	113.2	112.4	110.8	High	High	High	High
FALSE	High	Master Protein	Q53S08	Ras-related protein Rab-6D OS=Homo sapiens OX=9606 GN=RAB6D PE=2 SV=1	0	13.715	13	3	7	1	254	28.2	6.74	25.44	3				Pf00071	150786	ENSG00000233087	RAB6D	hsa:150786; Q53S08			0	0	110.6	146.4	131.7	153.9	109.9	133.5	120.7	153.1	157.7	130.7	145.2	138	117	141.7	144.5	112	141.8	118.6	High	High	High	High
FALSE	High	Master Protein	Q4ZIN3	Membralin OS=Homo sapiens OX=9606 GN=TMEM259 PE=1 SV=1	0.001	5.242	5	2	2	2	620	67.8	5.3	0	2				Pf09746	91304	ENSG00000182087	TMEM259	hsa:91304; O60392; Q4ZIN3; Q8NF79; Q96H30			0	0	110.6	138.8	148	114.3	80.6	95.1	123.3	139.8	136.8	93.1	93.4	91.9	82.5	104.4	112.4	93.7	95.7	88.6	High	High	High	High
FALSE	High	Master Protein	Q9BVQ7	ATPase family gene 2 protein homolog B OS=Homo sapiens OX=9606 GN=AFG2B PE=1 SV=2	0	9.991	5	2	6	2	753	80.7	8.09	22.15	2				Pf00004, Pf17862	79029	ENSG00000171763	AFG2B	C9JHR5; hsa:79029; Q9BVQ7; Q9H8W7; Q9HA41			0	0	111.2	146.2	130	134.5	83.6	105.3	126.4	150.8	152.7	99.7	109.3	98.6	100.9	111.1	118.5	112.1	109.5	89.9	High	High	High	High
FALSE	High	Master Protein	Q9NU23	LYR motif-containing protein 2 OS=Homo sapiens OX=9606 GN=LYRM2 PE=1 SV=1	0.002	4.121	18	2	3	2	88	10.4	10.46	5.79	2				Pf05347	57226	ENSG00000083099	LYRM2	B2R4U2; E1P517; hsa:57226; Q9NU23	Complex I biogenesis		1	0	111.6	170.3	156	116.6	132.3	141.7	140.6	136.5	138.5	174.7	185.7	177.9	177.2	180.9	189.6	200	228.3	181.2	High	High	High	High
FALSE	High	Master Protein	P28347	Transcriptional enhancer factor TEF-1 OS=Homo sapiens OX=9606 GN=TEAD1 PE=1 SV=2	0	6.437	5	2	3	2	426	47.9	8.15	8.56	2				Pf01285, Pf17725	7003	ENSG00000187079	TEAD1	A4FUP2; E7EV65; hsa:7003; P28347	YAP1- and WWTR1 (TAZ)-stimulated gene expression; EGR2 and SOX10-mediated initiation of Schwann cell myelination; RUNX3 regulates YAP1-mediated transcription	Mesodermal commitment pathway	4	0	112.2	134.3	128.6	122.3	81.2	96.7	108.1	131.1	132.6	112.1	109.2	111.6	92.5	120.2	135.2	99.6	125.3	107.5	High	High	High	High
FALSE	High	Master Protein	Q16774	Guanylate kinase OS=Homo sapiens OX=9606 GN=GUK1 PE=1 SV=2	0	7.132	12	2	2	2	197	21.7	6.55	5.46	2				Pf00625	2987	ENSG00000143774	GUK1	B1ANH1; hsa:2987; Q16774	Interconversion of nucleotide di- and triphosphates; Azathioprine ADME		2	0	112.5	148.9	130.5	130.5	122.4	129.4	117.2	138.9	147.5	97.5	101	112	91.2	110.7	118.5	103.5	101.3	88.9	High	High	High	High
FALSE	High	Master Protein	Q5VSL9	Striatin-interacting protein 1 OS=Homo sapiens OX=9606 GN=STRIP1 PE=1 SV=1	0	7.491	4	2	2	2	837	95.5	6.29	5.07	2				Pf07923, Pf11882	85369	ENSG00000143093	STRIP1	hsa:85369; Q0V925; Q5VSL8; Q5VSL9; Q658K2; Q6ZV31; Q8N598; Q96SN2; Q9C0A2			0	0	113	145.3	124.2	144.5	87.4	115.9	111.6	138.7	140.8	111	121.1	113.7	108.8	130.2	129.4	129.3	152.5	115.8	High	High	High	High
FALSE	High	Master Protein	Q96IJ6	Mannose-1-phosphate guanyltransferase alpha OS=Homo sapiens OX=9606 GN=GMPPA PE=1 SV=1	0	8.148	8	2	2	2	420	46.3	7.21	6.36	2				Pf00132, Pf00483	29926	ENSG00000144591	GMPPA	A6NJ74; A8K3Q6; B3KMT4; hsa:29926; Q53GI0; Q96IJ6; Q9NWC3; Q9Y5P5	Synthesis of GDP-mannose		1	0	113.7	133.6	112.2	137.7	252.8	265.1	102.4	156.1	117.2	103.2	115.5	108.5	99.2	119.6	122.6	83.5	98.4	88.1	High	High	High	High
FALSE	High	Master Protein	Q68EM7	Rho GTPase-activating protein 17 OS=Homo sapiens OX=9606 GN=ARHGAP17 PE=1 SV=1	0	16.517	8	5	7	5	881	95.4	7.62	12.86	5				Pf00620, Pf03114	55114	ENSG00000140750; ENSG00000288353	ARHGAP17	A8K6M6; hsa:55114; Q68EM7; Q6ZUS4; Q7Z2F2; Q8NDG2; Q96KS2; Q96KS3; Q96SS8; Q9BVF6; Q9H8U5; Q9NW54	CDC42 GTPase cycle; RAC1 GTPase cycle; RHOQ GTPase cycle; RAC2 GTPase cycle; RAC3 GTPase cycle; RHOD GTPase cycle		6	0	113.8	141	138.6	145.4	133.9	149.1	116	160.1	154.8	115.7	124.7	115.1	109.3	122.3	133.9	114.7	115.8	86.5	High	High	High	High
FALSE	High	Master Protein	Q12929	Epidermal growth factor receptor kinase substrate 8 OS=Homo sapiens OX=9606 GN=EPS8 PE=1 SV=1	0	9.405	4	3	3	3	822	91.8	7.5	6.19	3				Pf00018, Pf08416, Pf18016, Pf22975	2059	ENSG00000151491	EPS8	A6NMC3; A8K6W2; A8KA66; B4DX66; hsa:2059; Q12929; Q8N6J0	Sensory processing of sound by inner hair cells of the cochlea; Sensory processing of sound by outer hair cells of the cochlea		2	0	113.8	145.7	140.5	129	67.9	90.6	127.2	122.5	137.4	89.1	96.4	72.6	91.3	99.4	102.2	87.6	95.6	86.1	High	High	High	High
FALSE	High	Master Protein	Q00526	Cyclin-dependent kinase 3 OS=Homo sapiens OX=9606 GN=CDK3 PE=1 SV=1	0	26.54	16	5	21	1	305	35	8.79	59.4	5				Pf00069	1018	ENSG00000250506	CDK3	hsa:1018; Q00526			0	0	114.5	162.2	153.6	145.9	123.2	146.3	135.6	160.8	160.8	104.1	120.1	110.4	95.2	112.5	136.9	101	114.3	100	High	High	High	High
FALSE	High	Master Protein	Q92600	CCR4-NOT transcription complex subunit 9 OS=Homo sapiens OX=9606 GN=CNOT9 PE=1 SV=1	0	8.569	11	3	7	3	299	33.6	8.03	22.64	3				Pf04078	9125	ENSG00000144580	CNOT9	B2RPI0; B5MDQ4; B7Z1E5; hsa:9125; Q92600; Q96IX4	Activation of anterior HOX genes in hindbrain development during early embryogenesis; Deadenylation of mRNA; TP53 regulates transcription of additional cell cycle genes whose exact role in the p53 pathway remain uncertain; M-decay: degradation of maternal mRNAs by maternally stored factors		4	0	114.6	166	153.9	137.8	119.3	145.6	154	174.9	178.1	120.4	136.1	123.2	115.1	147.3	142	118.6	126.8	106	High	High	High	High
FALSE	High	Master Protein	P53634	Dipeptidyl peptidase 1 OS=Homo sapiens OX=9606 GN=CTSC PE=1 SV=2	0	11.823	7	2	7	2	463	51.8	6.99	26.51	2				Pf00112, Pf08773	1075	ENSG00000109861	CTSC	A8K7V2; B5MDD5; hsa:1075; P53634; Q2HIY8; Q53G93; Q71E75; Q71E76; Q7M4N9; Q7Z3G7; Q7Z5U7; Q8WY99; Q8WYA7; Q8WYA8	Neutrophil degranulation; MHC class II antigen presentation; COPII-mediated vesicle transport; Cargo concentration in the ER		4	0	114.8	156.4	130.4	142.8	112.6	130.5	119.1	135.7	157.2	130.4	143.2	122.6	107.5	135.5	134.8	150	161.4	140.4	High	High	High	High
FALSE	High	Master Protein	Q8N1B3	Cyclin-Q OS=Homo sapiens OX=9606 GN=CCNQ PE=1 SV=2	0.001	5.087	7	2	2	2	248	28.4	6.27	5.35	2				Pf00134	92002	ENSG00000262919	CCNQ	hsa:92002; Q2I380; Q330J9; Q8N1B3; Q96IU5; Q9BUU1			0	0	114.8	140.6	113.6	100	113.3	123.3	97.2	143.9	125.1	107.6	102.9	94.3	97.8	113	118.2	118.5	155.7	126.3	High	High	High	High
FALSE	High	Master Protein	O15091	Mitochondrial ribonuclease P catalytic subunit OS=Homo sapiens OX=9606 GN=PRORP PE=1 SV=2	0	8.86	4	2	3	2	583	67.3	8.78	6.55	2				Pf16953	9692	ENSG00000100890	PRORP	B4DXD9; B4E0S8; B4E211; C4AM93; D3DS99; D3DSA1; hsa:9692; O15091; Q86SZ4; Q86YB5; Q8N5L5	tRNA processing in the mitochondrion; tRNA modification in the mitochondrion; rRNA processing in the mitochondrion		3	0	115	167.1	129.8	125.1	106.6	120.7	105.1	129.3	136.3	110.8	124.8	117.6	101.6	128.6	135	114.1	134	114.6	High	High	High	High
FALSE	High	Master Protein	Q6ZSZ5	Rho guanine nucleotide exchange factor 18 OS=Homo sapiens OX=9606 GN=ARHGEF18 PE=1 SV=4	0	6.382	2	2	2	2	1361	151.5	6.33	4.96	2				Pf00621, Pf17838	23370	ENSG00000104880	ARHGEF18	A8MV62; B5ME81; hsa:23370; I3L1I5; O60274; Q6DD92; Q6ZSZ5	RAC1 GTPase cycle; RHOA GTPase cycle; NRAGE signals death through JNK; G alpha (12/13) signalling events; TGF-beta receptor signaling in EMT (epithelial to mesenchymal transition)		5	0	115	174.1	153.6	135.6	140.9	158.9	125.7	151.9	168.1	103.5	125.6	115	108.4	119	141.1	117.1	112.8	103.2	High	High	High	High
FALSE	High	Master Protein	Q8N5M9	Protein jagunal homolog 1 OS=Homo sapiens OX=9606 GN=JAGN1 PE=1 SV=1	0	8.625	13	2	3	2	183	21.1	9.73	11.5	2				Pf07086	84522	ENSG00000171135	JAGN1	hsa:84522; Q8N5M9; Q8NCF6; Q96SW1			0	0	115.7	183.2	160.8	143.1	153.3	160.9	133.9	165.3	159.8	138	142.5	137.5	118.2	129.6	149.4	141.7	152.6	142.4	High	High	High	High
FALSE	High	Master Protein	P49841	Glycogen synthase kinase-3 beta OS=Homo sapiens OX=9606 GN=GSK3B PE=1 SV=2	0	17.736	12	5	12	2	420	46.7	8.78	23.35	5				Pf00069	2932	ENSG00000082701	GSK3B	D3DN89; hsa:2932; P49841; Q9BWH3; Q9UL47	Regulation of HSF1-mediated heat shock response; Constitutive Signaling by AKT1 E17K in Cancer; B-WICH complex positively regulates rRNA expression; Degradation of GLI2 by the proteasome; GLI3 is processed to GLI3R by the proteasome; Ubiquitin-dependent degradation of Cyclin D; Regulation of RUNX2 expression and activity; GSK3B and BTRC:CUL1-mediated-degradation of NFE2L2; CRMPs in Sema3A signali…		24	0	115.9	146	126.2	136.8	110.5	129.8	120.4	154.6	141	138.8	148.3	147.5	154.6	174.6	175.9	152.8	162.6	131.4	High	High	High	High
FALSE	High	Master Protein	Q4G0F5	Vacuolar protein sorting-associated protein 26B OS=Homo sapiens OX=9606 GN=VPS26B PE=1 SV=2	0.001	5.434	7	2	2	2	336	39.1	7.36	3.08	2				Pf03643	112936	ENSG00000151502	VPS26B	hsa:112936; Q4G0F5; Q96A55			0	0	116.2	159.1	145.5	141.6	125.1	139.2	123.4	136.7	148.4	107.2	98.3	93.5	100.1	130.5	125.5	101.9	114.6	88.7	High	High	High	High
FALSE	High	Master Protein	Q7Z7F7	Large ribosomal subunit protein mL55 OS=Homo sapiens OX=9606 GN=MRPL55 PE=1 SV=1	0	6.19	13	2	4	2	128	15.1	11.15	8.66	2				Pf09776	128308	ENSG00000162910	MRPL55	hsa:128308; Q5TBY3; Q5TBY6; Q6UWI8; Q7Z7F7	Mitochondrial translation initiation; Mitochondrial translation elongation; Mitochondrial translation termination		3	0	116.3	167.2	143.3	126.6	137.7	156	123.8	150.1	136.8	113.3	125.9	128.8	124.3	123.2	131.6	118.7	143.8	119.3	High	High	High	High
FALSE	High	Master Protein	O00186	Syntaxin-binding protein 3 OS=Homo sapiens OX=9606 GN=STXBP3 PE=1 SV=2	0	7.878	4	2	7	2	592	67.7	7.8	22.4	2				Pf00995	6814	ENSG00000116266	STXBP3	A8K269; A8K5K7; hsa:6814; O00186; Q53FW1; Q86YJ3; Q9UPD7	Translocation of SLC2A4 (GLUT4) to the plasma membrane; Disinhibition of SNARE formation		2	0	116.4	148.5	139.6	112.1	75.8	99.3	109.7	151.4	143.8	112.9	130.5	106.3	98.5	115.1	129.4	109.7	137.5	111.1	High	High	High	High
FALSE	High	Master Protein	P42345	Serine/threonine-protein kinase mTOR OS=Homo sapiens OX=9606 GN=MTOR PE=1 SV=1	0	6.318	1	2	2	2	2549	288.7	7.17	3.48	2				Pf00454, Pf02259, Pf02260, Pf08771, Pf11865	2475	ENSG00000198793	MTOR	hsa:2475; P42345; Q4LE76; Q5TER1; Q6LE87; Q96QG3; Q9Y4I3	Constitutive Signaling by AKT1 E17K in Cancer; Energy dependent regulation of mTOR by LKB1-AMPK; Amino acids regulate mTORC1; TP53 Regulates Metabolic Genes; PIP3 activates AKT signaling; Regulation of TP53 Degradation; Regulation of PTEN gene transcription; High laminar flow shear stress activates signaling by PIEZO1 and PECAM1:CDH5:KDR in endothelial cells; mTORC1-mediated signalling; CD28 depe…	TSLP signaling pathway	15	0	116.5	157.5	147.1	127.2	166.7	161.3	116.6	147.7	146.4	105.3	116.2	103.9	89.2	114.3	122.6	98.9	112.1	94.8	High	High	High	High
FALSE	High	Master Protein	Q9C0D3	Protein zyg-11 homolog B OS=Homo sapiens OX=9606 GN=ZYG11B PE=1 SV=2	0	7.603	5	2	4	2	744	83.9	6.86	8	2				Pf22964	79699	ENSG00000162378	ZYG11B	hsa:79699; Q8N2X3; Q9C0D3; Q9H8L8			0	0	117.2	147.3	140.3	126.9	100.4	118	115.3	141.3	154	97.3	108	99.7	95.1	125.8	120.8	103.1	111.4	90.9	High	High	High	High
FALSE	High	Master Protein	Q13884	Beta-1-syntrophin OS=Homo sapiens OX=9606 GN=SNTB1 PE=1 SV=3	0	14.587	11	4	4	3	538	58	8.63	12.5	4				Pf00169, Pf00595, Pf18012, Pf23012	6641	ENSG00000172164	SNTB1	A8K9E0; hsa:6641; O14912; Q13884; Q4KMG8			0	0	117.6	192.1	170.5	146.8	111	125.4	138.8	137.8	177.2	116.7	139.6	128.7	99.5	126.8	155.7	120.9	141.8	107.2	High	High	High	High
FALSE	High	Master Protein	O95985	DNA topoisomerase 3-beta-1 OS=Homo sapiens OX=9606 GN=TOP3B PE=1 SV=1	0.002	4.049	3	2	2	2	862	96.6	8.12	0	2				Pf01131, Pf01751	8940	ENSG00000100038	TOP3B	A0M8Q3; hsa:8940; O95985; Q9BUP5			0	0	117.7	174.6	179.1	141.3	100.6	116.2	159.4	164.9	180.5	110.9	126.8	109.4	112.7	137.9	123.1	95.6	119.2	100.9	High	High	High	High
FALSE	High	Master Protein	Q7RTP6	[F-actin]-monooxygenase MICAL3 OS=Homo sapiens OX=9606 GN=MICAL3 PE=1 SV=2	0	9.901	1	2	4	2	2002	224.2	5.55	8.19	2				Pf00307, Pf00412, Pf01494, Pf12130	57553	ENSG00000243156	MICAL3	B2RXJ5; E9PEF0; hsa:57553; O94909; Q5U4P4; Q6ICK4; Q7RTP6; Q96DF2; Q9P2I3			0	0	117.8	156.7	142.1	136.7	101.6	130.7	120.4	145.5	166.7	106.8	120.5	113.8	114.8	131.1	130.5	117.5	135.3	107.9	High	High	High	High
FALSE	High	Master Protein	Q03154	Aminoacylase-1 OS=Homo sapiens OX=9606 GN=ACY1 PE=1 SV=1	0	10.03	9	2	3	2	408	45.9	6.18	11.87	2				Pf01546, Pf07687	95	ENSG00000243989	ACY1	C9J6I6; C9J9D8; C9JWD4; hsa:95; Q03154	Aflatoxin activation and detoxification; Paracetamol ADME; Defective ACY1 causes encephalopathy		3	0	118.3	156.9	151.2	153.8	114.7	134.7	126.2	167.5	162	115	107.5	111.4	108.8	130.1	151.1	108.5	115.9	105.3	High	High	High	High
FALSE	High	Master Protein	Q5TBB1	Ribonuclease H2 subunit B OS=Homo sapiens OX=9606 GN=RNASEH2B PE=1 SV=1	0	7.115	5	2	2	2	312	35.1	9.13	6.47	2				Pf09468, Pf17745	79621	ENSG00000136104	RNASEH2B	G3XAJ1; hsa:79621; Q05DR2; Q5TBB1; Q6PK48; Q9HAF7			0	0	118.7	200.9	188.1	146.9	88	101.2	164	145.3	204.1	124.3	122.9	121.1	140.8	165.1	151.5	110.6	89.6	90.2	High	High	High	High
FALSE	High	Master Protein	Q8WW59	SPRY domain-containing protein 4 OS=Homo sapiens OX=9606 GN=SPRYD4 PE=1 SV=3	0	15.194	17	3	5	3	207	23.1	6.93	12.01	3				Pf00622	283377	ENSG00000176422	SPRYD4	A8K7A5; hsa:283377; Q8WW59			0	0	119	150.9	136.1	147.9	88.8	108	108.2	151.2	123.9	115.8	110.4	117.1	104.8	127.8	129.8	123.5	139	121.7	High	High	High	High
FALSE	High	Master Protein	Q68D91	Acyl-coenzyme A thioesterase MBLAC2 OS=Homo sapiens OX=9606 GN=MBLAC2 PE=1 SV=3	0	6.823	13	2	2	2	279	31.4	6.92	5.69	2				Pf00753	153364	ENSG00000176055	MBLAC2	D6RJI1; hsa:153364; Q68D91; Q8IY16; Q8N8D8			0	0	119.3	158.5	158.8	153.7	127.5	136	142.1	181.7	167.9	121	131.6	116.8	104.1	134.8	154.5	117.1	132.6	119.4	High	High	High	High
FALSE	High	Master Protein	Q96GK7	Fumarylacetoacetate hydrolase domain-containing protein 2A OS=Homo sapiens OX=9606 GN=FAHD2A PE=1 SV=1	0	7.585	11	2	2	2	314	34.6	8.24	6.08	2				Pf01557	51011	ENSG00000115042; ENSG00000292086	FAHD2A	hsa:51011; Q96GK7; Q9Y3B0			0	0	119.4	202.5	190.5	125.8	105	120.1	174.1	142.8	197.8	109.8	112.4	107.8	94.9	121.7	115	103.9	120.7	109.1	High	High	High	High
FALSE	High	Master Protein	P04183	Thymidine kinase, cytosolic OS=Homo sapiens OX=9606 GN=TK1 PE=1 SV=2	0	10.289	21	2	4	2	234	25.5	8.51	12.01	2				Pf00265	7083	ENSG00000167900	TK1	B2RC58; hsa:7083; P04183; Q969V0; Q9UMG9	Pyrimidine salvage; G1/S-Specific Transcription		2	0	119.5	158.6	130.2	147.8	94.9	110	127.9	147.4	161.4	104.7	88.2	98.7	86.8	114	114.6	89	91.8	83.9	High	High	High	High
FALSE	High	Master Protein	P84157	Matrix-remodeling-associated protein 7 OS=Homo sapiens OX=9606 GN=MXRA7 PE=1 SV=1	0	5.743	8	2	2	2	204	21.5	4.26	5.31	2					439921	ENSG00000182534	MXRA7	hsa:439921; P84157; Q0P5W3			0	0	119.5	189.1	166.8	144.7	96.3	123.9	138.4	163.9	151.2	127.5	116.6	112.2	110.5	128	138.5	129.6	147.5	135.4	High	High	High	High
FALSE	High	Master Protein	Q8WUX2	Glutathione-specific gamma-glutamylcyclotransferase 2 OS=Homo sapiens OX=9606 GN=CHAC2 PE=1 SV=1	0	8.3	17	2	5	2	184	20.9	5.43	15.61	2				Pf04752	494143	ENSG00000143942	CHAC2	hsa:494143; Q8WUX2; Q8WVI8	Glutathione synthesis and recycling		1	0	119.7	138.1	131.1	142.6	109.6	121.9	128.8	164.1	159.2	126	116.5	118.4	99.5	136.3	142.7	105.5	138.2	102.2	High	High	High	High
FALSE	High	Master Protein	P05166	Propionyl-CoA carboxylase beta chain, mitochondrial OS=Homo sapiens OX=9606 GN=PCCB PE=1 SV=3	0.002	4.293	5	2	2	2	539	58.2	7.64	1.81	2				Pf01039	5096	ENSG00000114054	PCCB	B7Z2Z4; hsa:5096; P05166; Q16813; Q96CX0	Biotin transport and metabolism; Mitochondrial protein degradation; Defective HLCS causes multiple carboxylase deficiency; Propionyl-CoA catabolism		4	0	120.1	168.6	147	142.5	117.2	141.6	142	156.7	173.3	113.9	126.2	143.6	107	132	130.7	114.7	115.1	116.2	High	High	High	High
FALSE	High	Master Protein	Q9P0B6	Coiled-coil domain-containing protein 167 OS=Homo sapiens OX=9606 GN=CCDC167 PE=1 SV=2	0.002	4.25	14	2	2	2	97	11.5	9.5	4.61	2				Pf15188	154467	ENSG00000198937	CCDC167	hsa:154467; Q5T7F7; Q9BTQ9; Q9P0B6			0	0	120.4	164.1	143.1	166.5	114.4	128.5	143.7	172	165.8	128	140.4	123.7	130.4	137.2	150.5	162.7	183.8	146.6	High	High	High	High
FALSE	High	Master Protein	Q8WTV0	Scavenger receptor class B member 1 OS=Homo sapiens OX=9606 GN=SCARB1 PE=1 SV=1	0	5.698	4	2	3	2	552	60.8	8.24	7.88	2				Pf01130	949	ENSG00000073060	SCARB1	F8W8N0; hsa:949; Q14016; Q52LZ5; Q6KFX4; Q8WTV0			0	0	120.7	163.1	151.2	172.6	142	187.2	116	177.6	162.7	118.8	131.9	115.7	101.2	158.7	136.2	114.7	148.4	119	High	High	High	High
FALSE	High	Master Protein	Q8IYL3	UPF0688 protein C1orf174 OS=Homo sapiens OX=9606 GN=C1orf174 PE=1 SV=2	0	12.924	13	2	7	2	243	26	6.9	33.55	2				Pf15772	339448	ENSG00000198912	C1orf174	A8K0C8; A8MUG9; hsa:339448; Q5SR20; Q6NX36; Q8IYL3			0	0	121.1	178.9	158.7	172.3	107.1	127	146.6	174.8	177.6	145.1	140.8	138.6	114.3	134.5	147.7	161.7	187.9	164.5	High	High	High	High
FALSE	High	Master Protein	Q8N5G2	Macoilin OS=Homo sapiens OX=9606 GN=MACO1 PE=1 SV=1	0	7.198	3	2	2	2	664	76.1	9.07	2.76	2				Pf09726	55219	ENSG00000204178	MACO1	B1AK00; hsa:55219; Q2TLX5; Q2TLX6; Q8N5G2; Q9NVG6	RHOC GTPase cycle; RHOA GTPase cycle		2	0	121.2	166.9	164.9	157.8	104.2	129.1	125.4	170.5	175.3	148.3	164.4	160.6	131.6	166.3	167.7	173.2	192.9	183.5	High	High	High	High
FALSE	High	Master Protein	Q9NRD1	F-box only protein 6 OS=Homo sapiens OX=9606 GN=FBXO6 PE=1 SV=1	0	6.239	8	2	2	2	293	33.9	6.09	3.33	2				Pf04300, Pf12937	26270	ENSG00000116663	FBXO6	B1AK42; B2RC88; hsa:26270; Q9NRD1; Q9UKT3	Antigen processing: Ubiquitination & Proteasome degradation; Neddylation; Association of TriC/CCT with target proteins during biosynthesis		3	0	121.7	129.6	123.4	133.2	71.4	101.7	117.4	133.6	133.7	114.3	112.9	115.1	128.1	122.4	138.5	126.2	125.3	98.4	High	High	High	High
FALSE	High	Master Protein	O43149	Zinc finger ZZ-type and EF-hand domain-containing protein 1 OS=Homo sapiens OX=9606 GN=ZZEF1 PE=1 SV=6	0	7.466	1	2	3	2	2961	330.9	5.95	7.05	2				Pf00569, Pf03256	23140	ENSG00000074755	ZZEF1	A7MBM5; hsa:23140; O43149; Q6NXG0; Q6ZRA1; Q6ZSF4; Q9NVB9			0	0	122.2	173.4	148.1	125.3	97.4	114.5	145.6	180.1	195.8	106.4	103.8	98.2	102.5	119.1	114	99.9	111.7	99.9	High	High	High	High
FALSE	High	Master Protein	Q6P4A7	Sideroflexin-4 OS=Homo sapiens OX=9606 GN=SFXN4 PE=1 SV=1	0	6.897	10	2	2	2	337	38	9.19	2.75	2				Pf03820	119559	ENSG00000183605	SFXN4	hsa:119559; Q6P4A7; Q6WSU4; Q86TD9	Complex I biogenesis		1	0	122.4	167	135	137	122.3	148.3	117.4	156.5	162.2	108.4	115	134.8	100.5	124.5	130.3	135.6	142.4	116.1	High	High	High	High
FALSE	High	Master Protein	Q15811	Intersectin-1 OS=Homo sapiens OX=9606 GN=ITSN1 PE=1 SV=3	0	6.617	1	2	2	2	1721	195.3	7.77	5.05	2				Pf00018, Pf00168, Pf00621, Pf07653, Pf12763, Pf14604, Pf16617, Pf16652	6453	ENSG00000205726	ITSN1	A7Y322; A8CTX8; A8CTY3; A8CTY7; A8D7D0; A8DCP3; B4DTM2; E7ERJ1; E9PE44; E9PG01; E9PHV2; hsa:6453; O95216; Q0PW94; Q0PW95; Q0PW97; Q14BD3; Q15811; Q1ED40; Q20BK3; Q9UET5; Q9UK60; Q9UNK1; Q9UNK2; Q9UQ92	Cargo recognition for clathrin-mediated endocytosis; EPHB-mediated forward signaling; CDC42 GTPase cycle; NRAGE signals death through JNK; G alpha (12/13) signalling events; RHOQ GTPase cycle; RHOG GTPase cycle		8	0	123.2	181.7	181.1	145.6	111.2	126.5	152.5	161.8	201.1	128.2	139.1	135.8	103.7	148.1	155.9	155.6	152.4	124.4	High	High	High	High
FALSE	High	Master Protein	Q9NRW7	Vacuolar protein sorting-associated protein 45 OS=Homo sapiens OX=9606 GN=VPS45 PE=1 SV=1	0	10.557	6	3	3	3	570	65	8.24	8.03	3				Pf00995	11311	ENSG00000136631	VPS45	D3DUZ9; F5H8K1; hsa:11311; Q15715; Q53FR8; Q5T4P6; Q9NRW7; Q9Y4Z6	Factors involved in megakaryocyte development and platelet production; Intra-Golgi traffic; SARS-CoV-2 modulates autophagy		3	0	124.1	163.5	144.9	161.4	120.2	121.3	134.3	179.9	156.8	130.2	136.9	132.8	124.9	137.7	147.5	140.4	157.5	130	High	High	High	High
FALSE	High	Master Protein	Q9NXU5	ADP-ribosylation factor-like protein 15 OS=Homo sapiens OX=9606 GN=ARL15 PE=1 SV=1	0	7.856	15	2	3	2	204	22.9	5.63	6.12	2				Pf00025	54622	ENSG00000185305	ARL15	hsa:54622; Q6IAD0; Q9NXU5			0	0	124.5	204.3	186.4	151.2	107	127.3	171.4	172.2	205.7	130.4	124.3	126.2	103.9	145.9	147.8	120.9	126.5	113.1	High	High	High	High
FALSE	High	Master Protein	Q32P28	Prolyl 3-hydroxylase 1 OS=Homo sapiens OX=9606 GN=P3H1 PE=1 SV=2	0	6.463	3	2	2	2	736	83.3	5.14	5.41	2				Pf13640	64175	ENSG00000117385	P3H1	hsa:64175; Q32P28; Q7KZR4; Q96BR8; Q96SK8; Q96SL5; Q96SN3; Q9H6K3; Q9HC86; Q9HC87	Collagen biosynthesis and modifying enzymes		1	0	124.5	195.2	175.3	151.4	121.7	143.7	159.4	174.4	177.4	156.7	141	140.6	130.9	173	166	150.2	190.4	145.3	High	High	High	High
FALSE	High	Master Protein	P49585	Choline-phosphate cytidylyltransferase A OS=Homo sapiens OX=9606 GN=PCYT1A PE=1 SV=2	0.001	4.533	5	2	5	2	367	41.7	7.25	3.25	2				Pf01467	5130	ENSG00000161217	PCYT1A	A9LYK9; D3DXB1; hsa:5130; P49585; Q86Y88	Synthesis of PC		1	0	124.5	154.7	133.1	138.1	99.7	114.5	118	159.7	152.5	108	113	113.1	117.9	130.5	134.4	117.6	116.3	103.4	High	High	High	High
FALSE	High	Master Protein	Q8NBQ5	Estradiol 17-beta-dehydrogenase 11 OS=Homo sapiens OX=9606 GN=HSD17B11 PE=1 SV=4	0	6.312	8	2	4	2	300	32.9	9.17	8.57	2				Pf00106	51170	ENSG00000198189	HSD17B11	hsa:51170; Q8NBQ5; Q96HF6; Q9UKU4	Estrogen biosynthesis		1	0	125	167.5	140.8	137.1	88.6	115.5	129.7	172.2	159.4	120	110.7	128	109.7	145.5	133.7	124.2	131	112.5	High	High	High	High
FALSE	High	Master Protein	Q05932	Folylpolyglutamate synthase, mitochondrial OS=Homo sapiens OX=9606 GN=FPGS PE=1 SV=3	0.001	4.442	3	2	2	2	587	64.6	7.94	5.46	2					2356	ENSG00000136877	FPGS	B3KPW4; B7Z2Z3; F5H0K6; hsa:2356; Q05932; Q5JU19; Q5JU22; Q6P2P6			0	0	125.4	177.4	154.5	133.9	122.3	144.9	137	137.9	178.8	105.8	105.8	95.9	102.5	130.7	122.1	118.7	126.5	116.7	High	High	High	High
FALSE	High	Master Protein	P78540	Arginase-2, mitochondrial OS=Homo sapiens OX=9606 GN=ARG2 PE=1 SV=1	0	9.497	9	2	7	2	354	38.6	6.47	25.15	2				Pf00491	384	ENSG00000081181	ARG2	B2R690; hsa:384; P78540; Q6FHY8	Mitochondrial protein degradation; Urea cycle		2	0	125.6	206.9	177	153.4	116.5	135.7	171.3	166.1	199.3	116.6	129.3	125.8	125.1	139.3	135.5	115	130.6	130.1	High	High	High	High
FALSE	High	Master Protein	Q14137	Ribosome biogenesis protein BOP1 OS=Homo sapiens OX=9606 GN=BOP1 PE=1 SV=2	0	7.451	4	2	2	2	746	83.6	6.19	5.93	2				Pf00400, Pf08145	23246	ENSG00000261236	BOP1	hsa:23246; Q14137; Q969Z6; Q96IS8; Q96Q25; Q9BSA7; Q9BVM0	Major pathway of rRNA processing in the nucleolus and cytosol		1	0	125.7	149.3	154.6	132.6	110.8	112.1	124.5	147.3	143.7	136.6	134.6	130.1	131.6	150.3	161.2	124.6	135.9	111.2	High	High	High	High
FALSE	High	Master Protein	Q9Y232	Chromodomain Y-like protein OS=Homo sapiens OX=9606 GN=CDYL PE=1 SV=2	0	6.571	3	2	2	2	598	66.4	9.45	4.44	2				Pf00378, Pf00385	9425	ENSG00000153046	CDYL	A8K6D6; B4DLG4; hsa:9425; Q0VDG7; Q32NC5; Q5VX99; Q6P7T5; Q9BWZ2; Q9Y232; Q9Y424			0	0	125.7	165.1	154.2	141.9	91.2	104.9	134.5	174.7	169.7	142.3	146.6	140.6	136.8	144	161	194.2	233.8	196.2	High	High	High	High
FALSE	High	Master Protein	Q8N0U8	Vitamin K epoxide reductase complex subunit 1-like protein 1 OS=Homo sapiens OX=9606 GN=VKORC1L1 PE=1 SV=2	0	5.577	9	2	3	2	176	19.8	9.13	6.96	2				Pf07884	154807	ENSG00000196715	VKORC1L1	B4E222; E7ETM5; hsa:154807; Q6AHW9; Q6TEK6; Q8N0U8	Metabolism of vitamin K		1	0	125.8	206	177	149.1	129.6	160	136	176.5	200.3	137.1	149.5	156.6	142.5	148.1	155.7	186.4	202.8	140.5	High	High	High	High
FALSE	High	Master Protein	Q53EZ4	Centrosomal protein of 55 kDa OS=Homo sapiens OX=9606 GN=CEP55 PE=1 SV=3	0	9.749	5	3	3	3	464	54.1	7.01	7.89	3				Pf12180	55165	ENSG00000138180	CEP55	B2RDG8; D3DR37; hsa:55165; Q32WF5; Q3MV20; Q53EZ4; Q5VY28; Q6N034; Q96H32; Q9NVS7			0	0	125.9	171.7	172.5	156.2	64.5	94.4	116.7	182.6	140.6	62.9	65	66.3	64.5	75.7	89.5	74.8	93.1	75	High	High	High	High
FALSE	High	Master Protein	Q5ZPR3	CD276 antigen OS=Homo sapiens OX=9606 GN=CD276 PE=1 SV=1	0	8.888	7	2	2	2	534	57.2	4.91	5.02	2				Pf07686, Pf22705	80381	ENSG00000103855	CD276	hsa:80381; Q5ZPR3; Q6P5Y4; Q6UXI2; Q8NBI8; Q8NC34; Q8NCB6; Q9BXR1			0	0	126.5	175.7	162.3	151.9	114	137.6	142.1	164.8	178.3	123.1	139.9	137.7	111.9	131.3	139.9	151.3	152.9	140.1	High	High	High	High
FALSE	High	Master Protein	Q9NWT1	p21-activated protein kinase-interacting protein 1 OS=Homo sapiens OX=9606 GN=PAK1IP1 PE=1 SV=2	0	15.965	15	4	6	4	392	43.9	8.91	15.44	4				Pf00400	55003	ENSG00000111845; ENSG00000285226	PAK1IP1	hsa:55003; Q5T4J2; Q96QJ8; Q96T87; Q9NWT1			0	0	126.6	185.2	167.6	150.4	102.4	131.6	147.9	166.8	176.4	136.8	155.5	141.3	119.3	135	139	122.8	146	130.2	High	High	High	High
FALSE	High	Master Protein	P38935	DNA-binding protein SMUBP-2 OS=Homo sapiens OX=9606 GN=IGHMBP2 PE=1 SV=3	0	11.901	3	3	3	3	993	109.1	8.97	8.36	3				Pf01424, Pf01428, Pf13086, Pf13087, Pf21138	3508	ENSG00000132740	IGHMBP2	A0PJD2; hsa:3508; P38935; Q00443; Q14177			0	0	128.8	182.7	168.2	158	123.8	157.1	163.2	163.6	177	170.7	161.2	151.1	154.6	186.2	233.9	152.3	146.4	131.5	High	High	High	High
FALSE	High	Master Protein	Q96JM3	Chromosome alignment-maintaining phosphoprotein 1 OS=Homo sapiens OX=9606 GN=CHAMP1 PE=1 SV=2	0	8.123	3	2	6	2	812	89	8.44	7.55	2					283489	ENSG00000198824	CHAMP1	B3KU06; hsa:283489; Q6P181; Q8NC88; Q96JM3; Q9BST0			0	0	128.9	179.9	153.9	143.2	128.7	142.3	146.9	167.2	186.8	138.2	125.6	124.4	114.3	132.9	146.2	136.9	160.3	119.4	High	High	High	High
FALSE	High	Master Protein	Q6PD74	Alpha- and gamma-adaptin-binding protein p34 OS=Homo sapiens OX=9606 GN=AAGAB PE=1 SV=1	0	20.946	23	4	12	4	315	34.6	4.64	44.15	4				Pf10199	79719	ENSG00000103591	AAGAB	B4DG44; hsa:79719; Q6FI86; Q6PD74; Q7Z5X9; Q9H0P1; Q9HAK0			0	0	129	138	130.4	129.9	161.8	165	130.6	155	149	89	104.2	97.7	84.6	108.6	114.9	91.8	122.7	97.1	High	High	High	High
FALSE	High	Master Protein	Q9NWH9	SAFB-like transcription modulator OS=Homo sapiens OX=9606 GN=SLTM PE=1 SV=2	0	7.07	2	2	2	2	1034	117.1	7.87	7.46	2				Pf00076, Pf02037	79811	ENSG00000137776	SLTM	A8K5V8; B2RTX3; hsa:79811; Q2VPK7; Q52MB3; Q658J7; Q6ZNF2; Q86TK6; Q9H7C3; Q9H8U9; Q9NWH9			0	0	129.2	151.6	137.5	136.1	137.3	148.9	117.2	151.5	143.7	120.2	118.2	118.3	108.3	109.9	131.7	117.3	158.2	126.9	High	High	High	High
FALSE	High	Master Protein	Q96DM3	Regulator of MON1-CCZ1 complex OS=Homo sapiens OX=9606 GN=RMC1 PE=1 SV=2	0	14.198	5	3	4	3	657	74.9	7.83	12.99	3				Pf07035, Pf21029	29919	ENSG00000141452	RMC1	hsa:29919; Q96DM3; Q9BU17; Q9Y5M0			0	0	129.9	159.3	162.2	163	107.2	123.3	144.7	176.4	175.9	137.4	139.9	128.9	125.6	139.5	164.6	131.3	131.4	116.7	High	High	High	High
FALSE	High	Master Protein	Q9H9T3	Elongator complex protein 3 OS=Homo sapiens OX=9606 GN=ELP3 PE=1 SV=2	0	18.541	12	4	9	4	547	62.2	8.88	27.41	4				Pf04055, Pf16199	55140	ENSG00000134014	ELP3	B4DE19; B4DIG1; E2QRI5; hsa:55140; Q53G84; Q6AWB0; Q9BVF7; Q9H9T3; Q9NVZ1	HATs acetylate histones		1	0	130.2	184.7	172.4	138	106	119.6	146.4	155.2	166.4	116.2	119	127.2	111.1	130	147	127.3	131	102.7	High	High	High	High
FALSE	High	Master Protein	Q96BN8	Ubiquitin thioesterase otulin OS=Homo sapiens OX=9606 GN=OTULIN PE=1 SV=3	0.001	4.852	4	2	2	2	352	40.2	5.47	5.31	2				Pf16218	90268	ENSG00000154124	OTULIN	D3DTD3; hsa:90268; Q8NAS0; Q96BN8; Q96IA3	Synthesis of active ubiquitin: roles of E1 and E2 enzymes; Regulation of TNFR1 signaling		2	0	130.2	170.6	152.4	118.3	97.3	115.5	134.1	149.6	163.7	113.2	111.4	122.4	112	137.7	136.5	108.1	114.3	103.4	High	High	High	High
FALSE	High	Master Protein	Q96IZ7	Serine/Arginine-related protein 53 OS=Homo sapiens OX=9606 GN=RSRC1 PE=1 SV=1	0	8.476	8	2	2	2	334	38.7	11.08	6.26	2					51319	ENSG00000174891	RSRC1	A8K2R9; hsa:51319; Q96IZ7; Q96QK2; Q9NZE5			0	0	130.5	164.2	163.5	153.6	44.3	65.2	122.5	191.4	169.3	185.9	169.8	194.8	168.9	172.3	215.4	227.3	258.6	224.7	High	High	High	High
FALSE	High	Master Protein	P31483	Cytotoxic granule associated RNA binding protein TIA1 OS=Homo sapiens OX=9606 GN=TIA1 PE=1 SV=3	0	14.655	10	4	12	1	386	42.9	7.74	33.63	4				Pf00076	7072	ENSG00000116001	TIA1	hsa:7072; P31483; Q53SS9; Q96B58	FGFR2 alternative splicing		1	0	130.7	174	181.9	142.4	123	138.4	137.9	154.5	174.5	153.7	138.6	145.7	152.1	174.6	186.3	166.1	194.1	167.2	High	High	High	High
FALSE	High	Master Protein	Q99570	Phosphoinositide 3-kinase regulatory subunit 4 OS=Homo sapiens OX=9606 GN=PIK3R4 PE=1 SV=3	0.001	5.469	2	2	2	2	1358	153	7.17	3.9	2				Pf00069, Pf00400, Pf22956	30849	ENSG00000196455	PIK3R4	hsa:30849; Q2TBF4; Q99570	SARS-CoV-2 activates/modulates innate and adaptive immune responses; Synthesis of PIPs at the Golgi membrane; Synthesis of PIPs at the early endosome membrane; Synthesis of PIPs at the late endosome membrane; PI3K Cascade; Antigen Presentation: Folding, assembly and peptide loading of class I MHC; Macroautophagy; Translation of Replicase and Assembly of the Replication Transcription Complex; Tran…		11	0	130.7	200.4	178	156.7	162.3	171.4	162.5	177.4	197.5	132.4	130.5	124.7	121	149.6	143.8	118.2	146.4	121.7	High	High	High	High
FALSE	High	Master Protein	O60563	Cyclin-T1 OS=Homo sapiens OX=9606 GN=CCNT1 PE=1 SV=1	0	8.273	3	3	3	3	726	80.6	8.78	7.66	3				Pf00134, Pf21797	904	ENSG00000129315	CCNT1	A9XU13; E7EX76; hsa:904; O60563; O60581	SMAD2/SMAD3:SMAD4 heterotrimer regulates transcription; Formation of RNA Pol II elongation complex ; Formation of HIV elongation complex in the absence of HIV Tat; Formation of HIV-1 elongation complex containing HIV-1 Tat; Pausing and recovery of Tat-mediated HIV elongation; Tat-mediated HIV elongation arrest and recovery; HIV elongation arrest and recovery; Pausing and recovery of HIV elongatio…		15	0	130.9	167.3	154.6	144.2	163.4	170.8	135	174.5	161.6	126.3	131.8	137.6	110.6	140.5	143.6	135.7	182.5	152.4	High	High	High	High
FALSE	High	Master Protein	Q00536	Cyclin-dependent kinase 16 OS=Homo sapiens OX=9606 GN=CDK16 PE=1 SV=1	0.001	4.43	4	2	4	1	496	55.7	7.62	7.97	2				Pf00069	5127	ENSG00000102225	CDK16	A8K280; B7Z7C8; hsa:5127; J3KN74; J3KQP7; Q00536			0	0	130.9	172.7	143.6	142.3	101.6	129.5	133.1	178.3	166.2	119.6	121	108.4	113	108.4	124.6	102.9	129.5	107.3	High	High	High	High
FALSE	High	Master Protein	Q9NVH2	Integrator complex subunit 7 OS=Homo sapiens OX=9606 GN=INTS7 PE=1 SV=1	0	10.395	3	3	4	3	962	106.8	8.02	14.26	3				Pf22965	25896	ENSG00000143493	INTS7	B4DLZ6; B7WNP6; B7WPB6; hsa:25896; Q8N4K7; Q8WUH5; Q9H9V3; Q9NVH2; Q9NVU5; Q9UFC6; Q9UFM3	RNA polymerase II transcribes snRNA genes		1	0	131.2	179.3	256.1	270.9	155.1	170	206.7	287	250.5	103.5	140.1	140.9	114.9	118.5	146.9	133.4	146.9	120.9	High	High	High	High
FALSE	High	Master Protein	Q9GZY8	Mitochondrial fission factor OS=Homo sapiens OX=9606 GN=MFF PE=1 SV=1	0	5.713	7	2	2	2	342	38.4	8.95	2.27	2				Pf05644	56947	ENSG00000168958	MFF	hsa:56947; Q567U1; Q658R6; Q9BVZ1; Q9GZY8; Q9H690; Q9NRG8			0	0	132.1	164.3	157.3	150.7	104	126.1	127.4	157.2	164.8	99.5	104.2	107.5	104.8	108.9	123.5	126.6	131.1	111.3	High	High	High	High
FALSE	High	Master Protein	Q9BUN8	Derlin-1 OS=Homo sapiens OX=9606 GN=DERL1 PE=1 SV=1	0.001	4.699	7	2	2	2	251	28.8	9.51	4.19	2				Pf04511	79139	ENSG00000136986	DERL1	B3KW41; E9PH19; hsa:79139; Q9BUN8	ABC-family proteins mediated transport; Defective CFTR causes cystic fibrosis; E3 ubiquitin ligases ubiquitinate target proteins; N-glycan trimming in the ER and Calnexin/Calreticulin cycle		4	0	133.6	198.6	180.5	159	125.7	139.4	140.2	162.9	184.1	165.8	142.7	145.2	132.5	160	155.3	146	197.1	149.3	High	High	High	High
FALSE	High	Master Protein	B7Z6K7	Zinc finger protein 814 OS=Homo sapiens OX=9606 GN=ZNF814 PE=1 SV=2	0.006	2.856	9	2	2	2	855	97.3	8.85	4.11	2				Pf00096, Pf01352	730051	ENSG00000204514	ZNF814	A6NF35; B7Z6K7; hsa:730051			0	0	133.8	144	134.7	147.3	52.2	61.9	120.8	158.9	137.4	145.8	143.7	149	138.5	151.1	146.4	204.3	201.7	160.1	High	High	High	High
FALSE	High	Master Protein	Q8WU79	Stromal membrane-associated protein 2 OS=Homo sapiens OX=9606 GN=SMAP2 PE=1 SV=1	0	7.585	5	2	3	2	429	46.8	8.87	8.75	2				Pf01412	64744	ENSG00000084070	SMAP2	B2R7T1; B7Z5B5; B7Z8V2; D3DPV2; hsa:64744; Q5QPL2; Q8WU79; Q96C93; Q9NST2; Q9UJL8			0	0	134.1	181	158	161.3	109.4	128.4	147.2	164.7	176.8	127	123.4	124.1	123	135.2	153.9	120.4	129.9	122.1	High	High	High	High
FALSE	High	Master Protein	Q96ER9	Mitochondrial potassium channel OS=Homo sapiens OX=9606 GN=CCDC51 PE=1 SV=2	0	7.869	7	3	3	3	411	45.8	8.19	6.11	3					79714	ENSG00000164051	CCDC51	hsa:79714; Q96ER9; Q9HA01			0	0	134.6	207	184.1	146.6	130.7	149.8	160.4	158.3	194.1	127.3	150.4	145.5	118	127.4	141.3	130.3	153.4	117.4	High	High	High	High
FALSE	High	Master Protein	Q9NRR5	Ubiquilin-4 OS=Homo sapiens OX=9606 GN=UBQLN4 PE=1 SV=2	0	35.721	14	5	39	2	601	63.8	5.22	137.4	5				Pf00240, Pf00627	56893	ENSG00000160803	UBQLN4	A6ND44; B2RAY7; hsa:56893; Q5VYA0; Q5VYA1; Q9BR98; Q9NRR5; Q9UHX4			0	0	134.8	223.1	184.2	191.3	128.3	159.7	158.3	199.6	212.6	136.5	139.4	140.8	129.2	153.7	170.2	127.5	165.8	131.5	High	High	High	High
FALSE	High	Master Protein	Q9NV70	Exocyst complex component 1 OS=Homo sapiens OX=9606 GN=EXOC1 PE=1 SV=4	0	18.442	6	4	5	4	894	101.9	6.61	12.08	4				Pf09763, Pf15277, Pf20654	55763	ENSG00000090989	EXOC1	hsa:55763; Q504V4; Q8WUE7; Q96T15; Q9NV70; Q9NZE4	Translocation of SLC2A4 (GLUT4) to the plasma membrane; Insulin processing; VxPx cargo-targeting to cilium		3	0	134.8	187.5	164.5	164.3	127	132.3	152.1	158.5	170.3	131.3	134.4	138.2	114.8	159.7	158	123.1	135.6	127.8	High	High	High	High
FALSE	High	Master Protein	Q5VV42	Threonylcarbamoyladenosine tRNA methylthiotransferase OS=Homo sapiens OX=9606 GN=CDKAL1 PE=1 SV=1	0	12.965	8	3	6	3	579	65.1	7.46	9.79	3				Pf00919, Pf01938, Pf04055	54901	ENSG00000145996	CDKAL1	A8K6S0; hsa:54901; Q5VV42; Q6P385; Q6ZR27; Q9NXB3	tRNA modification in the nucleus and cytosol		1	0	135.4	218.9	208.5	157.3	118.3	121.2	174.8	173.7	216.1	118.8	121.4	125.9	113.2	142.8	144.2	115.7	137	126.5	High	High	High	High
FALSE	High	Master Protein	Q15528	Mediator of RNA polymerase II transcription subunit 22 OS=Homo sapiens OX=9606 GN=MED22 PE=1 SV=2	0	7.053	14	2	2	2	200	22.2	4.68	6.17	2				Pf06179	6837	ENSG00000148297; ENSG00000281022	MED22	B3KW83; B3KWX4; hsa:6837; O76072; Q15528; Q5T8U0	PPARA activates gene expression; Transcriptional regulation of white adipocyte differentiation; RSV-host interactions		3	0	136.2	221.5	201.2	172.8	148.4	184.6	166	167.6	224.2	148.2	158.2	134.1	140.8	160.6	161	143.5	167.8	139.4	High	High	High	High
FALSE	High	Master Protein	Q12933	TNF receptor-associated factor 2 OS=Homo sapiens OX=9606 GN=TRAF2 PE=1 SV=2	0	7.953	6	3	3	3	501	55.8	7.53	4.67	3				Pf00097, Pf02176, Pf16673, Pf21341, Pf21355	7186	ENSG00000127191	TRAF2	A8K107; B4DPJ7; hsa:7186; Q12933; Q7Z337; Q96NT2	Ub-specific processing proteases; Regulation by c-FLIP; CASP8 activity is inhibited; Dimerization of procaspase-8; TNF receptor superfamily (TNFSF) members mediating non-canonical NF-kB pathway; Regulation of TNFR1 signaling; TNFR1-induced NF-kappa-B signaling pathway; TRAF6 mediated NF-kB activation; Regulation of NF-kappa B signaling; TNFR1-induced proapoptotic signaling; TRAF6 mediated IRF7 ac…		17	0	136.4	199	166.8	143.8	148.4	174.7	168.2	182.2	211.5	118.8	140.7	130.8	137	154.2	160.1	133.1	119.7	112.3	High	High	High	High
FALSE	High	Master Protein	Q9UHF7	Zinc finger transcription factor Trps1 OS=Homo sapiens OX=9606 GN=TRPS1 PE=1 SV=2	0.002	3.664	1	2	2	2	1281	141.4	7.58	1.84	2				Pf00320	7227	ENSG00000104447	TRPS1	B4E1Z5; hsa:7227; Q08AU2; Q9NWE1; Q9UHF7; Q9UHH6			0	0	136.4	174.8	164.9	172.7	128.1	130.5	194.4	269	232.5	155.7	160.3	136.4	136.8	153.3	162.2	179.7	216.6	181.4	High	High	High	High
FALSE	High	Master Protein	Q9P0V9	Septin-10 OS=Homo sapiens OX=9606 GN=SEPTIN10 PE=1 SV=2	0	10.38	11	3	8	3	454	52.6	6.8	20.39	3				Pf00735	151011	ENSG00000186522	SEPTIN10	B3KRQ9; hsa:151011; Q86VP5; Q9HAH6; Q9P0V9			0	0	136.8	164.7	147.3	146.1	89.1	117.8	140.1	185.5	173.5	113.5	107.3	106.8	110.5	119.2	128	103.9	116.8	95.4	High	High	High	High
FALSE	High	Master Protein	Q9H0E2	Toll-interacting protein OS=Homo sapiens OX=9606 GN=TOLLIP PE=1 SV=1	0	6.195	8	2	2	2	274	30.3	5.97	5.32	2				Pf00168, Pf02845	54472	ENSG00000078902; ENSG00000291426	TOLLIP	B3KXC6; hsa:54472; Q9H0E2; Q9H9E6; Q9UJ69	Neutrophil degranulation; Interleukin-1 signaling		2	0	136.8	205.1	187.9	150.5	218.6	224.5	176.4	181	201.1	177.8	173.7	173.4	170.7	197.7	212.6	192.4	194.2	154.4	High	High	High	High
FALSE	High	Master Protein	Q9P2D3	HEAT repeat-containing protein 5B OS=Homo sapiens OX=9606 GN=HEATR5B PE=1 SV=2	0	9.885	2	2	5	2	2071	224.2	7.17	10.06	2				Pf20210	54497	ENSG00000008869	HEATR5B	B5MDU8; hsa:54497; Q7Z3B2; Q9NVL7; Q9P2D3			0	0	137.1	173.9	157.9	154.9	137.5	146.6	141.1	171.1	163.1	138.6	125.9	125.7	132.1	146.1	164.1	126.3	151.2	131.7	High	High	High	High
FALSE	High	Master Protein	Q8WVB6	Chromosome transmission fidelity protein 18 homolog OS=Homo sapiens OX=9606 GN=CHTF18 PE=1 SV=1	0	6.574	2	2	2	2	975	107.3	7.21	5.92	2				Pf00004	63922	ENSG00000127586	CHTF18	B7ZBA2; D3DU68; hsa:63922; Q7Z6Y4; Q7Z6Y6; Q8WVB6; Q9BR83; Q9BRG5; Q9H7K3	Polymerase switching on the C-strand of the telomere		1	0	137.1	189.5	165.9	161.6	114.2	122.7	139.4	169.6	175	132	154.6	147.9	129.1	140.8	173.3	127.5	176.3	142.2	High	High	High	High
FALSE	High	Master Protein	O43426	Synaptojanin-1 OS=Homo sapiens OX=9606 GN=SYNJ1 PE=1 SV=2	0	8.325	2	2	2	2	1573	173	7.42	5.51	2				Pf02383, Pf08952, Pf22669	8867	ENSG00000159082	SYNJ1	hsa:8867; O43425; O43426; O94984; Q4KMR1	Clathrin-mediated endocytosis; Synthesis of PIPs at the plasma membrane; Synthesis of IP2, IP, and Ins in the cytosol; Synthesis of IP3 and IP4 in the cytosol		4	0	137.7	129.9	111.4	143.4	111	127.1	102.5	178.3	127.3	97.3	113.1	94.8	108.2	124	121	115.7	122.9	97.7	High	High	High	High
FALSE	High	Master Protein	Q9BQE5	Apolipoprotein L2 OS=Homo sapiens OX=9606 GN=APOL2 PE=1 SV=2	0	14.26	18	3	7	3	337	37.1	6.74	21.16	3				Pf05461	23780	ENSG00000128335	APOL2	B0QYK7; hsa:23780; O95915; Q59GW9; Q5TH96; Q969T6; Q9BQE5; Q9BT28; Q9UGT1; Q9UH10			0	0	137.9	200.5	181.2	157.1	140.9	166.7	150.2	186.2	188.4	146.8	151.6	134.7	135.7	155.6	164	125	131.7	131	High	High	High	High
FALSE	High	Master Protein	Q7L523	Ras-related GTP-binding protein A OS=Homo sapiens OX=9606 GN=RRAGA PE=1 SV=1	0	12.773	11	3	9	1	313	36.5	7.72	26.62	3				Pf04670	10670	ENSG00000155876	RRAGA	B2R7L1; hsa:10670; O00290; Q15347; Q7L523	E3 ubiquitin ligases ubiquitinate target proteins; mTORC1-mediated signalling; Amino acids regulate mTORC1; TP53 Regulates Metabolic Genes; Regulation of PTEN gene transcription; Macroautophagy; Energy dependent regulation of mTOR by LKB1-AMPK		8	0	137.9	176.2	154.4	159.3	116.4	137.6	160.6	179.7	181.6	136	141.5	128.6	112.1	146.6	142.5	139.4	143.1	128.1	High	High	High	High
FALSE	High	Master Protein	Q9Y4R8	Telomere length regulation protein TEL2 homolog OS=Homo sapiens OX=9606 GN=TELO2 PE=1 SV=2	0	19.773	7	4	16	4	837	91.7	5.76	48.47	4				Pf10193	9894	ENSG00000100726	TELO2	D3DU73; hsa:9894; O75168; Q7LDV4; Q9BR21; Q9Y4R8			0	0	138	192.3	166	142.9	113.1	130.5	156	184.8	201.5	145.2	155	144	136.8	179.2	179.3	145.7	158.5	146.2	High	High	High	High
FALSE	High	Master Protein	Q99856	AT-rich interactive domain-containing protein 3A OS=Homo sapiens OX=9606 GN=ARID3A PE=1 SV=2	0	11.004	6	3	6	3	593	62.9	4.91	11.81	3				Pf01388	1820	ENSG00000116017	ARID3A	hsa:1820; Q5I858; Q6P9C6; Q8IZA7; Q8N4Z3; Q99856	TP53 Regulates Transcription of Genes Involved in G1 Cell Cycle Arrest		1	0	138	171.7	153	155.2	170.2	201.4	137.7	158.3	173.1	140	167.1	144.1	148.6	179.6	191.4	155.7	152.1	158.9	High	High	High	High
FALSE	High	Master Protein	O95758	Polypyrimidine tract-binding protein 3 OS=Homo sapiens OX=9606 GN=PTBP3 PE=1 SV=2	0	6.745	3	2	2	1	552	59.7	9.04	5.62	2				Pf11835, Pf13893	9991	ENSG00000119314	PTBP3	B1ALY2; B1ALY3; B1ALY5; B1ALY6; B3KME7; hsa:9991; O95758; Q68DB9; Q86YB3; Q86YH9			0	0	138.1	158.2	141.5	131.2	70.5	81.1	113.2	157.9	153.2	116.1	96.1	98.2	113.4	109.1	122.9	128.7	129.4	112.1	High	High	High	High
FALSE	High	Master Protein	Q9H3F6	BTB/POZ domain-containing adapter for CUL3-mediated RhoA degradation protein 3 OS=Homo sapiens OX=9606 GN=KCTD10 PE=1 SV=1	0.002	3.871	8	2	2	2	313	35.4	6.34	2.32	2				Pf02214	83892	ENSG00000110906	KCTD10	hsa:83892; Q53HN2; Q59FV1; Q6PL47; Q96SU0; Q9H3F6			0	0	138.1	195.8	158.8	162.8	138.8	152	127.8	186.1	174.1	149.1	147.1	139.3	126.7	166.1	175.2	159	178.2	137.4	High	High	High	High
FALSE	High	Master Protein	Q9H0G5	Nuclear speckle splicing regulatory protein 1 OS=Homo sapiens OX=9606 GN=NSRP1 PE=1 SV=1	0	5.836	3	2	2	2	558	66.4	8.84	6.37	2				Pf09745, Pf20427	84081	ENSG00000126653	NSRP1	hsa:84081; Q6FI71; Q9H0G5	mRNA Splicing - Major Pathway		1	0	138.2	170.3	157.4	162.3	123.8	137.4	145.7	171.8	165.4	143.3	161.3	143.9	112.7	129.9	139.3	144.1	161	148.2	High	High	High	High
FALSE	High	Master Protein	Q9UJX2	Cell division cycle protein 23 homolog OS=Homo sapiens OX=9606 GN=CDC23 PE=1 SV=3	0	7.937	5	3	4	3	597	68.8	7.02	7.42	3				Pf04049	8697	ENSG00000094880	CDC23	A8K6E5; B4E3A2; B7WP05; D3DQB7; hsa:8697; O75433; Q53FN2; Q9BS73; Q9UJX2	Separation of Sister Chromatids; Cdc20:Phospho-APC/C mediated degradation of Cyclin A; Inactivation of APC/C via direct inhibition of the APC/C complex; APC-Cdc20 mediated degradation of Nek2A; Antigen processing: Ubiquitination & Proteasome degradation; Autodegradation of Cdh1 by Cdh1:APC/C; APC/C:Cdc20 mediated degradation of Securin; APC/C:Cdh1 mediated degradation of Cdc20 and other APC/C:Cdh…		18	0	139.2	224.6	201.3	150.7	147.6	159.8	171.5	195.6	208.9	128.4	140.5	137.9	128.3	157	147.7	137.8	176.4	149.4	High	High	High	High
FALSE	High	Master Protein	Q03164	Histone-lysine N-methyltransferase 2A OS=Homo sapiens OX=9606 GN=KMT2A PE=1 SV=5	0	13.176	1	3	4	3	3969	431.5	9.09	9.55	3				Pf00628, Pf00856, Pf02008, Pf05964, Pf05965, Pf13771	4297	ENSG00000118058	KMT2A	E9PQG7; hsa:4297; Q03164; Q13743; Q13744; Q14845; Q16364; Q59FF2; Q6UBD1; Q9HBJ3; Q9UD94; Q9UMA3	RUNX1 regulates transcription of genes involved in differentiation of HSCs; Formation of WDR5-containing histone-modifying complexes; PKMTs methylate histone lysines; RUNX1 regulates genes involved in megakaryocyte differentiation and platelet function; Transcriptional regulation of granulopoiesis		5	0	139.5	172.5	147.1	147.7	119.2	140.5	139.2	173.7	171.4	262.6	238.3	239.3	166.2	193.8	214.8	292.2	321.2	268.1	High	High	High	High
FALSE	High	Master Protein	Q14344	Guanine nucleotide-binding protein subunit alpha-13 OS=Homo sapiens OX=9606 GN=GNA13 PE=1 SV=2	0	7.46	7	2	4	2	377	44	8	9	2				Pf00503	10672	ENSG00000120063	GNA13	B2R977; B7Z7R0; F5H1G8; hsa:10672; Q14344; Q8TD70	Thrombin signalling through proteinase activated receptors (PARs); Thromboxane signalling through TP receptor; CDC42 GTPase cycle; RAC1 GTPase cycle; NRAGE signals death through JNK; G alpha (12/13) signalling events		6	0	139.6	191.6	183.6	157.8	123.6	159.4	145.4	196	185.3	126.6	130.9	134.3	110.1	142.2	137.2	124.4	149.7	127.1	High	High	High	High
FALSE	High	Master Protein	Q9UMR2	ATP-dependent RNA helicase DDX19B OS=Homo sapiens OX=9606 GN=DDX19B PE=1 SV=1	0	30.638	12	6	16	1	479	53.9	6.3	47.21	6				Pf00270, Pf00271	11269	ENSG00000157349	DDX19B	B3KNE9; B4DXS6; E7EMK4; hsa:11269; Q6FIB7; Q6IAE0; Q96KE7; Q9H0U0; Q9UMR2			0	0	139.8	155.4	144.5	170.3	62.6	86.9	126.6	171.1	160.7	147.3	149.8	148.8	161.2	177.2	179.5	156.8	139.4	127.2	High	High	High	High
FALSE	High	Master Protein	Q9BZV1	UBX domain-containing protein 6 OS=Homo sapiens OX=9606 GN=UBXN6 PE=1 SV=1	0	7.407	10	2	2	2	441	49.7	6.89	2.39	2				Pf00789, Pf09409	80700	ENSG00000167671	UBXN6	D6W626; hsa:80700; Q96AH1; Q96IK9; Q9BZV0; Q9BZV1			0	0	139.8	172.1	144.8	149.4	74.1	88.5	133.2	162.1	165.9	128.6	135.9	141	138.6	148.3	168.1	141.3	136.7	109.6	High	High	High	High
FALSE	High	Master Protein	Q9Y613	FH1/FH2 domain-containing protein 1 OS=Homo sapiens OX=9606 GN=FHOD1 PE=1 SV=3	0.001	5.255	1	2	2	2	1164	126.5	6.39	2.23	2				Pf02181, Pf18382	29109	ENSG00000135723	FHOD1	hsa:29109; Q59F76; Q6Y1F2; Q76MS8; Q8N521; Q9Y613			0	0	140.2	170.1	160.4	161.3	138.9	157.1	146.3	179	184.3	144	156.3	151.5	168.3	195.5	202.5	163.7	155.3	135	High	High	High	High
FALSE	High	Master Protein	O43896	Kinesin-like protein KIF1C OS=Homo sapiens OX=9606 GN=KIF1C PE=1 SV=3	0	14.805	3	4	11	1	1103	122.9	6.9	22.64	4				Pf00225, Pf00498, Pf16183	10749	ENSG00000129250	KIF1C	D3DTL6; hsa:10749; O43896; O75186; Q5U618	COPI-dependent Golgi-to-ER retrograde traffic; Kinesins		2	0	140.3	173	175.9	141.9	112	141.5	136.2	174.1	181.4	112.1	125	120.4	124.6	147.9	138.6	125.3	139.4	120.8	High	High	High	High
FALSE	High	Master Protein	Q12907	Vesicular integral-membrane protein VIP36 OS=Homo sapiens OX=9606 GN=LMAN2 PE=1 SV=1	0	6.099	5	2	2	2	356	40.2	6.95	5.82	2				Pf03388	10960	ENSG00000169223	LMAN2	hsa:10960; Q12907; Q53HH1	COPII-mediated vesicle transport; Cargo concentration in the ER		2	0	140.3	207.2	169.7	170	166	188.3	170.3	197.6	180.3	141.9	149.4	141.6	139.2	162.1	162.2	151.4	157.4	138.9	High	High	High	High
FALSE	High	Master Protein	P52799	Ephrin-B2 OS=Homo sapiens OX=9606 GN=EFNB2 PE=1 SV=1	0	7.403	6	2	2	2	333	36.9	8.85	5.27	2				Pf00812	1948	ENSG00000125266	EFNB2	hsa:1948; P52799; Q5JV56	EPHB-mediated forward signaling; Ephrin signaling; EPH-ephrin mediated repulsion of cells		4	0	140.9	295.5	300.3	186.3	136.8	168.4	223.5	171.7	268.8	277.6	299.2	277.6	279.8	283.9	280.7	361.5	410.3	348.5	High	High	High	High
FALSE	High	Master Protein	Q9NVN3	Synembryn-B OS=Homo sapiens OX=9606 GN=RIC8B PE=1 SV=2	0	6.794	5	2	2	2	520	58.8	5.73	2.74	2				Pf10165	55188	ENSG00000111785	RIC8B	A2RTZ0; hsa:55188; Q4G103; Q6ZRN4; Q86WD3; Q9NVN3			0	0	141	215.6	189.7	158.7	108.8	122.4	163.8	175.4	217.9	135.8	149.5	142.7	136.9	161.5	159.3	142.8	169.7	141.5	High	High	High	High
FALSE	High	Master Protein	Q93074	Mediator of RNA polymerase II transcription subunit 12 OS=Homo sapiens OX=9606 GN=MED12 PE=1 SV=4	0	7.658	1	3	4	3	2177	242.9	7.05	6.74	3				Pf09497, Pf12144, Pf12145	9968	ENSG00000184634	MED12	hsa:9968; O15410; O75557; Q93074; Q9UHV6; Q9UND7	PPARA activates gene expression; Generic Transcription Pathway; Transcriptional regulation of white adipocyte differentiation; RSV-host interactions; MLL4 and MLL3 complexes regulate expression of PPARG target genes in adipogenesis and hepatic steatosis		5	0	141.3	208	188.9	160.2	132.6	149.9	151	188.3	180.7	144	154.5	144.5	139	147.3	167.5	167.7	199	175.8	High	High	High	High
FALSE	High	Master Protein	Q15651	High mobility group nucleosome-binding domain-containing protein 3 OS=Homo sapiens OX=9606 GN=HMGN3 PE=1 SV=2	0.001	5.034	17	2	2	2	99	10.7	9.66	5.54	2				Pf01101	9324	ENSG00000118418	HMGN3	B2RD37; hsa:9324; Q15651; Q5HYD3; Q7RTT0; Q969M5; Q9BZT7			0	0	141.3	163.4	156.5	166.2	98	113.9	124	156.5	159.1	141.8	156.9	147.1	128.7	137	156.5	185.9	212.2	177.1	High	High	High	High
FALSE	High	Master Protein	Q96F45	Zinc finger protein 503 OS=Homo sapiens OX=9606 GN=ZNF503 PE=1 SV=1	0	18.372	9	4	4	4	646	62.5	8.7	12.77	4				Pf12402	84858	ENSG00000165655	ZNF503	hsa:84858; Q8NAC5; Q96E25; Q96F45; Q96IJ0			0	0	141.4	189.7	169.7	138.7	136.7	144	150	171.6	172.2	102.9	120.4	91.7	99.4	105.6	121.1	109.5	117.4	114.9	High	High	High	High
FALSE	High	Master Protein	Q9ULV3	Cip1-interacting zinc finger protein OS=Homo sapiens OX=9606 GN=CIZ1 PE=1 SV=2	0	9.051	3	2	5	2	898	100	6.11	14.92	2				Pf12171	25792	ENSG00000148337	CIZ1	A8K9J8; B4E131; B7ZAS8; hsa:25792; Q5SYW3; Q5SYW5; Q8WU72; Q9H868; Q9NYM8; Q9UHK4; Q9ULV3; Q9Y3F9; Q9Y3G0			0	0	141.7	176.9	167.3	141.7	93.8	123.1	128	161.5	159.6	140.2	120.7	125.7	113.4	118.9	149.2	143.8	165.6	140.7	High	High	High	High
FALSE	High	Master Protein	Q9UJ83	2-hydroxyacyl-CoA lyase 1 OS=Homo sapiens OX=9606 GN=HACL1 PE=1 SV=2	0	6.846	3	2	3	2	578	63.7	7.36	7.79	2				Pf00205, Pf02775, Pf02776	26061	ENSG00000131373	HACL1	B4DWI1; B4DXI5; E9PEN4; hsa:26061; Q9BV42; Q9P0A2; Q9UJ83	Peroxisomal protein import; Alpha-oxidation of phytanate		2	0	141.9	169.1	159.7	135.3	74.9	101.1	115.3	183.6	162.7	110.3	114.7	107.3	109	109.6	114.3	128.4	146.4	123.5	High	High	High	High
FALSE	High	Master Protein	Q9Y4B6	DDB1- and CUL4-associated factor 1 OS=Homo sapiens OX=9606 GN=DCAF1 PE=1 SV=3	0	6.365	1	2	3	2	1507	168.9	5.06	7.21	2					9730	ENSG00000145041	DCAF1	hsa:9730; Q2YD74; Q8TBD9; Q9HCA1; Q9UG37; Q9Y4B6	Antigen processing: Ubiquitination & Proteasome degradation		1	0	142.6	212.8	213.5	145.9	117.8	146.6	190.4	165.2	218.4	144.6	157.7	145.5	147.5	181.3	196.5	153.4	138.8	125.8	High	High	High	High
FALSE	High	Master Protein	Q9Y221	60S ribosome subunit biogenesis protein NIP7 homolog OS=Homo sapiens OX=9606 GN=NIP7 PE=1 SV=1	0	6.01	16	2	4	2	180	20.4	8.51	6.86	2				Pf03657, Pf17833	51388	ENSG00000132603	NIP7	B2RD04; hsa:51388; Q9NZZ0; Q9Y221	Major pathway of rRNA processing in the nucleolus and cytosol		1	0	143.7	241.2	203	171.5	127.7	163.1	172.6	197.8	215.6	163.7	170.8	160.8	149.2	201.2	189.9	151.7	168.1	172.2	High	High	High	High
FALSE	High	Master Protein	Q9GZP9	Derlin-2 OS=Homo sapiens OX=9606 GN=DERL2 PE=1 SV=1	0	8.779	17	2	3	2	239	27.5	7.28	9.97	2				Pf04511	51009	ENSG00000072849	DERL2	hsa:51009; Q9GZP9; Q9Y3A7	ABC-family proteins mediated transport; Hedgehog ligand biogenesis; Hh mutants are degraded by ERAD; Defective CFTR causes cystic fibrosis; ER Quality Control Compartment (ERQC)		5	0	144.2	246.6	211.2	194.4	162	182.5	206.9	210	239.3	148.8	161	144.9	132	162.1	165.6	138.5	166.2	140.1	High	High	High	High
FALSE	High	Master Protein	Q13425	Beta-2-syntrophin OS=Homo sapiens OX=9606 GN=SNTB2 PE=1 SV=1	0	8.544	7	4	5	3	540	57.9	8.82	5.52	4				Pf00169, Pf00595, Pf18012, Pf23012	6645	ENSG00000168807	SNTB2	hsa:6645; Q13425; Q9BY09			0	1	144.2	202.6	194.7	183.4	127.7	150.7	155.5	199.9	199.6	168.9	160.7	152.7	150.6	180.1	196.9	158.2	165.7	142.6	High	High	High	High
FALSE	High	Master Protein	Q14573	Inositol 1,4,5-trisphosphate receptor type 3 OS=Homo sapiens OX=9606 GN=ITPR3 PE=1 SV=2	0.002	3.68	1	2	2	2	2671	303.9	6.48	4.11	2				Pf00520, Pf01365, Pf02815, Pf08454, Pf08709	3710	ENSG00000096433	ITPR3	hsa:3710; Q14573; Q14649; Q5TAQ2	Ion homeostasis; Role of phospholipids in phagocytosis; FCERI mediated Ca+2 mobilization; FCGR3A-mediated IL10 synthesis; Antigen activates B Cell Receptor (BCR) leading to generation of second messengers; Sensory perception of sweet, bitter, and umami (glutamate) taste; Glucagon-like Peptide-1 (GLP1) regulates insulin secretion; Ca2+ pathway; VEGFR2 mediated cell proliferation; Elevation of cyto…		15	0	144.5	165.2	135.5	146.6	100.4	118	102.5	176.1	135.1	85.5	79.6	74.9	82.2	78.6	99	87.7	109	83.3	High	High	High	High
FALSE	High	Master Protein	Q15345	Leucine-rich repeat-containing protein 41 OS=Homo sapiens OX=9606 GN=LRRC41 PE=1 SV=3	0	10.251	4	2	4	2	812	88.6	8.38	13.57	2					10489	ENSG00000132128	LRRC41	A8K5G8; hsa:10489; Q15345; Q3MJ96; Q5TDF5; Q71RA8; Q9BSM0	Antigen processing: Ubiquitination & Proteasome degradation; Neddylation; RHOBTB3 ATPase cycle		3	0	145	181.5	1083.3	467.5	348.6	210.6	902	472.5	1128.2	101.6	117.9	155	105.5	115.4	136.5	133.2	137.1	137.1	High	High	High	High
FALSE	High	Master Protein	O94762	ATP-dependent DNA helicase Q5 OS=Homo sapiens OX=9606 GN=RECQL5 PE=1 SV=2	0	7.531	3	2	3	2	991	108.8	8.56	8.5	2				Pf00270, Pf00271, Pf06959, Pf08236, Pf16124	9400	ENSG00000108469	RECQL5	hsa:9400; O94762; Q6P4G0; Q9H0B1; Q9P1W7; Q9UNC8			0	0	145.3	198.1	170.2	159.7	103.5	136.8	153.4	181.1	169.8	134.3	135.6	135.5	102.8	126.7	143.2	136.2	176.1	142.6	High	High	High	High
FALSE	High	Master Protein	Q9H9C1	Spermatogenesis-defective protein 39 homolog OS=Homo sapiens OX=9606 GN=VIPAS39 PE=1 SV=1	0	7.536	5	2	2	2	493	57	7.4	5.84	2				Pf04840	63894	ENSG00000151445	VIPAS39	B4DPI6; hsa:63894; O95434; Q9H7E1; Q9H9C1; Q9H9I9			0	0	145.4	205.6	177.4	150.7	128	156.3	170.3	184.5	211.9	136.9	147.7	153.3	131.2	166	184.3	139.1	156.7	138.4	High	High	High	High
FALSE	High	Master Protein	Q99728	BRCA1-associated RING domain protein 1 OS=Homo sapiens OX=9606 GN=BARD1 PE=1 SV=2	0.001	5.323	3	2	2	2	777	86.6	8.72	2.86	2				Pf00023, Pf00533, Pf14835	580	ENSG00000138376	BARD1	F6MDH7; F6MDH8; F6MDH9; hsa:580; O43574; Q53SS5; Q99728	Recruitment and ATM-mediated phosphorylation of repair and signaling proteins at DNA double strand breaks; UCH proteinases; Regulation of TP53 Activity through Phosphorylation; Metalloprotease DUBs; Processing of DNA double-strand break ends; Nonhomologous End-Joining (NHEJ); Resolution of D-loop Structures through Holliday Junction Intermediates; Presynaptic phase of homologous DNA pairing and s…		20	0	145.4	174	145.4	154.9	98.7	124	132.5	156.8	176.9	116	125	112.2	103.5	123	138.3	137.8	138.4	116.8	High	High	High	High
FALSE	High	Master Protein	Q13952	Nuclear transcription factor Y subunit gamma OS=Homo sapiens OX=9606 GN=NFYC PE=1 SV=3	0	8.662	5	2	12	2	458	50.3	6.1	38.28	2				Pf00125	4802	ENSG00000066136	NFYC	B4DUS6; B4DW63; D3DPV9; F8VWM3; hsa:4802; Q13952; Q59GY4; Q5T6K8; Q5T6K9; Q5T6L1; Q5TZR6; Q92869; Q9HBX1; Q9NXB5; Q9UM67; Q9UML0; Q9UMT7	PPARA activates gene expression; Activation of gene expression by SREBF (SREBP); FOXO-mediated transcription of cell death genes; ATF4 activates genes in response to endoplasmic reticulum stress; ATF6 (ATF6-alpha) activates chaperone genes		5	0	146.3	214.3	190.1	159.5	125	140.4	159.8	192	192	151.4	141.6	134.7	126.4	167.3	159.4	137.8	141.4	141.4	High	High	High	High
FALSE	High	Master Protein	Q96AQ8	Mitochondrial calcium uniporter regulator 1 OS=Homo sapiens OX=9606 GN=MCUR1 PE=1 SV=1	0.001	4.634	5	2	2	2	359	39.7	9.63	2.17	2				Pf07798	63933	ENSG00000050393	MCUR1	hsa:63933; Q96AQ8; Q96JS7; Q9H7F8			0	0	146.4	199.8	182.8	194.1	223.5	236.9	163.6	205	209.9	201	211	210	186.8	223	234.3	203.9	256.7	199.7	High	High	High	High
FALSE	High	Master Protein	O60830	Mitochondrial import inner membrane translocase subunit Tim17-B OS=Homo sapiens OX=9606 GN=TIMM17B PE=1 SV=1	0	8.871	16	2	5	2	172	18.3	9.03	18.96	2				Pf02466	10245	ENSG00000126768; ENSG00000292215	TIMM17B	A8K2E2; hsa:10245; J3KPV3; O60830; Q9UJV0	Mitochondrial protein import		1	0	146.5	182.5	174.5	171.6	122.2	130.3	139.1	168.9	175.5	124.1	137.2	121.8	118.5	147.3	137.5	104.7	131.3	108	High	High	High	High
FALSE	High	Master Protein	Q01650	Large neutral amino acids transporter small subunit 1 OS=Homo sapiens OX=9606 GN=SLC7A5 PE=1 SV=2	0	17.503	6	2	4	2	507	55	7.72	13.17	2				Pf13520	8140	ENSG00000103257	SLC7A5	hsa:8140; Q01650; Q8IV97; Q9UBN8; Q9UP15; Q9UQC0	Basigin interactions; Tryptophan catabolism; Amino acid transport across the plasma membrane		3	0	146.7	190.7	168.7	166.9	133	147.8	153.2	198.6	204.8	276.7	305.9	291.3	210.1	258.8	264	256.4	319.8	259.4	High	High	High	High
FALSE	High	Master Protein	Q3B7T1	Erythroid differentiation-related factor 1 OS=Homo sapiens OX=9606 GN=EDRF1 PE=1 SV=1	0	9.801	3	3	6	3	1238	138.4	6.33	7.63	3				Pf08652	26098	ENSG00000107938	EDRF1	B2RC65; hsa:26098; Q3B7T1; Q3KR40; Q4G190; Q5VZQ4; Q8IZ74; Q9Y3W4			0	0	146.7	205.2	178.8	157.4	156.6	165.5	162.5	188.2	183.1	120.6	131.7	120	109.8	149.8	140.6	116.7	128.9	106.1	High	High	High	High
FALSE	High	Master Protein	O15460	Prolyl 4-hydroxylase subunit alpha-2 OS=Homo sapiens OX=9606 GN=P4HA2 PE=1 SV=1	0.001	5.228	3	2	3	2	535	60.9	5.71	6.35	2				Pf08336, Pf13640	8974	ENSG00000072682	P4HA2	D3DQ85; D3DQ86; hsa:8974; O15460; Q8WWN0	Collagen biosynthesis and modifying enzymes		1	0	146.9	206.5	191.8	150	122.3	133	139.1	183.7	169.2	135.6	130.9	124.4	138.6	141.7	167	191.3	180.9	161.6	High	High	High	High
FALSE	High	Master Protein	Q9NVZ3	Adaptin ear-binding coat-associated protein 2 OS=Homo sapiens OX=9606 GN=NECAP2 PE=1 SV=1	0	11.206	17	2	2	2	263	28.3	8.38	9.31	2				Pf07933	55707	ENSG00000157191; ENSG00000291380	NECAP2	B4DY19; E9PGQ8; hsa:55707; Q5VSU4; Q5VSU5; Q9H7L1; Q9H8L1; Q9NVZ3	Cargo recognition for clathrin-mediated endocytosis		2	0	147	190	185	181.1	139.9	154.3	161.1	173.6	203.7	138.8	153.9	127.6	119.4	171	158.1	137.6	139.6	146.2	High	High	High	High
FALSE	High	Master Protein	Q8IZQ5	Selenoprotein H OS=Homo sapiens OX=9606 GN=SELENOH PE=1 SV=2	0	6.705	17	2	2	2	122	13.4	9.74	5.01	2				Pf10262	280636	ENSG00000211450	SELENOH	hsa:280636; Q8IZQ5; Q8N672			0	0	147.4	170.6	162.3	158.4	112.6	117.5	136.7	181	170.6	160.7	155.7	164	143.9	190.2	175.9	128.4	141	114.5	High	High	High	High
FALSE	High	Master Protein	O00746	Nucleoside diphosphate kinase, mitochondrial OS=Homo sapiens OX=9606 GN=NME4 PE=1 SV=1	0	8.52	13	2	2	2	187	20.6	10.29	7.41	2				Pf00334	4833	ENSG00000103202	NME4	A2IDD0; hsa:4833; O00746; Q5U0M9	Interconversion of nucleotide di- and triphosphates		1	0	148.1	193.6	206	164.1	152.2	161.8	174.9	211.1	195.8	404.2	407.3	400.4	379	444.8	480.9	431.9	507.9	392.1	High	High	High	High
FALSE	High	Master Protein	Q13395	Probable methyltransferase TARBP1 OS=Homo sapiens OX=9606 GN=TARBP1 PE=1 SV=1	0	7.212	2	2	2	2	1621	181.6	7.05	2.24	2				Pf00588	6894	ENSG00000059588	TARBP1	hsa:6894; Q13395; Q9H581			0	0	148.1	195.1	185.8	171.7	164.7	188.4	159.7	191.4	181.5	126.1	138	145.7	124.8	144.9	160.5	118.4	146	124.8	High	High	High	High
FALSE	High	Master Protein	Q658P3	Metalloreductase STEAP3 OS=Homo sapiens OX=9606 GN=STEAP3 PE=1 SV=2	0	7.827	6	2	2	2	488	54.6	8.6	6.19	2				Pf01794, Pf03807	55240	ENSG00000115107	STEAP3	A8K6E3; hsa:55240; Q4VBR2; Q4ZG36; Q53SQ8; Q658P3; Q7Z389; Q86SF6; Q8NEW6; Q8TDP3; Q8TF03; Q9NVB5	Transferrin endocytosis and recycling; CDC42 GTPase cycle; RHOQ GTPase cycle; RHOD GTPase cycle; RHOJ GTPase cycle; RHOF GTPase cycle; TP53 Regulates Transcription of Genes Involved in Cytochrome C Release		7	0	148.8	208.6	178	180.8	143.2	163.2	193.3	225	238.4	144.8	151.9	171.9	132	167.3	174.4	145.6	162.8	147.8	High	High	High	High
FALSE	High	Master Protein	P30154	Serine/threonine-protein phosphatase 2A 65 kDa regulatory subunit A beta isoform OS=Homo sapiens OX=9606 GN=PPP2R1B PE=1 SV=3	0	46.542	17	8	64	3	601	66.2	4.94	192.44	8				Pf02985, Pf13646, Pf22646	5519	ENSG00000137713	PPP2R1B	A8MY67; B0YJ69; B4DGQ6; B4DK91; B4DWW5; F8W8G1; hsa:5519; O75620; P30154; Q8NHV8	PI5P, PP2A and IER3 Regulate PI3K/AKT Signaling; Turbulent (oscillatory, disturbed) flow shear stress activates signaling by PIEZO1 and integrins in endothelial cells; DARPP-32 events; Separation of Sister Chromatids; Resolution of Sister Chromatid Cohesion; RHO GTPases Activate Formins; EML4 and NUDC in mitotic spindle formation; PKR-mediated signaling; Amplification of signal from unattached ki…		35	0	149.2	224.8	210	186.8	159.9	170.1	184.7	197.6	223.1	154.4	171.3	151.1	139.8	187.1	193.1	154.8	195.1	154	High	High	High	High
FALSE	High	Master Protein	Q96SK2	Transmembrane protein 209 OS=Homo sapiens OX=9606 GN=TMEM209 PE=1 SV=2	0.001	5.425	3	2	2	2	561	62.9	8.63	4.84	2				Pf09786	84928	ENSG00000146842	TMEM209	A4D1L1; hsa:84928; Q49A50; Q6PF00; Q8NCH3; Q96SK2; Q96SL6			0	0	149.2	210.9	201.3	159.9	107.2	131	149.5	200.9	188.8	181.8	176.2	164.8	135.2	161.7	162.6	176.4	223.2	195.5	High	High	High	High
FALSE	High	Master Protein	P09429	High mobility group protein B1 OS=Homo sapiens OX=9606 GN=HMGB1 PE=1 SV=3	0	16.302	12	2	11	1	215	24.9	5.74	34.99	2				Pf00505, Pf09011	3146	ENSG00000189403	HMGB1	A5D8W9; hsa:3146; P09429; Q14321; Q5T7C3; Q6IBE1	Neutrophil degranulation; ER-Phagosome pathway; MyD88 deficiency (TLR2/4); IRAK4 deficiency (TLR2/4); Regulation of TLR by endogenous ligand; Apoptosis induced DNA fragmentation; TAK1-dependent IKK and NF-kappa-B activation ; TRAF6 mediated NF-kB activation; Pyroptosis; Advanced glycosylation endproduct receptor signaling		11	0	149.6	182.9	174.8	153	89.8	126.6	155.8	172.6	179.2	121.5	139.2	126.6	125	154.8	169.1	131.8	128.6	108.7	High	High	High	High
FALSE	High	Master Protein	Q86VI3	Ras GTPase-activating-like protein IQGAP3 OS=Homo sapiens OX=9606 GN=IQGAP3 PE=1 SV=2	0	13.196	2	4	8	3	1631	184.6	7.65	17.76	4				Pf00307, Pf00612, Pf00616, Pf03836	128239	ENSG00000183856; ENSG00000291754	IQGAP3	hsa:128239; Q5T3H8; Q86VI3	RHOC GTPase cycle; RHOA GTPase cycle; CDC42 GTPase cycle; RAC1 GTPase cycle; RHOQ GTPase cycle; RHO GTPases activate IQGAPs; RHOB GTPase cycle; RHOJ GTPase cycle		8	0	149.6	206.2	169.9	145.9	92.1	122.6	136.6	177.1	172.4	71	91.9	89	77.6	91	85.6	102.3	99	82.3	High	High	High	High
FALSE	High	Master Protein	Q9NVE7	4'-phosphopantetheine phosphatase OS=Homo sapiens OX=9606 GN=PANK4 PE=1 SV=1	0	10.133	4	2	2	2	773	85.9	6.28	7.67	2				Pf01937, Pf03630	55229	ENSG00000157881; ENSG00000273494	PANK4	B9DI84; hsa:55229; Q53EU3; Q5TA84; Q7RTX3; Q9H3X5; Q9NVE7	Vitamin B5 (pantothenate) metabolism		1	0	149.9	193.4	194.8	156.9	152.4	174.5	154.8	179.9	211.5	146.8	172.9	163.8	143.8	197.3	193.8	134.2	159.8	141.5	High	High	High	High
FALSE	High	Master Protein	Q96JB2	Conserved oligomeric Golgi complex subunit 3 OS=Homo sapiens OX=9606 GN=COG3 PE=1 SV=3	0	8.589	6	3	3	3	828	94	5.57	2.6	3				Pf04136, Pf20671	83548	ENSG00000136152	COG3	B2RAW5; hsa:83548; Q5VT70; Q8IXX4; Q96JB2; Q9BZ92	COPI-mediated anterograde transport; Intra-Golgi traffic; Retrograde transport at the Trans-Golgi-Network		3	0	150.2	195.4	181.8	171.5	121.3	137.7	158.1	182	209.3	127.8	148.2	140.4	124.4	153.7	174.7	125.6	149.4	122.5	High	High	High	High
FALSE	High	Master Protein	Q86WX3	Active regulator of SIRT1 OS=Homo sapiens OX=9606 GN=RPS19BP1 PE=1 SV=1	0	7.417	24	3	5	3	136	15.4	10.74	7.14	3				Pf15684	91582	ENSG00000187051	RPS19BP1	B0QY96; hsa:91582; Q5JZA1; Q86WX3	Regulation of HSF1-mediated heat shock response		1	0	150.2	175.9	182.8	162.7	145.5	158.2	145.9	186.9	184.8	129.6	129.6	125.3	113	139	134.7	141.4	165.6	160.4	High	High	High	High
FALSE	High	Master Protein	Q9Y6N7	Roundabout homolog 1 OS=Homo sapiens OX=9606 GN=ROBO1 PE=1 SV=1	0.001	4.631	1	2	2	2	1651	180.8	6.04	4.46	2				Pf00041, Pf07679, Pf13927	6091	ENSG00000169855	ROBO1	B2RXI1; D3DU36; E9PD49; hsa:6091; Q1RMC7; Q7Z300; Q9BUS7; Q9Y6N7	Regulation of expression of SLITs and ROBOs; Netrin-1 signaling; Inactivation of CDC42 and RAC1; Activation of RAC1; Regulation of cortical dendrite branching; Regulation of commissural axon pathfinding by SLIT and ROBO; Role of ABL in ROBO-SLIT signaling; SLIT2:ROBO1 increases RHOA activity		9	0	150.5	216.7	194.5	184.2	309.8	344.8	175.6	198.8	227.4	152.3	151.9	152.9	134.3	177	186.7	157.7	178.1	161.7	High	High	High	High
FALSE	High	Master Protein	Q7LGA3	Heparan sulfate 2-O-sulfotransferase 1 OS=Homo sapiens OX=9606 GN=HS2ST1 PE=1 SV=1	0	7.877	9	2	2	2	356	41.9	8.69	6.63	2				Pf03567	9653	ENSG00000153936	HS2ST1	D3DT22; hsa:9653; O75036; Q32NB5; Q7LGA3; Q8TAC5; Q9H441; Q9NUJ9	HS-GAG biosynthesis		1	0	151.3	192.7	178.2	174.5	126	161.6	164.5	189	181.3	132.8	145.4	149.3	133.6	160.1	164	136.4	160.7	135.3	High	High	High	High
FALSE	High	Master Protein	Q14790	Caspase-8 OS=Homo sapiens OX=9606 GN=CASP8 PE=1 SV=1	0	26.407	20	6	7	6	479	55.4	5.1	22.41	6				Pf00656, Pf01335	841	ENSG00000064012	CASP8	hsa:841; O14676; Q14790; Q14791; Q14792; Q14793; Q14794; Q14795; Q14796; Q15780; Q15806; Q53TT5; Q8TDI1; Q8TDI2; Q8TDI3; Q8TDI4; Q8TDI5; Q96T22; Q9C0K4; Q9UQ81	TRIF-mediated programmed cell death; Regulation by c-FLIP; CASP8 activity is inhibited; Dimerization of procaspase-8; TRAIL signaling; NOD1/2 Signaling Pathway; Regulation of TNFR1 signaling; NF-kB activation through FADD/RIP-1 pathway mediated by caspase-8 and -10; Regulation of NF-kappa B signaling; TLR3-mediated TICAM1-dependent programmed cell death; Caspase-mediated cleavage of cytoskeletal …		22	0	151.4	198.5	178.7	165.8	115.2	129.5	165	172.5	194	121.1	127	121.7	115.8	135.5	129.6	115.6	116.3	107.4	High	High	High	High
FALSE	High	Master Protein	Q9H3R5	Centromere protein H OS=Homo sapiens OX=9606 GN=CENPH PE=1 SV=1	0	9.672	12	2	2	2	247	28.5	5.29	7.32	2				Pf05837	64946	ENSG00000153044	CENPH	A8K3Y1; hsa:64946; Q9H3R5	Resolution of Sister Chromatid Cohesion; Deposition of new CENPA-containing nucleosomes at the centromere; Separation of Sister Chromatids; RHO GTPases Activate Formins; EML4 and NUDC in mitotic spindle formation; Amplification of signal from unattached kinetochores via a MAD2 inhibitory signal		7	0	151.6	190.7	159.5	165.1	123.7	130.3	153.1	174.5	167.7	124.4	132.7	145.5	115.5	138.7	165.8	122.8	145.5	129.5	High	High	High	High
FALSE	High	Master Protein	Q9BYB4	Guanine nucleotide-binding protein subunit beta-like protein 1 OS=Homo sapiens OX=9606 GN=GNB1L PE=1 SV=2	0	8.636	9	3	4	3	327	35.6	7.97	7.17	3				Pf00400	54584	ENSG00000185838	GNB1L	hsa:54584; Q9BYB4; Q9H2S2; Q9H4M4			0	0	151.9	221.6	197	173.4	151.5	173.4	172	217.2	213.9	128.3	134.6	130.9	122.9	172.8	158.4	134.3	127.5	132.4	High	High	High	High
FALSE	High	Master Protein	Q8NI36	WD repeat-containing protein 36 OS=Homo sapiens OX=9606 GN=WDR36 PE=1 SV=1	0	8.781	3	2	3	2	951	105.3	7.53	9.81	2				Pf00400, Pf04192, Pf12894	134430		WDR36	A2RUS4; hsa:134430; Q68E02; Q8N1Q2; Q8NI36	Major pathway of rRNA processing in the nucleolus and cytosol; rRNA modification in the nucleus and cytosol		2	0	152.3	276.8	247.5	204.7	135.6	139.8	239	233.5	286.8	211.6	212.4	196.2	193.6	211.1	235.1	245.8	283.4	254.5	High	High	High	High
FALSE	High	Master Protein	Q6P1N9	Deoxyribonuclease TATDN1 OS=Homo sapiens OX=9606 GN=TATDN1 PE=1 SV=2	0.001	5.488	7	2	4	1	297	33.6	6.96	5.84	2				Pf01026	83940	ENSG00000147687; ENSG00000291730	TATDN1	B2R5J0; hsa:83940; Q6P1N9; Q8TD02; Q9BY40			0	0	152.5	191.1	179.7	172.3	125.8	147.8	150.4	219.3	204.6	198.5	211	210.9	209.5	251.4	262.2	202.8	229.3	204	High	High	High	High
FALSE	High	Master Protein	Q9UJX4	Anaphase-promoting complex subunit 5 OS=Homo sapiens OX=9606 GN=ANAPC5 PE=1 SV=2	0	7.018	4	2	2	2	755	85	6.87	4.72	2				Pf12862, Pf21371	51433	ENSG00000089053	ANAPC5	E9PFB2; hsa:51433; Q8N4H7; Q9BQD4; Q9UJX4	Senescence-Associated Secretory Phenotype (SASP); Antigen processing: Ubiquitination & Proteasome degradation; Separation of Sister Chromatids; Autodegradation of Cdh1 by Cdh1:APC/C; APC/C:Cdc20 mediated degradation of Securin; APC/C:Cdh1 mediated degradation of Cdc20 and other APC/C:Cdh1 targeted proteins in late mitosis/early G1; Cdc20:Phospho-APC/C mediated degradation of Cyclin A; Assembly of…		18	0	152.6	183.3	166.3	193.9	112.9	122.8	147.8	194.9	174.6	136.1	156.8	144.8	128.2	156.4	166.1	147.1	131.4	142.3	High	High	High	High
FALSE	High	Master Protein	Q9Y3P9	Rab GTPase-activating protein 1 OS=Homo sapiens OX=9606 GN=RABGAP1 PE=1 SV=3	0	8.12	2	2	2	2	1069	121.7	5.25	6.48	2				Pf00566, Pf00640, Pf12473	23637	ENSG00000011454	RABGAP1	B9A6L2; hsa:23637; Q05CW2; Q6ZMY1; Q9HA28; Q9P0E2; Q9UG67; Q9Y3P9	TBC/RABGAPs		1	0	152.8	196.2	166.2	161.6	132.6	130.4	153	209.3	180.3	118.8	125.1	117.9	126.7	148.7	161.8	115	113.1	117.6	High	High	High	High
FALSE	High	Master Protein	Q12834	Cell division cycle protein 20 homolog OS=Homo sapiens OX=9606 GN=CDC20 PE=1 SV=2	0	7.327	4	2	4	2	499	54.7	9.23	11.75	2				Pf00400, Pf12894	991	ENSG00000117399	CDC20	B2R6Z6; D3DPJ1; hsa:991; Q12834; Q5JUY4; Q9BW56; Q9UQI9	Resolution of Sister Chromatid Cohesion; Cdc20:Phospho-APC/C mediated degradation of Cyclin A; APC/C:Cdc20 mediated degradation of Cyclin B; Phosphorylation of Emi1; Antigen processing: Ubiquitination & Proteasome degradation; Ub-specific processing proteases; Separation of Sister Chromatids; SCF-beta-TrCP mediated degradation of Emi1; APC/C:Cdc20 mediated degradation of Securin; APC/C:Cdh1 media…		20	0	152.9	202.4	198.8	210.6	166.7	153.8	171.7	194.9	218.1	116.9	109.4	118.2	89.7	108.6	107.7	124.6	156	124.1	High	High	High	High
FALSE	High	Master Protein	Q9Y296	Trafficking protein particle complex subunit 4 OS=Homo sapiens OX=9606 GN=TRAPPC4 PE=1 SV=1	0.001	5.235	11	2	2	2	219	24.3	6.21	4.54	2				Pf04099	51399	ENSG00000196655; ENSG00000280495	TRAPPC4	A8K3A5; B4DME1; hsa:51399; Q9Y296	RAB GEFs exchange GTP for GDP on RABs; COPII-mediated vesicle transport; Syndecan interactions		3	0	153.3	231.2	187.4	201.9	122.3	132.6	180.2	244.4	225.5	149.5	169.6	151.5	150.8	183.8	197.8	158.2	190.6	166.8	High	High	High	High
FALSE	High	Master Protein	Q6UX04	Spliceosome-associated protein CWC27 homolog OS=Homo sapiens OX=9606 GN=CWC27 PE=1 SV=1	0	9.48	7	2	4	2	472	53.8	5.8	8.76	2				Pf00160	10283	ENSG00000153015	CWC27	hsa:10283; O60529; O60530; Q6UX04; Q96EM3	mRNA Splicing - Major Pathway		1	0	153.9	212	187	179	240.2	263.2	164.6	185.1	204.4	153.5	189.3	155.2	144.4	187.2	185.1	162.5	151.2	139.1	High	High	High	High
FALSE	High	Master Protein	O14965	Aurora kinase A OS=Homo sapiens OX=9606 GN=AURKA PE=1 SV=3	0	6.565	7	2	2	2	403	45.8	9.39	4.61	2				Pf00069	6790	ENSG00000087586	AURKA	E1P5F9; hsa:6790; O14965; O60445; O75873; Q9BQD6; Q9UPG5	SUMOylation of DNA replication proteins; Regulation of PLK1 Activity at G2/M Transition; AURKA Activation by TPX2; APC/C:Cdh1 mediated degradation of Cdc20 and other APC/C:Cdh1 targeted proteins in late mitosis/early G1; FBXL7 down-regulates AURKA during mitotic entry and in early mitosis; Regulation of TP53 Activity through Phosphorylation; TP53 Regulates Transcription of Genes Involved in G2 Ce…		8	0	154.2	199.4	182.4	172.8	142.5	158.1	170.2	197.2	173.8	151.2	159.9	154.1	131.9	176.4	162.4	146.6	160.5	153	High	High	High	High
FALSE	High	Master Protein	Q8NCH0	Carbohydrate sulfotransferase 14 OS=Homo sapiens OX=9606 GN=CHST14 PE=1 SV=2	0	6.89	6	2	2	2	376	43	9.48	5.22	2				Pf03567	113189	ENSG00000169105	CHST14	hsa:113189; Q6PJ31; Q6UXA0; Q8NCH0; Q96P94	Dermatan sulfate biosynthesis; Defective CHST14 causes EDS, musculocontractural type		2	0	154.7	210.6	196.6	164.6	148.4	155.8	147.7	179.9	195.3	129.3	140.7	145.9	140.3	147.7	143.2	183.3	204.8	180.4	High	High	High	High
FALSE	High	Master Protein	O75525	KH domain-containing, RNA-binding, signal transduction-associated protein 3 OS=Homo sapiens OX=9606 GN=KHDRBS3 PE=1 SV=1	0.001	4.517	5	2	8	1	346	38.8	7.61	14.8	2				Pf16274, Pf16568	10656	ENSG00000131773	KHDRBS3	hsa:10656; O75525; Q6NUL8; Q9UPA8	PTK6 Regulates Proteins Involved in RNA Processing		1	0	154.9	205.6	185.5	174.3	135.7	152.7	184.6	236.6	231.7	158.7	151.6	131.5	116.4	145.6	160.9	142.4	169.3	136.7	High	High	High	High
FALSE	High	Master Protein	Q9H446	RWD domain-containing protein 1 OS=Homo sapiens OX=9606 GN=RWDD1 PE=1 SV=1	0	14.061	14	2	8	2	243	27.9	4.2	23.23	2				Pf05773, Pf16543	51389	ENSG00000111832	RWDD1	A8K3W2; A8MT24; hsa:51389; Q9H446; Q9Y313; Q9Y6B3	Protein hydroxylation		1	0	155	156.5	160.3	191.9	90.1	105.5	131.7	215	151.5	133.1	146.3	145.1	148.8	189.4	170.5	143.2	123	129.4	High	High	High	High
FALSE	High	Master Protein	Q9P0J7	E3 ubiquitin-protein ligase KCMF1 OS=Homo sapiens OX=9606 GN=KCMF1 PE=1 SV=2	0	8.491	6	2	4	2	381	41.9	5.66	16.6	2				Pf00569, Pf05605	56888	ENSG00000176407	KCMF1	hsa:56888; Q4ZG04; Q53SC7; Q9BWK2; Q9H8P5; Q9P0J7; Q9UFE8	Neutrophil degranulation		1	0	155	215.5	198	181	173.3	181.4	202.9	218.5	231	148.4	173.9	147.5	153.4	179.2	179.8	150.7	155.5	144.7	High	High	High	High
FALSE	High	Master Protein	Q92804	TATA-binding protein-associated factor 2N OS=Homo sapiens OX=9606 GN=TAF15 PE=1 SV=1	0	26.824	13	4	42	2	592	61.8	8.02	91.07	4				Pf00076	8148	ENSG00000270647; ENSG00000276833	TAF15	B2R837; hsa:8148; Q86X94; Q92751; Q92804	RNA Polymerase II Pre-transcription Events; HIV Transcription Initiation; RNA Polymerase II HIV Promoter Escape; RNA Polymerase II Promoter Escape; RNA Polymerase II Transcription Pre-Initiation And Promoter Opening; RNA Polymerase II Transcription Initiation; Regulation of TP53 Activity through Phosphorylation		9	0	155.3	240.5	209.2	168.3	157.9	162.2	186.5	181.7	236.3	198.7	181.7	182.8	178.8	216.8	196.5	176.7	201.8	161.8	High	High	High	High
FALSE	High	Master Protein	P54132	RecQ-like DNA helicase BLM OS=Homo sapiens OX=9606 GN=BLM PE=1 SV=1	0	6.67	1	2	2	2	1417	158.9	7.49	4.65	2				Pf00270, Pf00271, Pf00570, Pf08072, Pf09382, Pf16124, Pf16202, Pf16204	641	ENSG00000197299	BLM	hsa:641; P54132; Q52M96	Meiotic recombination; Resolution of D-loop Structures through Holliday Junction Intermediates; SUMOylation of DNA damage response and repair proteins; Regulation of TP53 Activity through Phosphorylation; Processing of DNA double-strand break ends; Presynaptic phase of homologous DNA pairing and strand exchange; G2/M DNA damage checkpoint; Resolution of D-loop Structures through Synthesis-Depende…		17	0	155.3	211	180.8	168.1	133.1	145.2	137.8	179.1	164.8	109.1	107.2	120.7	95.6	102	117.9	117.7	156.6	111.3	High	High	High	High
FALSE	High	Master Protein	Q96C86	m7GpppX diphosphatase OS=Homo sapiens OX=9606 GN=DCPS PE=1 SV=2	0	9.62	9	2	5	2	337	38.6	6.38	14.86	2				Pf05652, Pf11969	28960	ENSG00000110063	DCPS	hsa:28960; Q8NHL8; Q96C86; Q9Y2S5	mRNA decay by 3' to 5' exoribonuclease		1	0	155.4	201.9	187.8	188.5	160.3	203.9	174.6	217.6	198.7	134.5	158.1	170.6	146.9	199.1	205.5	151	139.3	133	High	High	High	High
FALSE	High	Master Protein	Q9UDY4	DnaJ homolog subfamily B member 4 OS=Homo sapiens OX=9606 GN=DNAJB4 PE=1 SV=1	0	9.61	12	3	9	2	337	37.8	8.5	16.3	3				Pf00226, Pf01556	11080	ENSG00000162616	DNAJB4	B2R824; hsa:11080; Q13431; Q9UDY4			0	0	156.3	210.4	193.7	189.5	139.6	166.5	178.3	201.4	189.5	130.1	143.5	132	115.8	163.2	156.3	129.3	145.2	123	High	High	High	High
FALSE	High	Master Protein	Q9UPN4	Centrosomal protein of 131 kDa OS=Homo sapiens OX=9606 GN=CEP131 PE=1 SV=3	0	9.172	5	4	4	4	1083	122.1	8.69	4.58	4					22994	ENSG00000141577	CEP131	A6NHI8; B2RN11; hsa:22994; Q96F50; Q9UPN4	Recruitment of NuMA to mitotic centrosomes; Regulation of PLK1 Activity at G2/M Transition; Loss of Nlp from mitotic centrosomes; Recruitment of mitotic centrosome proteins and complexes; Anchoring of the basal body to the plasma membrane; AURKA Activation by TPX2		7	0	156.4	233.9	212.3	165.6	152.1	162.5	221.8	208.3	211.7	132.6	138.9	137.1	123.8	156.8	174	162.7	187.8	136.8	High	High	High	High
FALSE	High	Master Protein	Q6PJG2	Mitotic deacetylase-associated SANT domain protein OS=Homo sapiens OX=9606 GN=MIDEAS PE=1 SV=2	0.001	4.739	2	2	2	2	1045	114.9	9.19	4.46	2				Pf01448	91748	ENSG00000156030	MIDEAS	hsa:91748; Q6PJG2; Q6PK13; Q6PK59; Q6ZS23			0	0	156.7	202.5	194.3	167.8	178	181.9	166.7	190.1	189.1	146.9	160	154	128.4	159.4	174.1	159.4	197.8	170.7	High	High	High	High
FALSE	High	Master Protein	P36873	Serine/threonine-protein phosphatase PP1-gamma catalytic subunit OS=Homo sapiens OX=9606 GN=PPP1CC PE=1 SV=1	0	37.332	27	7	49	2	323	37	6.54	165.52	7				Pf00149, Pf16891	5501	ENSG00000186298	PPP1CC	hsa:5501; P36873	Separation of Sister Chromatids; Resolution of Sister Chromatid Cohesion; RHO GTPases Activate Formins; EML4 and NUDC in mitotic spindle formation; Amplification of signal from unattached kinetochores via a MAD2 inhibitory signal; Triglyceride catabolism; Circadian Clock; RAF activation; SHOC2 M1731 mutant abolishes MRAS complex function; Gain-of-function MRAS complexes activate RAF signaling; Do…		13	0	156.9	220.3	193.3	186.5	145.4	167.6	164.1	215.3	213.4	155.5	143	131.1	135.4	165.9	150.9	166.8	185	169.4	High	High	High	High
FALSE	High	Master Protein	Q96CB8	Integrator complex subunit 12 OS=Homo sapiens OX=9606 GN=INTS12 PE=1 SV=1	0	8.249	5	2	2	2	462	48.8	9.69	7.21	2				Pf00628	57117	ENSG00000138785	INTS12	B2RC48; hsa:57117; Q3B6Z3; Q96CB8; Q9HD71	RNA polymerase II transcribes snRNA genes		1	0	157	199.8	189.3	190.5	127.7	139.2	142.1	215.9	194.1	174.6	163.2	178.7	143	158.8	187	167.2	198.4	194.8	High	High	High	High
FALSE	High	Master Protein	Q96CP6	Protein Aster-A OS=Homo sapiens OX=9606 GN=GRAMD1A PE=1 SV=2	0.001	4.701	3	2	2	2	724	80.6	6.74	2.44	2				Pf02893, Pf16016	57655	ENSG00000089351	GRAMD1A	A6NKY7; hsa:57655; Q8NC77; Q96CP6; Q9P1Z5			0	0	157.1	247.9	231.5	204.2	172.9	200.5	177.4	197.1	212.4	150.1	157.9	156.5	136.2	160.5	166.8	166.1	166.6	140.5	High	High	High	High
FALSE	High	Master Protein	Q99707	Methionine synthase OS=Homo sapiens OX=9606 GN=MTR PE=1 SV=2	0.002	3.783	2	2	2	2	1265	140.4	5.58	4.02	2				Pf00809, Pf02310, Pf02574, Pf02607, Pf02965	4548	ENSG00000116984	MTR	A1L4N8; A9Z1W4; B7ZLW7; B9EGF7; hsa:4548; Q99707; Q99713; Q99723	RHOH GTPase cycle; Methylation; Cobalamin (Cbl) metabolism; Sulfur amino acid metabolism; Defective MTRR causes HMAE; Defective MTR causes HMAG		6	0	157.1	212.5	199.3	172.2	142.9	177.5	186.1	222.9	229.1	138.8	148.1	156.9	138.5	195.8	177.3	168.3	175	143.9	High	High	High	High
FALSE	High	Master Protein	P35610	Sterol O-acyltransferase 1 OS=Homo sapiens OX=9606 GN=SOAT1 PE=1 SV=3	0	7.141	3	2	2	2	550	64.7	8.94	6.82	2				Pf03062	6646	ENSG00000057252	SOAT1	A6NC40; A8K3P4; A9Z1V7; B4DU95; hsa:6646; P35610; Q5T0X4; Q8N1E4	LDL clearance		1	0	157.9	176.3	176.2	174.8	75.3	93.6	128.9	182.6	196.3	179.7	185	182.3	160.6	155.1	195.5	249.5	268.4	234.9	High	High	High	High
FALSE	High	Master Protein	Q5ST30	Valine--tRNA ligase, mitochondrial OS=Homo sapiens OX=9606 GN=VARS2 PE=1 SV=2	0	13.662	5	4	5	4	1063	118.4	7.02	14.37	4				Pf00133, Pf08264	57176	ENSG00000137411; ENSG00000223494	VARS2	A2ABL7; B4DET4; B4E3P5; F5GXJ0; F5H323; hsa:57176; Q2M2A0; Q59FI1; Q5SQ96; Q5SS98; Q5ST30; Q6DKJ5; Q6ZV24; Q96GN2; Q96H77; Q96Q02; Q9H6R2; Q9UFH7	Mitochondrial tRNA aminoacylation		1	0	158.2	208.2	182.3	177.6	149.8	171.5	155.2	200.4	202.9	178	194	193	161.2	193.9	210.1	202.7	226.2	191.2	High	High	High	High
FALSE	High	Master Protein	Q9C0E8	Endoplasmic reticulum junction formation protein lunapark OS=Homo sapiens OX=9606 GN=LNPK PE=1 SV=2	0	9.146	8	3	4	3	428	47.7	5.11	8.25	3				Pf10058	80856	ENSG00000144320	LNPK	B7ZLA8; hsa:80856; Q2M2V8; Q2YD99; Q658W8; Q8N5V9; Q96MS5; Q9C0E8			0	0	158.2	222.4	190.2	183.5	125.6	135.4	158.5	199.8	212.4	131	146.5	147.8	123.4	152.4	153.7	137.8	175.5	154.4	High	High	High	High
FALSE	High	Master Protein	Q9NWK9	Box C/D snoRNA protein 1 OS=Homo sapiens OX=9606 GN=ZNHIT6 PE=1 SV=1	0.002	4.072	3	2	2	2	470	53.9	5.8	4.17	2				Pf04438	54680	ENSG00000117174	ZNHIT6	B2RBA1; B4DP13; D3DT20; hsa:54680; Q9H278; Q9H3X3; Q9NWK9; Q9NWN0			0	0	158.6	215.5	207.6	177	119.4	143.3	189.3	193.8	187.4	113.5	112.7	133.4	122.4	128.8	136.1	127.7	123.2	117	High	High	High	High
FALSE	High	Master Protein	O75414	Nucleoside diphosphate kinase 6 OS=Homo sapiens OX=9606 GN=NME6 PE=1 SV=3	0	5.637	11	2	3	2	186	21.1	8.32	7.8	2				Pf00334	10201	ENSG00000172113	NME6	B4DGW7; B4DM99; hsa:10201; O75414; Q53HM5; Q96E73; Q9BQ63			0	0	158.8	201.6	190.4	173.9	143.6	177.2	156.3	215.8	214.2	197	192.9	170.7	166.1	197.5	228.1	193.1	206.2	159.2	High	High	High	High
FALSE	High	Master Protein	P15586	N-acetylglucosamine-6-sulfatase OS=Homo sapiens OX=9606 GN=GNS PE=1 SV=3	0	7.065	4	2	3	2	552	62	8.31	7.78	2				Pf00884, Pf16347	2799	ENSG00000135677	GNS	B4DYH8; hsa:2799; P15586; Q53F05	Neutrophil degranulation; Lysosome Vesicle Biogenesis; Keratan sulfate degradation; MPS IIID - Sanfilippo syndrome D		4	0	159.2	296	268.2	256.2	140.1	170.1	233	225.8	285.7	224	232	219.3	184.9	222.4	242.4	217.6	259	232.1	High	High	High	High
FALSE	High	Master Protein	Q6YHU6	tRNA (32-2'-O)-methyltransferase regulator THADA OS=Homo sapiens OX=9606 GN=THADA PE=1 SV=1	0	11.729	3	3	4	3	1953	219.5	6.06	10.62	3				Pf10350	63892	ENSG00000115970	THADA	A8K1V8; B7WNS6; hsa:63892; Q3KR04; Q53RC6; Q53TB2; Q6YHU2; Q6YHU6; Q6ZU38; Q8IY32; Q8TAU8; Q96I88; Q9BZF7; Q9C096; Q9H6U0; Q9H6W7	tRNA modification in the nucleus and cytosol		1	0	159.5	224.2	192.7	178.8	156.1	176.6	194.1	204.7	240.5	134.3	156.3	140.6	129.6	159.8	179.7	127.3	140.5	130.6	High	High	High	High
FALSE	High	Master Protein	O95613	Pericentrin OS=Homo sapiens OX=9606 GN=PCNT PE=1 SV=4	0	9.954	1	3	3	3	3336	377.8	5.55	5.11	3				Pf10495	5116	ENSG00000160299	PCNT	hsa:5116; O43152; O95613; Q7Z7C9	Late endosomal microautophagy; Recruitment of NuMA to mitotic centrosomes; Aggrephagy; Regulation of PLK1 Activity at G2/M Transition; Loss of Nlp from mitotic centrosomes; Recruitment of mitotic centrosome proteins and complexes; Anchoring of the basal body to the plasma membrane; AURKA Activation by TPX2; Chaperone Mediated Autophagy		10	0	159.6	177.5	167.3	147.9	144.6	157.9	154.8	194.3	175.4	126.1	126.4	146.1	114.1	123.2	140.7	120.4	140.8	108.6	High	High	High	High
FALSE	High	Master Protein	Q96JN8	Neuralized-like protein 4 OS=Homo sapiens OX=9606 GN=NEURL4 PE=1 SV=2	0	7.221	2	3	3	3	1562	166.8	5.86	6.34	3				Pf07177	84461	ENSG00000215041; ENSG00000288301	NEURL4	hsa:84461; Q6GPI8; Q96IU9; Q96JN8; Q9H0B0			0	0	160.6	206	200.3	177	91.4	117.1	152.4	192.1	193.9	167.3	160.5	152.5	130.4	171.9	167.5	154.6	179.6	166.2	High	High	High	High
FALSE	High	Master Protein	Q08AM6	Protein VAC14 homolog OS=Homo sapiens OX=9606 GN=VAC14 PE=1 SV=1	0.001	5.271	3	2	2	2	782	87.9	6.13	2.43	2				Pf11916, Pf12755	55697	ENSG00000103043	VAC14	B3KPJ5; B3KSM8; hsa:55697; Q08AM6; Q13174; Q6IA12; Q7L4Y1; Q9BW96; Q9H6V6	Synthesis of PIPs at the Golgi membrane; Synthesis of PIPs at the early endosome membrane; Synthesis of PIPs at the late endosome membrane		3	0	160.6	151.1	136.3	184.2	147.6	164.7	126.6	196.5	154.6	174.4	176.5	176.4	161.7	209.7	191.2	161.7	185.6	149	High	High	High	High
FALSE	High	Master Protein	P57105	Synaptojanin-2-binding protein OS=Homo sapiens OX=9606 GN=SYNJ2BP PE=1 SV=2	0	23.398	51	5	7	5	145	15.9	6.3	22.73	5				Pf00595	55333	ENSG00000213463	SYNJ2BP	hsa:55333; P57105; Q49SH3; Q96IA4			0	0	161.1	197.8	196.2	168.6	144.1	158.6	165	212.2	215.6	130.7	169.5	155.5	139.4	175.6	169	167.4	187.7	157.4	High	High	High	High
FALSE	High	Master Protein	P11532	Dystrophin OS=Homo sapiens OX=9606 GN=DMD PE=1 SV=3	0	8.165	1	3	5	2	3685	426.5	5.88	10.02	3											0	0	161.1	215.1	189.4	190.2	151.3	176.9	178.7	196.8	222.1	136.1	140.8	134.2	122.6	172.8	165	134.7	166.3	133.7	High	High	High	High
FALSE	High	Master Protein	Q96N66	Lysophospholipid acyltransferase 7 OS=Homo sapiens OX=9606 GN=MBOAT7 PE=1 SV=2	0	7.784	4	2	5	2	472	52.7	8.97	12.25	2				Pf03062	79143	ENSG00000125505; ENSG00000273592; ENSG00000274194; ENSG00000275118; ENSG00000276935; ENSG00000277025; ENSG00000277733; ENSG00000277923; ENSG00000278322; ENSG00000278519	MBOAT7	A9C4B6; B0V3I5; B4DQ87; hsa:79143; Q05DF0; Q7L5N2; Q96N66; Q99908; Q9BPV2; Q9BRE9	Acyl chain remodelling of PI		1	0	161.4	224.9	206	198.6	172.4	191.5	175.8	220.8	227.6	290.2	323.2	330.5	294.6	325.1	369.2	352.3	418	332.2	High	High	High	High
FALSE	High	Master Protein	Q9NVH1	DnaJ homolog subfamily C member 11 OS=Homo sapiens OX=9606 GN=DNAJC11 PE=1 SV=2	0	15.631	9	5	5	5	559	63.2	8.4	11.33	5				Pf00226, Pf11875, Pf22774	55735	ENSG00000007923	DNAJC11	hsa:55735; Q4VWF5; Q5VZN0; Q6PK20; Q6PK70; Q8NDM2; Q96CL7; Q9NVH1	Cristae formation		1	0	161.6	228.9	221.1	188.1	126	131.5	184.4	207.2	216.3	153.8	162.7	158.8	143.7	161.8	158	146.7	168.3	140.8	High	High	High	High
FALSE	High	Master Protein	P56211	cAMP-regulated phosphoprotein 19 OS=Homo sapiens OX=9606 GN=ARPP19 PE=1 SV=2	0	13.342	25	2	3	1	112	12.3	9.09	10.6	2				Pf04667	10776	ENSG00000128989	ARPP19	B2R497; hsa:10776; P56211; Q6IAM2; Q86TA6; Q9UD70	MASTL Facilitates Mitotic Progression		1	0	161.6	208.9	193.1	178	135.6	154.2	173.3	177.1	189.2	126.8	156.8	119.4	133.1	164.1	157.6	135.6	129.9	120.8	High	High	High	High
FALSE	High	Master Protein	Q8N9F7	Lysophospholipase D GDPD1 OS=Homo sapiens OX=9606 GN=GDPD1 PE=1 SV=2	0	9.228	12	3	5	3	314	36.1	8.47	11.98	3				Pf03009	284161	ENSG00000153982	GDPD1	A8W735; hsa:284161; Q56VR1; Q8N4E3; Q8N9F7	Glycerophospholipid catabolism		1	0	161.7	279.7	257.5	210	146.2	191.4	215.4	208.5	274.2	159.1	166.5	145.8	135.5	181.1	172.7	145.7	157.1	144.8	High	High	High	High
FALSE	High	Master Protein	Q9HD23	Magnesium transporter MRS2 homolog, mitochondrial OS=Homo sapiens OX=9606 GN=MRS2 PE=1 SV=1	0	8.46	8	2	3	2	443	50.3	6.87	9.35	2				Pf22099	57380	ENSG00000124532	MRS2	A8K4U3; B3KNN2; B4DQL2; hsa:57380; Q5T3Y1; Q6NTG4; Q96KF8; Q9BVP1; Q9HD23	Miscellaneous transport and binding events		1	0	161.7	231.1	203.9	173.2	122.6	147.9	168.3	184.4	237.5	159.2	147.8	151.8	133.3	165	192.7	153.2	173	137.7	High	High	High	High
FALSE	High	Master Protein	Q6PJG6	BRCA1-associated ATM activator 1 OS=Homo sapiens OX=9606 GN=BRAT1 PE=1 SV=2	0	22.952	10	4	10	4	821	88.1	5.27	31.39	4				Pf02985	221927	ENSG00000106009	BRAT1	A4D200; C9JY24; hsa:221927; Q6PJG6; Q8IW85; Q8IZ43; Q8WVR8; Q96IV9; Q9H7J8; Q9UFA3			0	0	161.9	189.7	202.5	176.2	133	136.2	187.9	210.5	201	133.2	139.3	153.5	153.9	180	167.5	143.2	158.1	132.5	High	High	High	High
FALSE	High	Master Protein	Q5T8P6	RNA-binding protein 26 OS=Homo sapiens OX=9606 GN=RBM26 PE=1 SV=3	0.001	4.702	1	2	2	2	1007	113.5	9.16	2.66	2				Pf01480	64062	ENSG00000139746	RBM26	B4DZE0; hsa:64062; Q2NKM2; Q2NKQ2; Q5CZH8; Q5T8P5; Q5T8P6; Q5T8P8; Q5U5P5; Q5W0G7; Q8N3H5; Q96K92; Q96SZ3; Q9H2F8; Q9H7F9; Q9P1G7			0	0	162	266.3	259.6	221.5	177.8	182.3	235.6	255.2	268.1	167.5	181.4	182	174.8	207.4	190.1	158.1	176.6	142.9	High	High	High	High
FALSE	High	Master Protein	Q5U5X0	Complex III assembly factor LYRM7 OS=Homo sapiens OX=9606 GN=LYRM7 PE=1 SV=1	0	9.943	25	2	5	2	104	11.9	9.66	14.2	2				Pf05347	90624	ENSG00000186687	LYRM7	A8MPQ9; hsa:90624; Q5U5X0; Q86Y68	Complex III assembly		1	0	163.1	218.5	200	188.5	180.4	191.7	183.6	207.7	212.5	172.7	187.6	180.9	155	178.9	213.8	169.6	181	171.3	High	High	High	High
FALSE	High	Master Protein	Q15650	Activating signal cointegrator 1 OS=Homo sapiens OX=9606 GN=TRIP4 PE=1 SV=4	0	8.235	5	2	2	2	581	66.1	7.85	5.83	2				Pf04266, Pf06221	9325	ENSG00000103671	TRIP4	B2RAS0; hsa:9325; Q15650; Q96ED7; Q9UKH0			0	0	163.4	185.2	167.4	176.5	110.6	139	134.1	189.6	193.3	114.8	133.7	115.5	116.1	136.9	125.5	116.8	98	108.1	High	High	High	High
FALSE	High	Master Protein	P53611	Geranylgeranyl transferase type-2 subunit beta OS=Homo sapiens OX=9606 GN=RABGGTB PE=1 SV=2	0	6.988	8	3	4	3	331	36.9	5.03	9.3	3				Pf00432	5876	ENSG00000137955	RABGGTB	hsa:5876; P53611; Q92697	RAB geranylgeranylation; TP53 regulates transcription of several additional cell death genes whose specific roles in p53-dependent apoptosis remain uncertain		2	0	163.9	242.2	206.1	186.1	128.9	138.6	203.6	192.4	231.4	120.8	118.9	119.4	110	153.8	154.2	122.6	145.9	103.6	High	High	High	High
FALSE	High	Master Protein	Q96KG9	N-terminal kinase-like protein OS=Homo sapiens OX=9606 GN=SCYL1 PE=1 SV=1	0.001	5.46	3	2	3	2	808	89.6	6.3	3.75	2				Pf00069	57410	ENSG00000142186	SCYL1	A6NJF1; hsa:57410; Q96G50; Q96KG8; Q96KG9; Q96KH1; Q9HAW5; Q9HBL3; Q9NR53			0	0	164.1	195.2	184.1	195.2	144	172.8	153	214.2	188.9	170.8	190.6	186.8	168	197.1	203.8	165.6	186.5	165	High	High	High	High
FALSE	High	Master Protein	Q7LBC6	Lysine-specific demethylase 3B OS=Homo sapiens OX=9606 GN=KDM3B PE=1 SV=2	0	15.8	3	4	4	4	1761	191.5	7.18	10.85	4				Pf02373, Pf22987, Pf22988, Pf22989	51780	ENSG00000120733	KDM3B	A6H8X7; hsa:51780; Q7LBC6; Q9BVH6; Q9BW93; Q9BZ52; Q9NYF4; Q9UPS0	HDMs demethylate histones		1	0	164.2	225.4	200.1	190.5	226.9	260.3	191.3	233.9	239.3	153.1	181.8	188.8	176.8	219.5	241.2	195.6	202.9	185.5	High	High	High	High
FALSE	High	Master Protein	Q99523	Sortilin OS=Homo sapiens OX=9606 GN=SORT1 PE=1 SV=3	0	8.524	3	2	3	2	831	92	5.74	10.31	2				Pf15901, Pf15902	6272	ENSG00000134243	SORT1	B4DWI3; C0JYZ0; hsa:6272; Q8IZ49; Q99523	Golgi Associated Vesicle Biogenesis		1	0	164.7	359.4	259.1	201	157	165.6	246.2	207.7	336.2	159	158.1	156.9	145.8	191.6	191.5	194.8	221.1	176.1	High	High	High	High
FALSE	High	Master Protein	O43347	RNA-binding protein Musashi homolog 1 OS=Homo sapiens OX=9606 GN=MSI1 PE=1 SV=1	0	6.982	6	2	4	2	362	39.1	7.85	10.19	2				Pf00076	4440	ENSG00000135097	MSI1	hsa:4440; O43347; Q96PU0; Q96PU1; Q96PU2; Q96PU3	Regulation of expression of SLITs and ROBOs		1	0	164.7	245	241.8	191.7	132.8	148.1	183	206.4	248.7	222.3	220.7	209	197	230.4	236.1	221.1	247.5	234.5	High	High	High	High
FALSE	High	Master Protein	Q9Y5J1	U3 small nucleolar RNA-associated protein 18 homolog OS=Homo sapiens OX=9606 GN=UTP18 PE=1 SV=3	0	8.656	6	2	6	2	556	62	8.76	15.32	2				Pf00400	51096	ENSG00000011260	UTP18	hsa:51096; Q9H4N6; Q9Y5J1	Major pathway of rRNA processing in the nucleolus and cytosol; rRNA modification in the nucleus and cytosol		2	0	164.8	236.8	208.2	186.4	177.9	182.1	189.9	225.9	231.1	144.7	183.5	161.2	146.1	172.8	173.2	146.8	162.1	151.3	High	High	High	High
FALSE	High	Master Protein	Q9Y5B8	Nucleoside diphosphate kinase homolog 7 OS=Homo sapiens OX=9606 GN=NME7 PE=1 SV=1	0	6.116	7	2	2	2	376	42.5	6.47	2.31	2				Pf00334	29922	ENSG00000143156	NME7	A8K3T6; A8MY09; B3KSW9; hsa:29922; Q5TGZ4; Q9Y5B8	Recruitment of NuMA to mitotic centrosomes; Recruitment of mitotic centrosome proteins and complexes		2	0	165	194.3	180.2	196.3	141.2	165	166	213.3	213.4	139.8	148.4	138.9	137.6	160.5	172.4	151.2	145.2	136.2	High	High	High	High
FALSE	High	Master Protein	Q9H1I8	Activating signal cointegrator 1 complex subunit 2 OS=Homo sapiens OX=9606 GN=ASCC2 PE=1 SV=3	0	17.036	7	3	10	3	757	86.3	5.16	35.98	3				Pf02845	84164	ENSG00000100325	ASCC2	B7Z8E0; F5H6J9; hsa:84164; Q4TT54; Q8TAZ0; Q9H1I8; Q9H711; Q9H9D6	ALKBH3 mediated reversal of alkylation damage		1	0	165.6	221.3	207.1	184.6	140	162.8	195.2	210.2	218.7	156.8	156.6	141.3	144.9	187.3	189.6	149.6	153	132.1	High	High	High	High
FALSE	High	Master Protein	Q9BU02	Thiamine-triphosphatase OS=Homo sapiens OX=9606 GN=THTPA PE=1 SV=3	0.001	5.32	10	2	2	2	230	25.6	4.82	2.18	2				Pf01928	79178	ENSG00000259431	THTPA	D3DS50; G3V4J3; hsa:79178; Q9BU02	Vitamin B1 (thiamin) metabolism		1	0	165.7	230.3	221.7	202.5	171.5	186.3	192.6	234.8	247.1	201.1	241.7	223.3	208.6	251.1	250.9	234.9	248.8	203.9	High	High	High	High
FALSE	High	Master Protein	Q96QG7	Myotubularin-related protein 9 OS=Homo sapiens OX=9606 GN=MTMR9 PE=1 SV=1	0	8.323	5	2	6	2	549	63.4	6.39	12.16	2				Pf06602, Pf21098	66036	ENSG00000104643; ENSG00000285032	MTMR9	B7Z291; hsa:66036; Q52LU3; Q8WW11; Q96QG6; Q96QG7; Q9NX50	Synthesis of PIPs at the plasma membrane; Synthesis of PIPs at the late endosome membrane; Synthesis of IP2, IP, and Ins in the cytosol		3	0	165.8	199.5	194.1	194.9	146.1	179.6	179.6	218.1	224.8	187.1	200.4	193.4	189.9	246.8	234.2	186.5	207.9	174.1	High	High	High	High
FALSE	High	Master Protein	Q9Y2Q3	Glutathione S-transferase kappa 1 OS=Homo sapiens OX=9606 GN=GSTK1 PE=1 SV=3	0	7.623	10	2	5	2	226	25.5	8.41	13.1	2				Pf01323	373156	ENSG00000197448	GSTK1	B4DIH1; B4DSY2; hsa:373156; Q6P4H0; Q7Z520; Q9P1S4; Q9Y2Q3	Peroxisomal protein import; Glutathione conjugation		2	0	165.9	335.7	291.5	179.9	116.1	138.7	255.8	165.3	314.1	153.1	144.1	147.7	137.3	176.8	172.1	135.5	160.8	136.6	High	High	High	High
FALSE	High	Master Protein	Q9H0R6	Glutamyl-tRNA(Gln) amidotransferase subunit A, mitochondrial OS=Homo sapiens OX=9606 GN=QRSL1 PE=1 SV=2	0	7.258	8	3	4	3	528	57.4	5.68	2.91	3				Pf01425	55278	ENSG00000130348	QRSL1	hsa:55278; Q5VWJ4; Q9H0R6; Q9HA60; Q9NV19			0	0	165.9	239.2	196.3	212	127.5	129	174.9	233.9	235.2	207.1	206.4	213.1	203.5	214.8	237.5	234.9	271.7	210.3	High	High	High	High
FALSE	High	Master Protein	Q8IWV8	E3 ubiquitin-protein ligase UBR2 OS=Homo sapiens OX=9606 GN=UBR2 PE=1 SV=1	0.001	5.281	1	2	2	2	1755	200.4	6.24	2.64	2				Pf02207, Pf02617, Pf18995, Pf22960	23304	ENSG00000024048	UBR2	hsa:23304; O15057; Q4VXK2; Q5TFH6; Q6P2I2; Q6ZUD0; Q8IWV8	Antigen processing: Ubiquitination & Proteasome degradation		1	0	166	185.6	172.7	159	143.9	161.2	143.8	185.5	194.7	166.4	133	138.5	126.6	162.7	162.7	117.6	152.7	140.6	High	High	High	High
FALSE	High	Master Protein	Q08378	Golgin subfamily A member 3 OS=Homo sapiens OX=9606 GN=GOLGA3 PE=1 SV=2	0	29.728	7	8	15	8	1498	167.3	5.44	25.31	8					2802	ENSG00000090615	GOLGA3	A5PKX6; hsa:2802; O43241; Q08378; Q6P9C7; Q86XW3; Q8TDA9; Q8WZA3	RND2 GTPase cycle		1	0	166.5	216.5	207.3	188.7	193.2	201.5	193.8	195.5	210	148.6	171.7	153.2	145	176.7	176.7	134.7	143.5	141.1	High	High	High	High
FALSE	High	Master Protein	Q99519	Sialidase-1 OS=Homo sapiens OX=9606 GN=NEU1 PE=1 SV=1	0	6.393	4	2	4	2	415	45.4	5.88	8.11	2				Pf13088	4758	ENSG00000184494; ENSG00000204386; ENSG00000223957; ENSG00000227129; ENSG00000227315; ENSG00000228691; ENSG00000234343; ENSG00000234846	NEU1	hsa:4758; Q99519	Neutrophil degranulation; Sialic acid metabolism; Glycosphingolipid catabolism; Defective NEU1 causes sialidosis		4	0	166.6	246.4	208.5	191.1	181.7	199.5	203.1	230.5	259.6	159.7	187	179.7	161.9	200.6	201.2	218.1	249	198.7	High	High	High	High
FALSE	High	Master Protein	Q9BQC3	2-(3-amino-3-carboxypropyl)histidine synthase subunit 2 OS=Homo sapiens OX=9606 GN=DPH2 PE=1 SV=1	0	9.481	7	2	2	2	489	52.1	5.53	7.48	2				Pf01866	1802	ENSG00000132768	DPH2	A8MVC9; B2RDE3; B4DNI8; hsa:1802; O60623; Q9BQC3	Synthesis of diphthamide-EEF2		1	0	166.7	211.9	171.1	173.1	171.8	189.3	165.8	190.3	204.8	131.1	149.2	137.1	126.4	159.7	152.8	133.1	130.2	115.6	High	High	High	High
FALSE	High	Master Protein	Q3LXA3	Triokinase/FMN cyclase OS=Homo sapiens OX=9606 GN=TKFC PE=1 SV=2	0	8.718	5	2	3	2	575	58.9	7.49	11.99	2				Pf02733, Pf02734	26007	ENSG00000149476	TKFC	hsa:26007; Q2L9C1; Q3LXA3; Q53EQ9; Q9BVA7; Q9H895	SARS-CoV-2 activates/modulates innate and adaptive immune responses; DDX58/IFIH1-mediated induction of interferon-alpha/beta; SARS-CoV-1 activates/modulates innate immune responses; Fructose catabolism		4	0	166.7	242.4	203.4	227.2	135.9	158	192.1	233	246.1	174.6	214.5	194	191	218.6	238	197.1	172.6	160.3	High	High	High	High
FALSE	High	Master Protein	Q9NXX6	Non-structural maintenance of chromosomes element 4 homolog A OS=Homo sapiens OX=9606 GN=NSMCE4A PE=1 SV=2	0	10.086	7	2	3	2	385	44.3	5.38	10.59	2				Pf08743, Pf15412	54780	ENSG00000107672	NSMCE4A	hsa:54780; Q5SQQ5; Q6P673; Q8WY66; Q9BS90; Q9NXX6	SUMOylation of DNA damage response and repair proteins		1	0	166.8	186.2	190.1	185.2	113.1	149.9	170.5	230.3	203.9	134.4	156.2	136.3	149.3	170.7	174.7	159.3	147.1	133.8	High	High	High	High
FALSE	High	Master Protein	Q96Q15	Serine/threonine-protein kinase SMG1 OS=Homo sapiens OX=9606 GN=SMG1 PE=1 SV=3	0	14.465	2	4	7	4	3661	410.2	6.46	14.45	4				Pf00454, Pf02260, Pf15785, Pf17229	23049	ENSG00000157106	SMG1	hsa:23049; O43305; Q13284; Q8NFX2; Q96Q15; Q96QV0; Q96RW3	Nonsense Mediated Decay (NMD) enhanced by the Exon Junction Complex (EJC)		1	0	166.9	234	197.7	193.9	166	195.6	165.7	210.8	238.8	167.6	180.5	186.3	174.8	209.5	212.2	158.3	184.3	157.1	High	High	High	High
FALSE	High	Master Protein	Q9UIW2	Plexin-A1 OS=Homo sapiens OX=9606 GN=PLXNA1 PE=1 SV=3	0.001	4.551	1	2	2	2	1896	210.9	6.92	4.57	2				Pf01403, Pf01437, Pf01833, Pf08337, Pf17960, Pf18020, Pf20170	5361	ENSG00000114554	PLXNA1	hsa:5361; Q9UIW2	CRMPs in Sema3A signaling; Sema3A PAK dependent Axon repulsion; SEMA3A-Plexin repulsion signaling by inhibiting Integrin adhesion; Other semaphorin interactions; RHOD GTPase cycle; RND1 GTPase cycle		6	0	167	339.8	320.2	205.2	131.3	150.1	253.3	228	331.3	195.8	199.2	177.1	159.3	191.5	193.5	215.4	244.9	212.7	High	High	High	High
FALSE	High	Master Protein	Q9NVC6	Mediator of RNA polymerase II transcription subunit 17 OS=Homo sapiens OX=9606 GN=MED17 PE=1 SV=2	0	6.316	3	2	3	2	651	72.8	7.44	6.96	2				Pf10156	9440	ENSG00000042429	MED17	B3KN07; hsa:9440; Q9HA81; Q9NVC6; Q9UNP7; Q9Y2W0; Q9Y660	PPARA activates gene expression; Transcriptional regulation of white adipocyte differentiation; RSV-host interactions; Generic Transcription Pathway; MLL4 and MLL3 complexes regulate expression of PPARG target genes in adipogenesis and hepatic steatosis		5	0	167.2	209	201.8	174.7	117.7	139.6	162.5	198.1	213.1	173	189.5	175.2	153	179	191.4	217	236.8	187.3	High	High	High	High
FALSE	High	Master Protein	P82094	TATA element modulatory factor OS=Homo sapiens OX=9606 GN=TMF1 PE=1 SV=2	0	8.306	3	2	6	2	1093	122.8	4.92	13.96	2				Pf12325, Pf12329	7110	ENSG00000144747	TMF1	B7ZLJ2; hsa:7110; P82094; Q17R87; Q59GK0	Retrograde transport at the Trans-Golgi-Network		1	0	167.3	265.1	247.6	204.5	140.7	171	214.8	232.7	239.8	165.2	171.6	171.6	141.7	194.8	188.6	156.9	186.9	152.5	High	High	High	High
FALSE	High	Master Protein	Q9NYZ3	G2 and S phase-expressed protein 1 OS=Homo sapiens OX=9606 GN=GTSE1 PE=1 SV=4	0.001	5.278	3	2	2	2	739	78.5	9.23	2.7	2				Pf15259	51512	ENSG00000075218	GTSE1	B0QYM3; hsa:51512; Q20WK2; Q53GX5; Q5R3I6; Q6DHX4; Q9BRE0; Q9NYZ3; Q9UGZ9; Q9Y557	The role of GTSE1 in G2/M progression after G2 checkpoint; G2/M Checkpoints		2	0	167.9	192.4	184.5	160.5	164.4	190.3	143.1	193	178.2	139.8	119.1	137.5	113.9	138.5	146.4	134.9	156.6	131.8	High	High	High	High
FALSE	High	Master Protein	O00311	Cell division cycle 7-related protein kinase OS=Homo sapiens OX=9606 GN=CDC7 PE=1 SV=1	0.002	4.125	4	2	2	2	574	63.8	8.73	2.12	2				Pf00069	8317	ENSG00000097046	CDC7	D3DT31; hsa:8317; O00311; O00558; Q5T5U5	Activation of ATR in response to replication stress; Activation of the pre-replicative complex; Transcriptional Regulation by E2F6		3	0	168	242	207.7	184	149.9	166.2	170.7	211.8	220.9	150.6	153	154.4	133.4	183.6	164.4	146.8	153.9	140.1	High	High	High	High
FALSE	High	Master Protein	Q9Y6K9	NF-kappa-B essential modulator OS=Homo sapiens OX=9606 GN=IKBKG PE=1 SV=2	0	12.188	9	4	5	4	419	48.2	5.71	12.15	4				Pf11577, Pf16516, Pf18414	8517	ENSG00000269335	IKBKG	hsa:8517; Q7LBY6; Q7Z7F1; Q9Y6K9	PKR-mediated signaling; NOD1/2 Signaling Pathway; activated TAK1 mediates p38 MAPK activation; Ub-specific processing proteases; SARS-CoV-2 activates/modulates innate and adaptive immune responses; FCERI mediated NF-kB activation; Downstream TCR signaling; ER-Phagosome pathway; IKK complex recruitment mediated by RIP1; Activation of NF-kappaB in B cells; CLEC7A (Dectin-1) signaling; JNK (c-Jun ki…		31	0	168.6	224.3	205.3	188.7	155.7	183.2	179.9	213.7	221.3	119	113.8	105.7	103.8	136.2	143.4	104.6	99.9	109.7	High	High	High	High
FALSE	High	Master Protein	Q15057	Arf-GAP with coiled-coil, ANK repeat and PH domain-containing protein 2 OS=Homo sapiens OX=9606 GN=ACAP2 PE=1 SV=3	0	12.699	6	3	3	3	778	88	6.8	3.69	3				Pf00169, Pf01412, Pf12796, Pf16746	23527	ENSG00000114331	ACAP2	A8K2V4; hsa:23527; Q15057; Q8N5Z8; Q9UQR3			0	0	169	211.9	187	188.7	157.8	173.7	189.7	231.5	233.4	158.7	164.7	181.8	162.9	209.4	208.3	155.9	166.4	152.3	High	High	High	High
FALSE	High	Master Protein	O60826	Coiled-coil domain-containing protein 22 OS=Homo sapiens OX=9606 GN=CCDC22 PE=1 SV=1	0	6.279	3	2	4	2	627	70.7	6.74	9.7	2				Pf05667, Pf21674	28952	ENSG00000101997	CCDC22	A8K7G1; hsa:28952; O60826	Neddylation		1	0	169	263.7	238.5	202.6	156.4	171.8	195.3	206.2	237.4	158.2	173.6	163.1	148.9	182.8	186.2	153.5	169.4	144.1	High	High	High	High
FALSE	High	Master Protein	Q9UGN5	Poly [ADP-ribose] polymerase 2 OS=Homo sapiens OX=9606 GN=PARP2 PE=1 SV=2	0	6.844	4	2	2	2	583	66.2	8.88	5.48	2				Pf00644, Pf02877, Pf05406	10038	ENSG00000129484; ENSG00000291803	PARP2	hsa:10038; Q8TEU4; Q9NUV2; Q9UGN5; Q9UMR4; Q9Y6C8	Formation of Incision Complex in GG-NER; DNA Damage Recognition in GG-NER; Dual Incision in GG-NER; HDR through MMEJ (alt-NHEJ); POLB-Dependent Long Patch Base Excision Repair		5	0	169.7	226.6	197.3	203.3	132.3	159.6	170.2	190	200.9	125.6	129.6	131.1	129.6	147.7	156.5	139.6	136.5	112	High	High	High	High
FALSE	High	Master Protein	O00308	NEDD4-like E3 ubiquitin-protein ligase WWP2 OS=Homo sapiens OX=9606 GN=WWP2 PE=1 SV=2	0	11.057	5	3	4	3	870	98.9	7.12	9.05	3				Pf00397, Pf00632	11060	ENSG00000198373	WWP2	A6NEP1; B2R706; B4DTL5; F5H213; H3BRF3; hsa:11060; I3RSG8; O00308; Q6ZTQ5; Q96CZ2; Q9BWN6	RHOQ GTPase cycle; RHOJ GTPase cycle; NOTCH3 Activation and Transmission of Signal to the Nucleus; Regulation of PTEN stability and activity; RHOU GTPase cycle		5	0	170.1	253	224	194.2	153.8	180.1	204.7	230.1	231.2	174.3	184.6	182.8	161.7	202.6	210.7	186.6	206.5	172.5	High	High	High	High
FALSE	High	Master Protein	Q8IXQ6	Protein mono-ADP-ribosyltransferase PARP9 OS=Homo sapiens OX=9606 GN=PARP9 PE=1 SV=2	0	6.294	3	2	3	2	854	96.3	7.91	6.21	2				Pf01661	83666	ENSG00000138496	PARP9	A8KA94; B2R8S9; E9PFM7; hsa:83666; Q8IXQ6; Q8TCP3; Q9BZL8; Q9BZL9	Maturation of nucleoprotein; Nicotinamide salvaging; Maturation of nucleoprotein		3	0	170.6	212.3	193.5	194.7	145.9	165.9	157.4	191.3	212.6	146.4	160	154	145.4	172.6	178.3	149.9	169	146.2	High	High	High	High
FALSE	High	Master Protein	Q9H1B7	Probable E3 ubiquitin-protein ligase IRF2BPL OS=Homo sapiens OX=9606 GN=IRF2BPL PE=1 SV=1	0	10.241	4	3	3	2	796	82.6	8.24	7.14	3				Pf11261	64207	ENSG00000119669	IRF2BPL	hsa:64207; Q8NDQ2; Q96JG2; Q9H1B7; Q9H3I7			0	1	170.9	352.8	304.6	178.7	201	259	298.7	234.6	329.4	138.9	170.7	170	174.9	203.5	202	168.8	179	153	High	High	High	High
FALSE	High	Master Protein	O75607	Nucleoplasmin-3 OS=Homo sapiens OX=9606 GN=NPM3 PE=1 SV=3	0	12.072	22	3	6	3	178	19.3	4.63	20.49	3				Pf03066	10360	ENSG00000107833	NPM3	hsa:10360; O75607; Q9UNY6			0	0	171.3	251.5	196.8	187.5	145.3	177.1	154.8	221.4	248.6	161.4	151.4	153.4	143	158.4	172.5	158.2	196.9	164.6	High	High	High	High
FALSE	High	Master Protein	Q8NFP7	Diphosphoinositol polyphosphate phosphohydrolase 3-alpha OS=Homo sapiens OX=9606 GN=NUDT10 PE=1 SV=1	0	5.877	10	2	2	2	164	18.5	5.68	5.32	2				Pf00293	170685	ENSG00000122824	NUDT10	A8K7D7; D3DX69; hsa:170685; Q86VK1; Q86VR0; Q8NFP7	Synthesis of pyrophosphates in the cytosol		1	0	172.2	192.8	198.2	201.8	125.9	147.1	177.4	217.4	206.6	142.1	152.8	152.8	168.9	198.6	189.1	156.4	155.8	154.8	High	High	High	High
FALSE	High	Master Protein	Q96T58	Msx2-interacting protein OS=Homo sapiens OX=9606 GN=SPEN PE=1 SV=1	0	6.569	1	3	4	3	3664	402	7.64	3.92	3				Pf00076, Pf07744, Pf20808, Pf20809, Pf20810	23013	ENSG00000065526	SPEN	hsa:23013; Q96T58; Q9H9A8; Q9NWH5; Q9UQ01; Q9Y556	RHOBTB1 GTPase cycle		1	0	172.9	243.3	232.5	212.2	199.3	219.9	192.5	247.6	232.7	240.4	244.7	215.1	168.3	232.4	246.8	255.1	330.1	258.2	High	High	High	High
FALSE	High	Master Protein	Q53HL2	Borealin OS=Homo sapiens OX=9606 GN=CDCA8 PE=1 SV=2	0	7.252	8	2	3	2	280	31.3	9.86	6.77	2				Pf10444, Pf10512	55143	ENSG00000134690	CDCA8	D3DPT4; hsa:55143; Q53HL2; Q53HN1; Q96AM3; Q9NVW5	Separation of Sister Chromatids; Resolution of Sister Chromatid Cohesion; RHO GTPases Activate Formins; EML4 and NUDC in mitotic spindle formation; SUMOylation of DNA replication proteins; Amplification of signal from unattached kinetochores via a MAD2 inhibitory signal		7	0	173.2	214	207.3	173.5	187.8	213.1	174.9	215.4	215.8	168.1	168.1	177.1	151.4	161.4	173.2	226.2	280.4	215.3	High	High	High	High
FALSE	High	Master Protein	Q5VU43	Myomegalin OS=Homo sapiens OX=9606 GN=PDE4DIP PE=1 SV=3	0	11.111	2	3	6	3	2346	264.9	5.47	8.22	3				Pf06758, Pf07989	9659	ENSG00000178104	PDE4DIP	A0A0A0MRM0; A0A0C4DFQ0; A2RU15; E9PL24; hsa:9659; O75042; O75065; Q2YDC1; Q5VU42; Q5VU43; Q5VU44; Q5VU45; Q5VU46; Q5VU47; Q5VU48; Q5VU49; Q68DU2; Q6AZ93; Q6PK88; Q86T40; Q86TB2; Q8N3W0; Q8TAY9; Q9HCP2; Q9HCP3; Q9HCP4; Q9HCP5			0	0	173.8	256.9	227.8	220	235.2	274.1	220.4	244.7	272.7	184	199.3	198.5	172	211.7	197.9	168	181.2	147.5	High	High	High	High
FALSE	High	Master Protein	P22570	NADPH:adrenodoxin oxidoreductase, mitochondrial OS=Homo sapiens OX=9606 GN=FDXR PE=1 SV=3	0	5.771	4	2	3	2	491	53.8	8.44	6.4	2				Pf13450	2232	ENSG00000161513	FDXR	B4DDI7; B4DHX5; B4DQQ4; B4DX24; B7Z7G2; E7EQC1; hsa:2232; P22570; Q13716; Q4PJI0; Q9BU12	Endogenous sterols; Pregnenolone biosynthesis; Defective CYP11A1 causes AICSR; Electron transport from NADPH to Ferredoxin		4	0	173.9	249.4	220.3	178.8	223.3	246.9	198.3	244	228.7	159	184.7	153.9	145.8	176.3	188.9	159.5	184.9	142.1	High	High	High	High
FALSE	High	Master Protein	Q13501	Sequestosome-1 OS=Homo sapiens OX=9606 GN=SQSTM1 PE=1 SV=1	0	9.687	7	2	2	2	440	47.7	5.22	8.01	2				Pf00564, Pf00569, Pf16577	8878	ENSG00000161011; ENSG00000284099	SQSTM1	A6NFN7; B2R661; B3KUW5; hsa:8878; Q13446; Q13501; Q9BUV7; Q9BVS6; Q9UEU1	KEAP1-NFE2L2 pathway; Neddylation; Interleukin-1 signaling; Signaling by ALK fusions and activated point mutants; p75NTR recruits signalling complexes; NF-kB is activated and signals survival; Nuclear events mediated by NFE2L2; PINK1-PRKN Mediated Mitophagy; NRIF signals cell death from the nucleus; Pexophagy		10	0	174.2	236.1	226.3	195.6	114.5	129.5	188.4	223.9	224.8	196.3	202.6	194.3	179.9	191.8	216.8	195.3	246.1	219.5	High	High	High	High
FALSE	High	Master Protein	P17568	NADH dehydrogenase [ubiquinone] 1 beta subcomplex subunit 7 OS=Homo sapiens OX=9606 GN=NDUFB7 PE=1 SV=4	0	8.467	26	2	7	2	137	16.4	8.92	11.57	2				Pf05676	4713	ENSG00000099795	NDUFB7	hsa:4713; P17568; Q6ICN9; Q9UI16	Complex I biogenesis		2	0	174.5	228	217.8	210.6	152.6	165.7	191.6	206.6	218.8	152.9	175.9	180.1	142.3	181.6	186.3	163.5	171.6	168.5	High	High	High	High
FALSE	High	Master Protein	Q96KN1	Protein LRATD2 OS=Homo sapiens OX=9606 GN=LRATD2 PE=1 SV=1	0	6.28	10	2	2	2	310	34.5	5.54	5.44	2				Pf04970	157638	ENSG00000168672	LRATD2	hsa:157638; Q96KN1			0	0	174.8	241.4	221.2	181.3	115.8	139	195.9	202.4	218	161.9	157.5	173.7	155.3	186.8	185.2	170.6	216.3	171.1	High	High	High	High
FALSE	High	Master Protein	Q9UKK6	NTF2-related export protein 1 OS=Homo sapiens OX=9606 GN=NXT1 PE=1 SV=1	0	6.187	16	2	3	2	140	15.8	5.03	7.27	2				Pf02136	29107	ENSG00000132661	NXT1	hsa:29107; Q9UKK6	Transport of Mature mRNA derived from an Intron-Containing Transcript		1	0	174.9	204.4	188.9	185.4	175.6	215.1	161.9	228.9	196.5	180.8	192.9	172	160.8	173.8	213.8	180.6	236.8	162.3	High	High	High	High
FALSE	High	Master Protein	P06865	Beta-hexosaminidase subunit alpha OS=Homo sapiens OX=9606 GN=HEXA PE=1 SV=2	0	13.082	7	4	4	4	529	60.7	5.16	10.72	4				Pf00728, Pf14845	3073	ENSG00000213614	HEXA	B4DKE7; E7ENH7; hsa:3073; P06865; Q53HS8; Q6AI32	CS/DS degradation; Hyaluronan uptake and degradation; Glycosphingolipid catabolism; Keratan sulfate degradation; Defective HEXA causes GM2G1		5	0	175.1	291.9	255.6	220.9	160.2	181.3	214.3	246.7	283.3	194.7	211.9	196.1	188.2	215.9	220.4	200.7	253.2	199.1	High	High	High	High
FALSE	High	Master Protein	Q96CB9	5-methylcytosine rRNA methyltransferase NSUN4 OS=Homo sapiens OX=9606 GN=NSUN4 PE=1 SV=2	0.001	4.553	4	2	2	2	384	43.1	8.18	4.9	2				Pf01189	387338	ENSG00000117481	NSUN4	A8K6S6; B3KQ50; B4DHA4; hsa:387338; Q5TDF7; Q96AN8; Q96CB9; Q9HAJ8	rRNA modification in the mitochondrion		1	0	175.1	254.5	206.1	197.6	127.6	143.5	162.3	193.1	213.4	169.8	181.7	153.8	144	170.9	188.1	173.2	211.2	158.7	High	High	High	High
FALSE	High	Master Protein	Q9UEW8	STE20/SPS1-related proline-alanine-rich protein kinase OS=Homo sapiens OX=9606 GN=STK39 PE=1 SV=3	0	7.862	7	2	3	2	545	59.4	6.29	5.72	2				Pf00069, Pf12202	27347	ENSG00000198648	STK39	hsa:27347; O14774; Q53S90; Q53SL7; Q53SS1; Q9UER4; Q9UEW8; X5D9C8			0	0	175.4	219.5	192.6	190.2	135.3	147.1	166.2	202.9	229.5	113.6	124.4	114.7	122.2	131.1	146	130.4	112.5	109.5	High	High	High	High
FALSE	High	Master Protein	Q9UBB9	Tuftelin-interacting protein 11 OS=Homo sapiens OX=9606 GN=TFIP11 PE=1 SV=1	0.001	4.98	2	2	2	2	837	96.8	5.67	4.56	2				Pf01585, Pf07842, Pf12457	24144	ENSG00000100109	TFIP11	hsa:24144; O95908; Q20WL0; Q5H8V8; Q9UBB9; Q9UGV7; Q9Y2Q8	mRNA Splicing - Major Pathway		1	0	175.5	215.5	205.5	213.5	180.9	192.2	174.4	229.7	238.9	168.8	184.4	163.3	160.9	193.3	202	171.8	181.7	150	High	High	High	High
FALSE	High	Master Protein	Q7LBR1	Charged multivesicular body protein 1b OS=Homo sapiens OX=9606 GN=CHMP1B PE=1 SV=1	0	8.791	12	3	6	3	199	22.1	8.1	12.1	3				Pf03357	57132	ENSG00000255112	CHMP1B	hsa:57132; Q7LBR1; Q96E89; Q9HD41			0	0	175.6	192.3	177.8	190	102	114.8	157.9	209.5	192.2	105.4	108.7	106.1	108.7	134.6	126.8	111.9	111.2	93.4	High	High	High	High
FALSE	High	Master Protein	O96017	Serine/threonine-protein kinase Chk2 OS=Homo sapiens OX=9606 GN=CHEK2 PE=1 SV=1	0	7.793	6	2	5	2	543	60.9	5.91	9.87	2				Pf00069, Pf00498	11200	ENSG00000183765	CHEK2	A8K3Y9; B7ZBF3; B7ZBF4; B7ZBF5; hsa:11200; O96017; Q6QA03; Q6QA04; Q6QA05; Q6QA06; Q6QA07; Q6QA08; Q6QA10; Q6QA11; Q6QA12; Q6QA13; Q9HBS5; Q9HCQ8; Q9UGF0; Q9UGF1	Regulation of TP53 Degradation; Recruitment and ATM-mediated phosphorylation of repair and signaling proteins at DNA double strand breaks; Ubiquitin Mediated Degradation of Phosphorylated Cdc25A; Regulation of TP53 Activity through Phosphorylation; Regulation of TP53 Activity through Methylation; Chk1/Chk2(Cds1) mediated inactivation of Cyclin B:Cdk1 complex; Stabilization of p53		8	0	175.7	293	254.4	195.3	133.4	142.2	232.1	213.3	266	199.2	194.8	165.4	152.2	212	206.1	169.8	239.6	191.9	High	High	High	High
FALSE	High	Master Protein	Q92896	Golgi apparatus protein 1 OS=Homo sapiens OX=9606 GN=GLG1 PE=1 SV=2	0	11.11	2	2	7	2	1179	134.5	6.9	18.15	2				Pf00839	2734	ENSG00000090863	GLG1	B7Z8Y4; D3DUJ7; hsa:2734; Q13221; Q6P9D1; Q92896	Cell surface interactions at the vascular wall		1	0	176.8	265.5	228	210.3	164.2	205.2	196.2	224.7	251.6	180.3	200.7	184.8	160.2	190.6	205.9	185.5	233.7	185.6	High	High	High	High
FALSE	High	Master Protein	Q96EK9	Protein KTI12 homolog OS=Homo sapiens OX=9606 GN=KTI12 PE=1 SV=1	0	10.311	8	2	3	2	354	38.6	6.95	10.82	2				Pf08433	112970	ENSG00000198841	KTI12	hsa:112970; Q96EK9			0	0	177.3	218.3	191.1	196.7	157.2	162.3	171.5	218.2	217.5	132	151.9	129.4	133.9	183.3	175.2	142.6	137	122.6	High	High	High	High
FALSE	High	Master Protein	Q9UBI6	Guanine nucleotide-binding protein G(I)/G(S)/G(O) subunit gamma-12 OS=Homo sapiens OX=9606 GN=GNG12 PE=1 SV=3	0	6.634	25	2	2	2	72	8	8.97	5.61	2				Pf00631	55970	ENSG00000172380	GNG12	hsa:55970; Q69YP5; Q9BRV5; Q9UBI6	G alpha (i) signalling events; Glucagon-like Peptide-1 (GLP1) regulates insulin secretion; Ca2+ pathway; High laminar flow shear stress activates signaling by PIEZO1 and PECAM1:CDH5:KDR in endothelial cells; G alpha (12/13) signalling events; G alpha (q) signalling events; G alpha (z) signalling events; ADP signalling through P2Y purinoceptor 12; G alpha (s) signalling events; Extra-nuclear estro…		29	0	177.6	200.8	184.8	216.8	144.6	170.7	153.6	195.8	184.7	177.6	199.1	191.3	163.4	180.5	189	207	236.3	195.8	High	High	High	High
FALSE	High	Master Protein	Q99959	Plakophilin-2 OS=Homo sapiens OX=9606 GN=PKP2 PE=1 SV=2	0	11.656	3	3	3	3	881	97.4	9.33	9.29	3				Pf00514	5318	ENSG00000057294	PKP2	A0AV37; B8QFA1; B8QGS6; B8QGS7; D3DUW9; hsa:5318; Q4VC01; Q99959; Q99960	Formation of the cornified envelope		2	0	178.1	302.8	281.2	219.1	184.1	200.2	235.5	207.4	267.9	220.8	226.2	200.3	215.7	221	256.8	275.5	313.7	264.4	High	High	High	High
FALSE	High	Master Protein	Q96PU4	E3 ubiquitin-protein ligase UHRF2 OS=Homo sapiens OX=9606 GN=UHRF2 PE=1 SV=1	0	9.045	4	3	3	2	802	89.9	8.21	6.91	3				Pf00240, Pf00628, Pf02182, Pf12148	115426	ENSG00000147854	UHRF2	hsa:115426; Q5VYR1; Q5VYR3; Q659C8; Q8TAG7; Q96PU4	SUMOylation of transcription cofactors		1	0	178.2	214.6	200.5	200.1	108.8	150.3	173.7	217.9	211.8	199.5	219.1	228.7	180.9	223.6	233.1	220.4	255.6	211.5	High	High	High	High
FALSE	High	Master Protein	O75880	Protein SCO1 homolog, mitochondrial OS=Homo sapiens OX=9606 GN=SCO1 PE=1 SV=1	0	22.028	15	3	16	3	301	33.8	8.88	48.02	3				Pf02630	6341	ENSG00000133028	SCO1	B2RDM0; hsa:6341; O75880	Complex IV assembly		1	0	178.5	248.8	211.7	186.3	178.7	179.8	185	227.5	228.9	180.1	169.2	204.9	170.7	206.9	215	179.7	223.7	176.9	High	High	High	High
FALSE	High	Master Protein	Q96E11	Ribosome-recycling factor, mitochondrial OS=Homo sapiens OX=9606 GN=MRRF PE=1 SV=1	0	27.071	27	6	8	6	262	29.3	9.79	23.29	6				Pf01765	92399	ENSG00000148187	MRRF	A8K6D8; A8K6Z4; B7Z4X5; B7Z6P7; hsa:92399; Q5RKT1; Q5T7T0; Q5T7T1; Q5T7T2; Q5T7T3; Q5T7T4; Q5T7T5; Q96E11	Mitochondrial translation termination		1	0	178.6	231.8	213.4	206.7	105.2	119.4	170.2	230	210.9	197.5	196.4	191.1	180.4	203.9	220.2	216.5	228.5	178.3	High	High	High	High
FALSE	High	Master Protein	Q9UL18	Protein argonaute-1 OS=Homo sapiens OX=9606 GN=AGO1 PE=1 SV=3	0	7.767	2	2	2	2	857	97.2	9.16	7.02	2				Pf02170, Pf02171, Pf08699, Pf16486, Pf16487, Pf16488	26523	ENSG00000092847	AGO1	hsa:26523; Q5TA57; Q6P4S0; Q9UL18	MAPK6/MAPK4 signaling; Transcriptional regulation by small RNAs; Oxidative Stress Induced Senescence; Estrogen-dependent gene expression; Pre-NOTCH Transcription and Translation; RUNX1 regulates genes involved in megakaryocyte differentiation and platelet function; TP53 Regulates Metabolic Genes; Oncogene Induced Senescence; Transcriptional Regulation by VENTX; Ca2+ pathway; Regulation of MECP2 e…		24	0	178.8	189.6	185.8	198.3	174.1	179.6	151.6	192.4	195.6	180.8	188.2	161.7	150.2	151.9	188.3	199.1	194.7	163.1	High	High	High	High
FALSE	High	Master Protein	Q99797	Mitochondrial intermediate peptidase OS=Homo sapiens OX=9606 GN=MIPEP PE=1 SV=2	0	13.973	7	4	10	4	713	80.6	7.05	23.03	4				Pf01432	4285	ENSG00000027001	MIPEP	hsa:4285; Q5JV15; Q5T9Q9; Q96G65; Q99797			0	0	179.2	264.8	237.1	218.1	131.6	162.6	195.9	244.6	244.7	190.1	193.7	176.7	167.2	208.7	204.2	179.2	215.6	174.3	High	High	High	High
FALSE	High	Master Protein	Q9Y385	Ubiquitin-conjugating enzyme E2 J1 OS=Homo sapiens OX=9606 GN=UBE2J1 PE=1 SV=2	0	7.433	7	2	2	2	318	35.2	6.74	6.96	2				Pf00179	51465	ENSG00000198833	UBE2J1	A8K3F9; hsa:51465; Q53F25; Q5W0N4; Q9BZ32; Q9NQL3; Q9NY66; Q9P011; Q9P0S0; Q9UF10; Q9Y385	Antigen processing: Ubiquitination & Proteasome degradation		1	0	179.7	242.1	230.2	271.1	344.6	335.8	223.8	286.7	262.2	157.9	156.9	156.9	141.3	161.1	196	205	215.5	177.6	High	High	High	High
FALSE	High	Master Protein	Q9UPW5	Cytosolic carboxypeptidase 1 OS=Homo sapiens OX=9606 GN=AGTPBP1 PE=1 SV=3	0	5.777	2	2	2	2	1226	138.4	6.15	3.08	2				Pf00246, Pf18027	23287	ENSG00000135049	AGTPBP1	B4DIT6; B4DRZ8; hsa:23287; Q5VV80; Q63HM7; Q658P5; Q6P9D6; Q9H8U6; Q9H9W8; Q9NVK1; Q9UPW5	Carboxyterminal post-translational modifications of tubulin		1	0	179.8	243.5	207.8	221.2	151.9	197.2	173.3	245.3	225.8	139.3	158.9	174.7	128.7	179.8	178.9	156.8	184.7	135.9	High	High	High	High
FALSE	High	Master Protein	P56589	Peroxisomal biogenesis factor 3 OS=Homo sapiens OX=9606 GN=PEX3 PE=1 SV=1	0	8.024	10	2	3	2	373	42.1	8.15	7.23	2				Pf04882	8504	ENSG00000034693	PEX3	hsa:8504; P56589; Q6FGP5	Class I peroxisomal membrane protein import; ABC transporters in lipid homeostasis		2	0	180.2	272.6	236	209.7	215.1	250.4	213.6	237.7	253.7	192.7	188.3	180.8	171.1	225.4	212.3	168.3	204.6	167.5	High	High	High	High
FALSE	High	Master Protein	Q14571	Inositol 1,4,5-trisphosphate receptor type 2 OS=Homo sapiens OX=9606 GN=ITPR2 PE=1 SV=2	0	9.151	1	2	2	2	2701	307.9	6.43	7.35	2				Pf00520, Pf01365, Pf02815, Pf08454, Pf08709	3709	ENSG00000123104	ITPR2	hsa:3709; O94773; Q14571	Role of phospholipids in phagocytosis; FCERI mediated Ca+2 mobilization; FCGR3A-mediated IL10 synthesis; Antigen activates B Cell Receptor (BCR) leading to generation of second messengers; Ion homeostasis; Glucagon-like Peptide-1 (GLP1) regulates insulin secretion; Ca2+ pathway; VEGFR2 mediated cell proliferation; Elevation of cytosolic Ca2+ levels; PLC beta mediated events; DAG and IP3 signaling…		14	0	180.4	243	180	210.9	171.2	184.2	172.4	224.7	215.8	216.6	222	199.1	169.2	186.2	232.4	229.1	255.9	212.8	High	High	High	High
FALSE	High	Master Protein	O14686	Histone-lysine N-methyltransferase 2D OS=Homo sapiens OX=9606 GN=KMT2D PE=1 SV=2	0	13.301	1	3	4	3	5537	593	5.58	10.14	3				Pf00628, Pf00856, Pf05964, Pf05965, Pf13771, Pf13832	8085	ENSG00000167548	KMT2D	hsa:8085; O14686; O14687	Formation of WDR5-containing histone-modifying complexes; Formation of the beta-catenin:TCF transactivating complex; Deactivation of the beta-catenin transactivating complex; Activation of anterior HOX genes in hindbrain development during early embryogenesis; MLL4 and MLL3 complexes regulate expression of PPARG target genes in adipogenesis and hepatic steatosis; PKMTs methylate histone lysines; …		8	0	181.5	254.2	211.3	190.7	233	244.4	162.3	233.7	238.6	172.5	209.5	162.2	181.6	204.6	229.5	201.1	216.6	201.9	High	High	High	High
FALSE	High	Master Protein	O95297	Myelin protein zero-like protein 1 OS=Homo sapiens OX=9606 GN=MPZL1 PE=1 SV=1	0	6.171	9	2	2	2	269	29.1	8.72	3.55	2				Pf07686	9019	ENSG00000197965	MPZL1	B2REB9; B2REC0; hsa:9019; O95297; Q5R332; Q8IX11; Q9BWZ3; Q9NYK4; Q9UL20			0	0	181.6	222.9	193.8	186.3	154.8	179	167.1	226.5	204.7	169.3	169.4	162.7	143.9	177.1	200.5	182.8	193.4	173.4	High	High	High	High
FALSE	High	Master Protein	Q9NXW2	DnaJ homolog subfamily B member 12 OS=Homo sapiens OX=9606 GN=DNAJB12 PE=1 SV=5	0	8.698	6	2	2	2	375	41.8	8.69	6.23	2				Pf00226, Pf09320	54788	ENSG00000148719	DNAJB12	B7Z7I3; hsa:54788; Q9H6H0; Q9NXW2			0	0	181.7	239.9	228.1	189.4	167.7	183.3	159.7	191.6	187.1	134.5	126.3	110.1	101.9	138.2	161.4	157.9	177.4	150.9	High	High	High	High
FALSE	High	Master Protein	Q15554	Telomeric repeat-binding factor 2 OS=Homo sapiens OX=9606 GN=TERF2 PE=1 SV=3	0	9.085	4	2	2	2	542	59.6	9.35	6.14	2				Pf00249, Pf08558, Pf16772	7014	ENSG00000132604	TERF2	hsa:7014; Q15554	Meiotic synapsis; Telomere Extension By Telomerase; Inhibition of DNA recombination at telomere; Recognition and association of DNA glycosylase with site containing an affected purine; Recognition and association of DNA glycosylase with site containing an affected pyrimidine; Cleavage of the damaged pyrimidine ; Cleavage of the damaged purine; Packaging Of Telomere Ends; DNA Damage/Telomere Stres…		14	0	181.9	233.5	191.6	180.4	99.9	113	160.4	209.2	199.2	218	199	195.9	165	156.3	179.2	230.2	270.9	235.4	High	High	High	High
FALSE	High	Master Protein	Q9Y314	Nitric oxide synthase-interacting protein OS=Homo sapiens OX=9606 GN=NOSIP PE=1 SV=1	0	7.286	7	2	2	2	301	33.2	8.82	6.67	2				Pf15906	51070	ENSG00000142546	NOSIP	hsa:51070; Q96FD2; Q9Y314	NOSIP mediated eNOS trafficking		1	0	182.3	228.6	231.8	206.5	166.5	189.3	201.4	237.5	237	194.1	205.1	228	208.6	278.1	270.4	251.1	225.4	218.5	High	High	High	High
FALSE	High	Master Protein	Q8N122	Regulatory-associated protein of mTOR OS=Homo sapiens OX=9606 GN=RPTOR PE=1 SV=1	0.002	4.309	1	2	3	2	1335	148.9	6.89	4.48	2				Pf00400, Pf02985, Pf14538	57521	ENSG00000141564	RPTOR	B2RN36; C6KEF2; F5H7J5; hsa:57521; Q8N122; Q8N4V9; Q8TB32; Q9P2P3	Amino acids regulate mTORC1; TP53 Regulates Metabolic Genes; Regulation of PTEN gene transcription; mTORC1-mediated signalling; Macroautophagy; Energy dependent regulation of mTOR by LKB1-AMPK; HSF1-dependent transactivation		8	0	183.5	263.9	263.3	240.8	215.1	228.5	218.2	262.1	254.2	194.7	203.7	200.9	178.3	245.4	239.8	190.3	203.4	178.4	High	High	High	High
FALSE	High	Master Protein	Q12788	Transducin beta-like protein 3 OS=Homo sapiens OX=9606 GN=TBL3 PE=1 SV=2	0	7.987	3	2	4	2	808	89	6.9	10.21	2				Pf00400, Pf08625	10607	ENSG00000183751; ENSG00000291938	TBL3	hsa:10607; Q12788; Q59GD6; Q8IVB7; Q96A78	Major pathway of rRNA processing in the nucleolus and cytosol; rRNA modification in the nucleus and cytosol		2	0	183.8	241.3	251.8	199.1	140	169.1	180.2	236.1	239.5	176.3	202.2	190.6	180.2	217.3	220.1	175.4	215.6	184.7	High	High	High	High
FALSE	High	Master Protein	Q9NNW5	tRNA (34-2'-O)-methyltransferase regulator WDR6 OS=Homo sapiens OX=9606 GN=WDR6 PE=1 SV=1	0	7.791	2	2	2	2	1121	121.6	6.87	6.2	2				Pf00400	11180	ENSG00000178252	WDR6	B4DHK2; hsa:11180; Q3MIT1; Q9NNW5; Q9UF63	RND2 GTPase cycle; RHOV GTPase cycle; RHOU GTPase cycle; RND3 GTPase cycle; RND1 GTPase cycle		5	0	183.8	352.4	381.1	248.7	180.6	211.1	326.3	250.7	407.7	195.9	196.1	188.6	186.2	230.4	229.9	218.6	257.2	238.9	High	High	High	High
FALSE	High	Master Protein	P12694	2-oxoisovalerate dehydrogenase subunit alpha, mitochondrial OS=Homo sapiens OX=9606 GN=BCKDHA PE=1 SV=2	0	8.191	9	3	3	3	445	50.4	8.27	6.85	3				Pf00676	593	ENSG00000248098	BCKDHA	B4DP47; E7EW46; hsa:593; P12694; Q16034; Q16472	Branched-chain amino acid catabolism; Branched-chain ketoacid dehydrogenase kinase deficiency; BCKDH synthesizes BCAA-CoA from KIC, KMVA, KIV; Loss-of-function mutations in DBT cause MSUD2; Loss-of-function mutations in DLD cause MSUD3/DLDD; H139Hfs13* PPM1K causes a mild variant of MSUD; Loss-of-function mutations in BCKDHA or BCKDHB cause MSUD		7	0	184.1	284.3	258.4	224.7	205.2	244.6	202.8	272.7	277.4	147.5	172.6	169.7	141.7	178.4	174	148	196.1	149.8	High	High	High	High
FALSE	High	Master Protein	A3KMH1	von Willebrand factor A domain-containing protein 8 OS=Homo sapiens OX=9606 GN=VWA8 PE=1 SV=2	0	6.397	2	2	2	2	1905	214.7	7.4	2.01	2				Pf07728	23078	ENSG00000102763	VWA8	A3KMH1; hsa:23078; O60310; Q5JTP6; Q5VW08; Q7Z6I9; Q86YC9; Q8N3E4			0	0	184.4	223	204.8	212.8	141.4	165.8	177.7	227.4	235.4	187.7	188.2	190	166.8	191.3	225.5	164.6	175.6	166.3	High	High	High	High
FALSE	High	Master Protein	Q8IZ81	ELMO domain-containing protein 2 OS=Homo sapiens OX=9606 GN=ELMOD2 PE=1 SV=1	0	6.649	8	2	2	2	293	34.9	8.05	5.09	2				Pf04727	255520	ENSG00000179387	ELMOD2	B2R712; D3DNZ0; hsa:255520; Q8IZ81			0	0	184.6	219.3	200.9	238.9	132.2	167.7	184.6	230.2	225	165	165.8	158.5	163.8	180.2	205.4	178.1	196	153.3	High	High	High	High
FALSE	High	Master Protein	P10588	Nuclear receptor subfamily 2 group F member 6 OS=Homo sapiens OX=9606 GN=NR2F6 PE=1 SV=2	0.002	4.303	4	2	3	2	404	43	7.78	4.56	2				Pf00104, Pf00105	2063	ENSG00000160113	NR2F6	B2RC68; hsa:2063; P10588; Q5XGA0; Q6P586; Q9BUE8	Nuclear Receptor transcription pathway		1	0	184.6	277.9	243.6	206.1	192.7	216.5	172.1	240.1	231.5	192.6	195.3	187.6	184.6	218	237.8	226	270.6	223.7	High	High	High	High
FALSE	High	Master Protein	P42695	Condensin-2 complex subunit D3 OS=Homo sapiens OX=9606 GN=NCAPD3 PE=1 SV=2	0	10.169	2	3	4	3	1498	168.8	7.5	13.72	3				Pf12717	23310	ENSG00000151503	NCAPD3	A6NFS2; hsa:23310; P42695; Q4KMQ9	Condensation of Prophase Chromosomes		1	0	184.9	241.7	211.5	231	160.1	180.7	194.1	240.9	259.5	151.8	188.9	159.6	157.4	166.2	199.5	170.2	189.2	161.2	High	High	High	High
FALSE	High	Master Protein	O95248	Myotubularin-related protein 5 OS=Homo sapiens OX=9606 GN=SBF1 PE=1 SV=4	0	12.675	3	4	8	4	1868	208.3	6.9	13.23	4				Pf00169, Pf02141, Pf02893, Pf03456, Pf06602, Pf12335	6305	ENSG00000100241	SBF1	A0A024R4Z9; A6PVG9; G5E933; hsa:6305; O60228; O95248; Q5JXD8; Q5PPM2; Q96GR9; Q9UGB8	RAB GEFs exchange GTP for GDP on RABs; Synthesis of PIPs at the ER membrane		2	0	185	254.8	216.9	257.6	210.5	192.9	197.3	305.5	234.8	158.9	168.7	175	175.6	172.7	179.2	179.6	176.6	161.2	High	High	High	High
FALSE	High	Master Protein	Q9NP61	ADP-ribosylation factor GTPase-activating protein 3 OS=Homo sapiens OX=9606 GN=ARFGAP3 PE=1 SV=1	0	8.144	4	2	4	2	516	56.9	7.36	7.73	2				Pf01412	26286	ENSG00000242247	ARFGAP3	E9PB03; hsa:26286; Q9BSC6; Q9H9J0; Q9NP61; Q9NT10; Q9NUP5; Q9Y4V3; Q9Y4V4	COPI-mediated anterograde transport; CDC42 GTPase cycle; COPI-dependent Golgi-to-ER retrograde traffic; RHOG GTPase cycle		4	0	185	193.1	200.7	444.2	314.4	336.7	170.2	206.2	189.5	129.1	144	141.2	143.7	159.6	177.1	147.3	150.7	122.6	High	High	High	High
FALSE	High	Master Protein	O60476	Mannosyl-oligosaccharide 1,2-alpha-mannosidase IB OS=Homo sapiens OX=9606 GN=MAN1A2 PE=1 SV=1	0	5.621	3	2	2	2	641	73	7.61	4.1	2				Pf01532	10905	ENSG00000198162	MAN1A2	hsa:10905; O60476; Q9H510	Intra-Golgi traffic; Progressive trimming of alpha-1,2-linked mannose residues from Man9/8/7GlcNAc2 to produce Man5GlcNAc2		2	0	185	362.3	352.3	267.3	328.5	343.6	409.4	360.9	515.2	186.7	203.7	166.6	181.2	208.3	208.1	181.8	217.6	186.4	High	High	High	High
FALSE	High	Master Protein	Q9P253	Vacuolar protein sorting-associated protein 18 homolog OS=Homo sapiens OX=9606 GN=VPS18 PE=1 SV=2	0	9.545	4	3	3	3	973	110.1	6.07	3.79	3				Pf05131	57617	ENSG00000104142	VPS18	hsa:57617; Q8TCG0; Q96DI3; Q9H268; Q9P253	SARS-CoV-2 modulates autophagy		1	0	185.5	238	208.3	193.1	219.2	237.4	184.1	213.4	244.2	189.4	162.3	172	179.8	243	219.1	159.9	149.6	129.2	High	High	High	High
FALSE	High	Master Protein	O60637	Tetraspanin-3 OS=Homo sapiens OX=9606 GN=TSPAN3 PE=2 SV=1	0	8.34	9	2	5	2	253	28	5.81	13.1	2				Pf00335	10099	ENSG00000140391	TSPAN3	A6NEH4; B3KQQ2; B4DP19; hsa:10099; O60637; Q9BW22; Q9NVX9			0	0	185.5	287.7	279.4	203.2	169.2	180.9	219.6	239.6	270.2	210.2	210.7	231.1	200.9	248.8	249	229.4	222	210.1	High	High	High	High
FALSE	High	Master Protein	Q15477	Superkiller complex protein 2 OS=Homo sapiens OX=9606 GN=SKIC2 PE=1 SV=3	0	14.273	4	4	10	3	1246	137.7	6.06	24.76	4				Pf00270, Pf00271, Pf08148, Pf13234, Pf17911, Pf21408	6499	ENSG00000204351; ENSG00000206353; ENSG00000223493; ENSG00000225737; ENSG00000228896; ENSG00000232616	SKIC2	hsa:6499; O15005; Q12902; Q15476; Q15477; Q5ST66	Association of TriC/CCT with target proteins during biosynthesis; mRNA decay by 3' to 5' exoribonuclease		2	0	185.6	231.3	208.7	218.2	184.4	199.8	217.3	230.8	254	164.4	199.5	167.3	176.1	223.6	198.9	163.4	176.2	166	High	High	High	High
FALSE	High	Master Protein	Q7L5Y9	E3 ubiquitin-protein transferase MAEA OS=Homo sapiens OX=9606 GN=MAEA PE=1 SV=1	0	7.118	7	2	3	2	396	45.3	8.69	8	2				Pf10607	10296	ENSG00000090316	MAEA	hsa:10296; O95285; Q5JB54; Q6ZRD6; Q7L5Y9; Q9BQ11; Q9H9V6; Q9H9Z4; Q9NW84	Regulation of pyruvate metabolism		1	0	185.6	256.9	247	237.6	154.5	190.3	187.5	262.2	225	188	207.6	180.1	175.3	231	244.9	188.8	211.9	169.1	High	High	High	High
FALSE	High	Master Protein	Q05655	Protein kinase C delta type OS=Homo sapiens OX=9606 GN=PRKCD PE=1 SV=2	0	8.962	4	3	4	3	676	77.5	7.75	12.99	3				Pf00069, Pf00130, Pf00433, Pf21494	5580	ENSG00000163932	PRKCD	B0KZ81; B2R834; hsa:5580; Q05655; Q15144; Q86XJ6	Neutrophil degranulation; CLEC7A (Dectin-1) signaling; KEAP1-NFE2L2 pathway; Interferon gamma signaling; Role of phospholipids in phagocytosis; G alpha (z) signalling events; SHC1 events in ERBB2 signaling; HuR (ELAVL1) binds and stabilizes mRNA; VEGFR2 mediated cell proliferation; DAG and IP3 signaling; Effects of PIP2 hydrolysis; RHO GTPases Activate NADPH Oxidases; Calmodulin induced events; A…		14	0	186.1	246.1	236.5	187.9	164.2	198.8	200.9	211.8	247.5	145.8	157.3	143	147.4	179.7	189	142.5	157.5	140.8	High	High	High	High
FALSE	High	Master Protein	Q14674	Separin OS=Homo sapiens OX=9606 GN=ESPL1 PE=1 SV=3	0	6.244	1	2	2	2	2120	233	7.55	4.9	2				Pf03568	9700	ENSG00000135476	ESPL1	hsa:9700; Q14674	Separation of Sister Chromatids		1	0	186.3	236.6	220.4	210.2	121.8	144.9	160	222.8	221.4	133	148.6	145.9	139	154.2	168.6	185	169.8	150.4	High	High	High	High
FALSE	High	Master Protein	Q96D71	RalBP1-associated Eps domain-containing protein 1 OS=Homo sapiens OX=9606 GN=REPS1 PE=1 SV=3	0	11.344	5	3	5	3	796	86.6	5.69	13.55	3				Pf12763	85021	ENSG00000135597	REPS1	B7ZBZ8; B7ZBZ9; B7ZC00; hsa:85021; J3KP76; Q5JWJ5; Q5JWJ6; Q5JWJ7; Q8NDR7; Q8WU62; Q96D71; Q9BXY9	Cargo recognition for clathrin-mediated endocytosis		2	0	187	230.7	200.8	207.3	164.6	193	179	228	222.3	177.3	202.2	187.8	157.5	210.7	222.9	214.2	215.6	174.5	High	High	High	High
FALSE	High	Master Protein	P57737	Coronin-7 OS=Homo sapiens OX=9606 GN=CORO7 PE=1 SV=2	0	13.693	5	3	4	3	925	100.5	5.8	14.4	3				Pf00400, Pf08953, Pf16300	79585	ENSG00000262246; ENSG00000282725	CORO7	B4DFD6; B4DL18; hsa:79585; I3L416; P57737; Q17RK4			0	0	187.2	240.8	227.2	215.2	142.2	194.6	201.4	249.1	251.1	181.8	197.9	191.2	164.4	216.5	215.3	199.7	200.9	189.2	High	High	High	High
FALSE	High	Master Protein	P36639	Oxidized purine nucleoside triphosphate hydrolase OS=Homo sapiens OX=9606 GN=NUDT1 PE=1 SV=4	0	21.707	26	3	5	3	156	17.9	5.08	19.59	3				Pf00293	4521	ENSG00000106268	NUDT1	A4D205; hsa:4521; P36639; Q6LES7; Q6P0Y6; Q7Z7N6; Q8IV95; Q9UBM0; Q9UBM9			0	0	187.7	249.1	229.8	214.7	149.3	190.5	226.4	284.1	284.4	192.2	211.6	203.5	197.9	224.1	245.3	214.2	203	182.2	High	High	High	High
FALSE	High	Master Protein	Q9H8H2	Probable ATP-dependent RNA helicase DDX31 OS=Homo sapiens OX=9606 GN=DDX31 PE=1 SV=2	0	8.031	4	3	3	3	851	94	9.99	4.98	3				Pf00270, Pf00271, Pf13959	64794	ENSG00000125485	DDX31	hsa:64794; Q5K6N2; Q5K6N3; Q5K6N4; Q5VZJ4; Q5VZJ9; Q96E91; Q96NY2; Q96SX5; Q9H5K6; Q9H8H2			0	0	187.9	237.4	205.5	205.7	150.7	178	199.7	224.1	226	173.1	171.9	187.1	161	204.1	197.2	165.5	171.5	182	High	High	High	High
FALSE	High	Master Protein	Q9P260	RAB11-binding protein RELCH OS=Homo sapiens OX=9606 GN=RELCH PE=1 SV=2	0	9.744	2	2	4	2	1216	134.5	5.45	11.21	2					57614	ENSG00000134444	RELCH	hsa:57614; Q9P260			0	0	188.5	276.1	264.1	197.9	165.1	197.5	244.5	228	267.3	165.4	186.2	165.8	167.7	201.6	197.6	152	144.2	146	High	High	High	High
FALSE	High	Master Protein	Q8WUB8	PHD finger protein 10 OS=Homo sapiens OX=9606 GN=PHF10 PE=1 SV=3	0	10.758	8	3	4	3	498	56	6.62	12.04	3				Pf00628	55274	ENSG00000130024	PHF10	hsa:55274; Q2YDA3; Q53HG8; Q8WUB8; Q9BXD2; Q9NV26			0	0	188.7	228.9	214.6	237.9	201.9	230.1	203.8	245.9	258.4	204.6	224.5	212.8	204.5	212.7	237.1	251.5	268.4	228.4	High	High	High	High
FALSE	High	Master Protein	Q9Y2Q5	Ragulator complex protein LAMTOR2 OS=Homo sapiens OX=9606 GN=LAMTOR2 PE=1 SV=1	0	9.7	26	2	6	2	125	13.5	5.4	19.84	2				Pf03259	28956	ENSG00000116586	LAMTOR2	hsa:28956; Q5VY97; Q5VY98; Q5VY99; Q9Y2Q5	Neutrophil degranulation; Amino acids regulate mTORC1; TP53 Regulates Metabolic Genes; Regulation of PTEN gene transcription; mTORC1-mediated signalling; Macroautophagy; Energy dependent regulation of mTOR by LKB1-AMPK; MAP2K and MAPK activation		9	0	189.2	251.3	231.9	223.8	190.7	210.1	204.9	258	252.8	201.1	210	219.1	188.2	212.3	212.7	197.5	214.4	187	High	High	High	High
FALSE	High	Master Protein	O60942	mRNA-capping enzyme OS=Homo sapiens OX=9606 GN=RNGTT PE=1 SV=1	0	7.23	3	2	3	2	597	68.5	8.13	7.69	2				Pf00782, Pf01331, Pf03919	8732	ENSG00000111880	RNGTT	E1P513; E1P514; hsa:8732; O43483; O60257; O60351; O60942; Q5TCW8; Q8WUM8	RNA Pol II CTD phosphorylation and interaction with CE during HIV infection; mRNA Capping; RNA Pol II CTD phosphorylation and interaction with CE		3	0	189.4	343.9	318.2	248.2	141.2	161.6	307.2	246	376.2	175.1	188.6	188.8	170.8	252.5	245	176.3	172.6	169.9	High	High	High	High
FALSE	High	Master Protein	Q9Y2X0	Mediator of RNA polymerase II transcription subunit 16 OS=Homo sapiens OX=9606 GN=MED16 PE=1 SV=2	0	6.453	2	2	2	2	877	96.7	7.37	3.43	2				Pf00400, Pf11635, Pf20718, Pf20719	10025	ENSG00000175221	MED16	hsa:10025; Q6PJT2; Q96AD4; Q96I35; Q9Y2X0; Q9Y652	Transcriptional regulation of white adipocyte differentiation; Generic Transcription Pathway; PPARA activates gene expression; RSV-host interactions; MLL4 and MLL3 complexes regulate expression of PPARG target genes in adipogenesis and hepatic steatosis		5	0	189.5	259	229.4	213.2	129.8	167.9	188.4	235.9	264.2	238.5	244.9	232	214.2	247.2	255.2	280.3	331.6	285.6	High	High	High	High
FALSE	High	Master Protein	O75410	Transforming acidic coiled-coil-containing protein 1 OS=Homo sapiens OX=9606 GN=TACC1 PE=1 SV=2	0	11.698	4	3	3	3	805	87.7	4.88	8.9	3				Pf05010	6867	ENSG00000147526	TACC1	B2RBD9; B4E302; D3DSX6; hsa:6867; O75410; Q6Y687; Q86YG7; Q8IUJ2; Q8IUJ3; Q8IUJ4; Q8IZG2; Q8NEY7; Q9UPP9			0	0	190.4	246.7	247	222	150.5	183	186.8	219.5	238.7	274	270.6	279.6	265.3	285.2	290.6	329.2	343.2	271.7	High	High	High	High
FALSE	High	Master Protein	Q8N543	Prolyl 3-hydroxylase OGFOD1 OS=Homo sapiens OX=9606 GN=OGFOD1 PE=1 SV=1	0	10.846	8	3	3	3	542	63.2	5.11	8.3	3				Pf10637, Pf13661	55239	ENSG00000087263	OGFOD1	H3BUQ2; hsa:55239; Q8N543; Q9H7U5; Q9H9J9; Q9HA87; Q9HCG0; Q9NVB6	Protein hydroxylation		1	0	191.7	281.1	253.2	213.8	173	186.3	229.9	239.5	280.1	156.9	177.8	163.1	169	195.3	198.7	162.2	182.4	154.8	High	High	High	High
FALSE	High	Master Protein	P32929	Cystathionine gamma-lyase OS=Homo sapiens OX=9606 GN=CTH PE=1 SV=3	0	10.103	7	2	7	2	405	44.5	6.7	21.38	2				Pf01053	1491	ENSG00000116761	CTH	B4E1R2; E9PDV0; hsa:1491; P32929; Q53FB3; Q53Y79; Q9H4W7; Q9H4W8	Degradation of cysteine and homocysteine; Metabolism of ingested SeMet, Sec, MeSec into H2Se; Cysteine formation from homocysteine		3	0	191.9	262.7	217.3	226.9	158.4	169	238.7	280.7	265.3	139.2	161.8	155.2	130	152.7	148.2	121.5	121.3	122.2	High	High	High	High
FALSE	High	Master Protein	Q9NQE9	Adenosine 5'-monophosphoramidase HINT3 OS=Homo sapiens OX=9606 GN=HINT3 PE=1 SV=1	0	6.941	13	2	3	2	182	20.3	6.6	8.75	2				Pf11969	135114	ENSG00000111911	HINT3	B3KQ91; hsa:135114; Q8N0Y9; Q9NQE9			0	0	192.8	270.9	237	235.4	176.4	189.6	214.6	283	273.3	184.5	210.9	195.6	186.1	233.9	231.4	200.2	226.1	181.7	High	High	High	High
FALSE	High	Master Protein	P17028	Zinc finger protein 24 OS=Homo sapiens OX=9606 GN=ZNF24 PE=1 SV=4	0	7.884	5	2	2	2	368	42.1	6.21	5.54	2				Pf00096, Pf02023	7572	ENSG00000172466	ZNF24	hsa:7572; O14754; P17028; Q53YE4; Q6ICR5; Q8IZN4			0	0	194.1	275.9	233	233.6	167.2	207	198.6	267.9	257.8	181.6	199.6	188	182.5	211.6	230.7	203.3	221.4	203.9	High	High	High	High
FALSE	High	Master Protein	P12931	Proto-oncogene tyrosine-protein kinase Src OS=Homo sapiens OX=9606 GN=SRC PE=1 SV=3	0	9.155	5	3	5	1	536	59.8	7.42	13.55	3				Pf00017, Pf00018, Pf07714	6714	ENSG00000197122; ENSG00000291971	SRC	E1P5V4; hsa:6714; P12931; Q76P87; Q86VB9; Q9H5A8	G alpha (i) signalling events; G alpha (s) signalling events; Extra-nuclear estrogen signaling; GPER1 signaling; PIP3 activates AKT signaling; Signaling by BRAF and RAF1 fusions; Regulation of RUNX3 expression and activity; RHOU GTPase cycle; Constitutive Signaling by Aberrant PI3K in Cancer; PI5P, PP2A and IER3 Regulate PI3K/AKT Signaling; Signaling by CSF1 (M-CSF) in myeloid cells; DCC mediated…		36	0	194.4	273.9	219.8	244.4	192.8	224.2	235.5	258	259.4	187.2	186.2	196	180.2	213.6	219.1	201.2	220	180	High	High	High	High
FALSE	High	Master Protein	Q15831	Serine/threonine-protein kinase STK11 OS=Homo sapiens OX=9606 GN=STK11 PE=1 SV=1	0	6.557	4	2	2	2	433	48.6	7.43	4.16	2				Pf00069	6794	ENSG00000118046	STK11	B2RBX7; E7EW76; hsa:6794; Q15831	Regulation of TP53 Activity through Phosphorylation; Energy dependent regulation of mTOR by LKB1-AMPK; FOXO-mediated transcription of cell death genes; AMPK inhibits chREBP transcriptional activation activity		4	0	194.9	278.4	261.1	208.9	187	225.2	238.4	240.2	311	168.7	203	175.4	158.1	202.5	185.3	164.5	196.3	169.5	High	High	High	High
FALSE	High	Master Protein	Q9HC36	rRNA methyltransferase 3, mitochondrial OS=Homo sapiens OX=9606 GN=MRM3 PE=1 SV=2	0	15.519	9	4	5	4	420	47	8.73	10.51	4				Pf00588, Pf22435	55178	ENSG00000171861	MRM3	hsa:55178; Q53GN1; Q86VC3; Q96F76; Q9HC36; Q9NVQ5	rRNA modification in the mitochondrion		1	0	195.3	321.8	260.6	214.7	153.2	190.9	231.1	266.5	302.5	165.5	161.5	166.1	163.1	184.5	205.7	182.4	207.2	162.2	High	High	High	High
FALSE	High	Master Protein	Q13586	Stromal interaction molecule 1 OS=Homo sapiens OX=9606 GN=STIM1 PE=1 SV=3	0	11.109	6	3	3	3	685	77.4	6.67	7.15	3				Pf07647, Pf16533	6786	ENSG00000167323	STIM1	E9PQJ4; hsa:6786; Q13586; Q8N382	Antigen activates B Cell Receptor (BCR) leading to generation of second messengers; Ion homeostasis; Elevation of cytosolic Ca2+ levels		3	0	195.7	263.7	254.8	226.5	182.9	197.5	243.8	259.3	264.9	196.7	215.2	222.2	209.5	246.7	242.9	204.2	229.1	202.6	High	High	High	High
FALSE	High	Master Protein	Q8TDP1	Ribonuclease H2 subunit C OS=Homo sapiens OX=9606 GN=RNASEH2C PE=1 SV=1	0	12.882	32	3	6	3	164	17.8	5.03	10.39	3				Pf08615	84153	ENSG00000172922	RNASEH2C	hsa:84153; Q8TDP1; Q9H7F5			0	0	196	276.2	239	232.1	191.8	217.2	227	276.1	284.7	183.9	193.9	215.1	184.6	232.6	229.4	196.6	211.2	187	High	High	High	High
FALSE	High	Master Protein	Q8WXI9	Transcriptional repressor p66-beta OS=Homo sapiens OX=9606 GN=GATAD2B PE=1 SV=1	0	17.472	7	4	6	3	593	65.2	9.7	16.35	4				Pf00320, Pf16563	57459	ENSG00000143614; ENSG00000261992	GATAD2B	D3DUZ2; hsa:57459; Q5VUR2; Q7LG68; Q8WXI9; Q9ULS0	Potential therapeutics for SARS; Regulation of endogenous retroelements by KRAB-ZFP proteins; Regulation of endogenous retroelements by Piwi-interacting RNAs (piRNAs); Regulation of PTEN gene transcription; HDACs deacetylate histones; RNA Polymerase I Transcription Initiation; Transcriptional regulation of brown and beige adipocyte differentiation by EBF2; ERCC6 (CSB) and EHMT2 (G9a) positively r…		9	0	196.2	228.3	199.8	212.9	139.4	162.4	179.6	214.4	217.2	170.5	181.5	181.1	187.2	202.3	223.3	221.4	232.6	183.3	High	High	High	High
FALSE	High	Master Protein	Q8IXQ3	Uncharacterized protein C9orf40 OS=Homo sapiens OX=9606 GN=C9orf40 PE=1 SV=1	0	9.967	20	2	2	2	194	21.1	5.01	4.95	2				Pf15017	55071	ENSG00000135045	C9orf40	hsa:55071; Q8IXQ3; Q9NWD3			0	0	196.9	258.6	236.6	214.7	186.4	207.8	209.1	188.5	257.9	189.6	187.5	197.3	153.9	204.4	198	205	214.9	208.6	High	High	High	High
FALSE	High	Master Protein	Q86US8	Telomerase-binding protein EST1A OS=Homo sapiens OX=9606 GN=SMG6 PE=1 SV=2	0.002	4.259	2	2	2	2	1419	160.4	7.05	0	2				Pf10373, Pf10374, Pf13638	23293	ENSG00000070366	SMG6	B7Z874; hsa:23293; O94837; Q86US8; Q86VH6; Q9UF60	Nonsense Mediated Decay (NMD) enhanced by the Exon Junction Complex (EJC)		1	0	196.9	292.6	265.6	230.6	322.2	318.9	232.6	255.7	280.7	189.8	205.7	200.1	163.7	237.3	237.6	178.2	198.9	155.5	High	High	High	High
FALSE	High	Master Protein	O94919	Endonuclease domain-containing 1 protein OS=Homo sapiens OX=9606 GN=ENDOD1 PE=1 SV=2	0	11.649	11	3	7	3	500	55	5.71	25.52	3				Pf01223	23052	ENSG00000149218	ENDOD1	A8K6K8; hsa:23052; O94919; Q6GQY5; Q8TAQ8	Platelet degranulation		1	0	197	246.2	211.2	217.6	163.8	184.3	178	239.6	226.9	216	241.8	225.5	204.7	233.4	249.1	231.6	282.7	217.9	High	High	High	High
FALSE	High	Master Protein	P05026	Sodium/potassium-transporting ATPase subunit beta-1 OS=Homo sapiens OX=9606 GN=ATP1B1 PE=1 SV=1	0	9.135	7	2	2	2	303	35	8.53	7.46	2				Pf00287	481	ENSG00000143153	ATP1B1	hsa:481; P05026; Q5TGZ3	Potential therapeutics for SARS; Ion homeostasis; Ion transport by P-type ATPases; Basigin interactions		4	0	197	277.7	261.7	231.2	167.7	207.4	223.2	280.9	275.2	184.1	165.3	165.6	162.7	175.3	180	173.7	203.4	176	High	High	High	High
FALSE	High	Master Protein	Q99575	Ribonucleases P/MRP protein subunit POP1 OS=Homo sapiens OX=9606 GN=POP1 PE=1 SV=2	0	13.616	5	3	5	3	1024	114.6	9.22	11.44	3				Pf06978, Pf08170, Pf22770	10940	ENSG00000104356	POP1	A8K5W9; hsa:10940; Q15037; Q99575	tRNA processing in the nucleus		1	0	197.2	234	207.6	198.4	160.1	179.9	207.7	247.2	227.5	175.8	178.9	173.3	144.8	193.4	205.9	161.1	204.6	174.2	High	High	High	High
FALSE	High	Master Protein	O76024	Wolframin OS=Homo sapiens OX=9606 GN=WFS1 PE=1 SV=2	0	9.656	3	2	4	2	890	100.2	8.05	12.92	2				Pf19913, Pf19914, Pf20023, Pf20053	7466	ENSG00000109501	WFS1	B2R797; D3DVT1; hsa:7466; O76024; Q8N6I3; Q9UNW6	Regulation of Insulin-like Growth Factor (IGF) transport and uptake by Insulin-like Growth Factor Binding Proteins (IGFBPs); Post-translational protein phosphorylation; XBP1(S) activates chaperone genes		3	0	197.4	267.2	252.7	431.8	232.8	269.1	173	233.5	218.1	333	330.7	339	292	326.5	340.9	397	473.6	400.3	High	High	High	High
FALSE	High	Master Protein	Q9H944	Mediator of RNA polymerase II transcription subunit 20 OS=Homo sapiens OX=9606 GN=MED20 PE=1 SV=1	0	6.004	10	2	3	2	212	23.2	6.87	6.47	2				Pf08612	9477	ENSG00000124641	MED20	B4DE08; hsa:9477; O95821; Q5T8J4; Q9H944; Q9Y429	Transcriptional regulation of white adipocyte differentiation; Generic Transcription Pathway; PPARA activates gene expression; RSV-host interactions; MLL4 and MLL3 complexes regulate expression of PPARG target genes in adipogenesis and hepatic steatosis		5	0	197.4	267.7	262.4	221.8	195.2	223.9	215.7	250.9	277.5	168.3	195.4	185.1	181.7	211.2	238.2	213.5	223.4	170.7	High	High	High	High
FALSE	High	Master Protein	Q8NCE2	Myotubularin-related protein 14 OS=Homo sapiens OX=9606 GN=MTMR14 PE=1 SV=2	0.001	4.752	3	2	2	2	650	72.2	6.24	4.24	2					64419	ENSG00000163719	MTMR14	hsa:64419; Q0JTH5; Q0JU83; Q6PIZ4; Q6QE21; Q86VK9; Q8IYK1; Q8NCE2; Q8TCM7; Q9H6C0	Synthesis of PIPs at the plasma membrane; Macroautophagy		2	0	198.3	267.1	234	226.9	185.2	185.7	225	239.3	238.9	204	219.2	190.1	181.5	229.7	223.8	211.7	226.8	228.9	High	High	High	High
FALSE	High	Master Protein	O15164	Transcription intermediary factor 1-alpha OS=Homo sapiens OX=9606 GN=TRIM24 PE=1 SV=3	0	18.328	7	4	4	4	1050	116.8	7.11	11.82	4				Pf00439, Pf00628, Pf00643	8805	ENSG00000122779	TRIM24	A4D1R7; A4D1R8; hsa:8805; O15164; O95854	Signaling by BRAF and RAF1 fusions; Signaling by cytosolic FGFR1 fusion mutants; Signaling by FGFR1 in disease		3	0	198.6	286.9	264.2	239.8	213.1	225.9	232.2	272	296.4	260.4	270.1	271.2	224	269.6	287.7	299.2	357.5	311.1	High	High	High	High
FALSE	High	Master Protein	P20248	Cyclin-A2 OS=Homo sapiens OX=9606 GN=CCNA2 PE=1 SV=2	0	8.651	11	3	3	3	432	48.5	6.54	4.12	3				Pf00134, Pf02984, Pf16500	890	ENSG00000145386	CCNA2	A8K7B6; hsa:890; P20248; Q2M3U6; Q4W5P4; Q6LER8	TP53 Regulates Transcription of Genes Involved in G1 Cell Cycle Arrest; Ub-specific processing proteases; Regulation of TP53 Degradation; Cdc20:Phospho-APC/C mediated degradation of Cyclin A; SCF(Skp2)-mediated degradation of p27/p21; Orc1 removal from chromatin; CDK-mediated phosphorylation and removal of Cdc6; Regulation of TP53 Activity through Phosphorylation; G2 Phase; Telomere Extension By …		20	0	198.9	261.7	232.7	204.5	161.4	189.3	200.2	214.7	254.2	160.8	145.6	154.5	142.7	178	171.9	175.3	142.8	142.3	High	High	High	High
FALSE	High	Master Protein	Q14181	DNA polymerase alpha subunit B OS=Homo sapiens OX=9606 GN=POLA2 PE=1 SV=2	0	9.772	5	2	4	2	598	65.9	5.24	11.61	2				Pf04042, Pf08418, Pf22062	23649	ENSG00000014138	POLA2	B4DNB4; hsa:23649; Q14181; Q9BPV3	Activation of the pre-replicative complex; Defective pyroptosis; Inhibition of replication initiation of damaged DNA by RB1/E2F1; Polymerase switching on the C-strand of the telomere; Telomere C-strand synthesis initiation; DNA replication initiation; Polymerase switching; Removal of the Flap Intermediate		9	0	199	286	239.5	236.3	161.9	201.6	255.4	308.8	304.4	223.3	224.9	223.6	225.7	255.2	260.9	215.3	219.6	202.2	High	High	High	High
FALSE	High	Master Protein	P11488	Guanine nucleotide-binding protein G(t) subunit alpha-1 OS=Homo sapiens OX=9606 GN=GNAT1 PE=1 SV=5	0	5.892	5	2	3	1	350	40	5.62	2.4	2				Pf00503	2779	ENSG00000114349	GNAT1	hsa:2779; P11488; Q4VBN2	G alpha (i) signalling events; Inactivation, recovery and regulation of the phototransduction cascade; Activation of the phototransduction cascade		3	0	199	248.8	212.6	225.8	138.8	170.4	191.2	253	232.7	169.8	181.8	190.4	171.1	194.1	216.6	200	184.3	190.8	High	High	High	High
FALSE	High	Master Protein	Q53H96	Pyrroline-5-carboxylate reductase 3 OS=Homo sapiens OX=9606 GN=PYCR3 PE=1 SV=3	0	8.431	9	2	4	2	274	28.6	7.72	12.37	2				Pf03807, Pf14748	65263	ENSG00000104524; ENSG00000276657	PYCR3	B3KMB5; B4DVT6; H0Y6C3; hsa:65263; Q53H96; Q8N3N9; Q96HX4; Q9H896	Glutamate and glutamine metabolism		1	0	199.9	253	258.7	261.2	179.2	207.2	222.1	275.8	267.7	203.7	205	208.2	182.8	251.7	243.9	203.6	229.2	179.4	High	High	High	High
FALSE	High	Master Protein	O95785	Protein Wiz OS=Homo sapiens OX=9606 GN=WIZ PE=1 SV=2	0	16.337	3	3	8	3	1651	178.6	6.86	14.98	3				Pf23015	58525	ENSG00000011451	WIZ	B3KVH1; B7ZM82; hsa:58525; M0QY21; O95785; Q4G0E0; Q6P6B0; Q6ZN24; Q7LDY6; Q7LDZ1; Q96IG5; Q96SQ6; Q9BUR8; Q9NPT1			0	0	200.2	253.4	239.9	234.3	180	202.8	220.9	260	266.9	264.6	259.7	249.2	228.8	238.6	270.8	287.1	332.8	257.6	High	High	High	High
FALSE	High	Master Protein	O75817	Ribonuclease P protein subunit p20 OS=Homo sapiens OX=9606 GN=POP7 PE=1 SV=2	0	7.795	16	2	5	2	140	15.6	8.94	18.01	2				Pf12328	10248	ENSG00000172336	POP7	A4D2E0; hsa:10248; O75817; Q9BV74	tRNA processing in the nucleus		1	0	200.3	322.9	270.4	271.8	254.1	272.7	267.1	280.1	303.7	170.4	190.2	179.6	167.4	205.2	207.6	179.9	209.2	176	High	High	High	High
FALSE	High	Master Protein	Q969X5	Endoplasmic reticulum-Golgi intermediate compartment protein 1 OS=Homo sapiens OX=9606 GN=ERGIC1 PE=1 SV=1	0.001	5.109	7	2	6	2	290	32.6	7.06	12.68	2				Pf07970, Pf13850	57222	ENSG00000113719	ERGIC1	hsa:57222; Q969X5; Q9H0L0; Q9H2J2; Q9ULN9			0	0	200.4	291.8	282.9	238	170.5	200	229	291.3	282.3	237.8	253.8	252.8	224.9	277	286	249	283.8	243.5	High	High	High	High
FALSE	High	Master Protein	Q9Y5L0	Transportin-3 OS=Homo sapiens OX=9606 GN=TNPO3 PE=1 SV=3	0	16.229	6	4	7	4	923	104.1	5.57	19.07	4				Pf08389	23534	ENSG00000064419	TNPO3	A4D1K9; C9IZM0; hsa:23534; Q6NUM1; Q96G71; Q96GU9; Q9Y3R2; Q9Y5L0			0	0	200.5	402.1	360.5	216.2	181.7	207.4	321.1	233	386.4	173.1	186.4	192.3	148.1	206	196	163.5	189.4	168.1	High	High	High	High
FALSE	High	Master Protein	Q1ED39	Lysine-rich nucleolar protein 1 OS=Homo sapiens OX=9606 GN=KNOP1 PE=1 SV=1	0	6.051	4	2	2	2	458	51.6	9.86	4.95	2				Pf15477	400506	ENSG00000103550	KNOP1	hsa:400506; O43328; Q1ED39; Q5FWF3			0	0	200.8	290.9	256.1	235.7	192.5	173	233.5	230.2	332.4	260.6	266.5	238.4	222.8	237.4	298.7	359	342.6	260.6	High	High	High	High
FALSE	High	Master Protein	Q9H173	Nucleotide exchange factor SIL1 OS=Homo sapiens OX=9606 GN=SIL1 PE=1 SV=1	0	8.012	5	2	2	2	461	52.1	5.36	5.71	2				Pf08609	64374	ENSG00000120725	SIL1	D3DQC2; hsa:64374; Q8N2L3; Q9H173			0	0	201.1	260.2	242.1	238.6	175.1	209.5	255.1	313	302.6	185.4	168.8	169.7	160.1	180.9	209.4	212.1	229.6	197.6	High	High	High	High
FALSE	High	Master Protein	Q8WUX9	Charged multivesicular body protein 7 OS=Homo sapiens OX=9606 GN=CHMP7 PE=1 SV=1	0.001	4.829	8	2	2	2	453	50.9	5.35	0	2				Pf03357	91782	ENSG00000147457	CHMP7	B2RDT3; B4DKJ6; D3DSS1; hsa:91782; Q8NDM1; Q8WUX9; Q9BT50	Budding and maturation of HIV virion; Endosomal Sorting Complex Required For Transport (ESCRT); HCMV Late Events; Late endosomal microautophagy; Sealing of the nuclear envelope (NE) by ESCRT-III; Macroautophagy; Pyroptosis; Translation of Replicase and Assembly of the Replication Transcription Complex; Translation of Replicase and Assembly of the Replication Transcription Complex		9	0	201.3	247.1	210.3	216.2	112.1	131.8	203.6	270.7	261.1	231.2	236.7	250.3	243.4	291.6	280.2	233.6	232.1	211.1	High	High	High	High
FALSE	High	Master Protein	P0CG08	Golgi pH regulator B OS=Homo sapiens OX=9606 GN=GPR89B PE=1 SV=1	0	18.489	11	3	9	3	455	52.9	9.28	38.61	3				Pf12430, Pf12537	51463; 653519	ENSG00000188092	GPR89B	A6NKF9; A6NN37; B2RUV3; B3KMN3; hsa:51463; hsa:653519; P0CG08; Q53FQ9; Q5T2V8; Q5T5P5; Q659E2; Q6NVY5; Q9P0S4; Q9Y302			0	0	201.4	274.7	259.2	249.5	170.9	202.8	209.7	245.6	276.9	194.3	192.6	169.6	179.4	214.2	208.9	188.1	200.5	175	High	High	High	High
FALSE	High	Master Protein	Q9Y3L5	Ras-related protein Rap-2c OS=Homo sapiens OX=9606 GN=RAP2C PE=1 SV=1	0	18.179	31	4	5	2	183	20.7	4.94	15.58	4				Pf00071	57826	ENSG00000123728	RAP2C	B3KWD6; hsa:57826; Q5H9H9; Q9BTS0; Q9Y3L5	Neutrophil degranulation		1	2	201.6	282.5	248.8	224.3	240.7	233.8	218.8	276	268.7	216	209.3	224.7	183.4	244.6	223.4	206.3	255.1	221.7	High	High	High	High
FALSE	High	Master Protein	Q9NSK0	Kinesin light chain 4 OS=Homo sapiens OX=9606 GN=KLC4 PE=1 SV=3	0	16.025	8	4	5	3	619	68.6	6.18	14.69	4				Pf13374, Pf13424	89953	ENSG00000137171	KLC4	B3KNY4; B3KPI3; B3KSQ3; B4DME9; hsa:89953; Q66K28; Q96EG6; Q9NSK0	COPI-dependent Golgi-to-ER retrograde traffic; MHC class II antigen presentation; Kinesins; RHO GTPases activate KTN1		4	0	201.6	258.1	235	214.5	201.6	238.2	218	267.3	267.3	209.5	225.4	211.7	199.5	251.7	258.5	191.8	216.9	173.9	High	High	High	High
FALSE	High	Master Protein	O94915	Protein furry homolog-like OS=Homo sapiens OX=9606 GN=FRYL PE=1 SV=2	0.001	4.604	1	2	2	2	3013	339.4	5.58	2.49	2				Pf14222, Pf14225, Pf14228, Pf19421	285527	ENSG00000075539	FRYL	hsa:285527; O94915; O95640; Q8WTZ5; Q9NT40			0	0	201.6	274.1	271.1	275.6	213.7	253.8	235.9	259.5	274.5	153.7	164.7	139	142.5	172.3	164.7	146.9	160	153.8	High	High	High	High
FALSE	High	Master Protein	P07305	Histone H1.0 OS=Homo sapiens OX=9606 GN=H1-0 PE=1 SV=3	0	8.529	12	2	3	2	194	20.9	10.84	10.54	2				Pf00538	3005	ENSG00000189060	H1-0	B2R6I0; B4DRD6; hsa:3005; P07305; Q6FG88; Q8N6R3	Apoptosis induced DNA fragmentation; Formation of Senescence-Associated Heterochromatin Foci (SAHF)		2	0	201.7	248.4	249.6	195.8	99.7	114.6	171.5	261	224.6	423.3	401.8	416.7	344.7	353.3	457.6	399.4	408.4	395.6	High	High	High	High
FALSE	High	Master Protein	Q96SZ6	Mitochondrial tRNA methylthiotransferase CDK5RAP1 OS=Homo sapiens OX=9606 GN=CDK5RAP1 PE=1 SV=2	0	5.718	3	2	2	2	601	67.6	8.21	4.41	2				Pf00919, Pf01938, Pf04055	51654	ENSG00000101391	CDK5RAP1	A8K7R0; hsa:51654; Q5QP46; Q5QP47; Q5QP48; Q675N4; Q675N5; Q96SZ6; Q9BVG6; Q9BWZ5; Q9H859; Q9NZZ9; Q9Y3F0			0	0	202.1	275.9	233.5	219.6	214.1	244.8	204.1	240.3	252	226.7	235	210.3	194.5	207.2	228	297.7	283.3	224.4	High	High	High	High
FALSE	High	Master Protein	Q8IWA0	WD repeat-containing protein 75 OS=Homo sapiens OX=9606 GN=WDR75 PE=1 SV=1	0	6.82	2	2	2	2	830	94.4	5.96	5.11	2				Pf00400	84128	ENSG00000115368	WDR75	hsa:84128; Q8IWA0; Q96J10; Q9H8U8; Q9H9U5; Q9H9V8; Q9UIX2	rRNA modification in the nucleus and cytosol; Major pathway of rRNA processing in the nucleolus and cytosol		2	0	202.2	244.5	216.6	231.9	119.1	136.2	164.5	231.9	214.8	192.2	176.6	173.7	167.6	160	181.9	210.3	256.7	194.6	High	High	High	High
FALSE	High	Master Protein	Q9BT25	HAUS augmin-like complex subunit 8 OS=Homo sapiens OX=9606 GN=HAUS8 PE=1 SV=3	0	6.304	8	2	2	2	410	44.8	7.06	4.62	2					93323	ENSG00000131351	HAUS8	B4DJA7; C9JBZ4; hsa:93323; Q49AC4; Q86WF0; Q96FX3; Q9BT25	Recruitment of NuMA to mitotic centrosomes; Regulation of PLK1 Activity at G2/M Transition; Loss of Nlp from mitotic centrosomes; Recruitment of mitotic centrosome proteins and complexes; Anchoring of the basal body to the plasma membrane; AURKA Activation by TPX2		7	0	203.1	260.5	218.1	269.9	235.7	256.8	216.2	278	242.6	200.8	207.2	210.3	184.2	241.5	216.2	172.8	224	166.5	High	High	High	High
FALSE	High	Master Protein	Q9NV88	Integrator complex subunit 9 OS=Homo sapiens OX=9606 GN=INTS9 PE=1 SV=2	0	5.7	3	2	3	2	658	73.8	6.33	7	2				Pf10996, Pf16661, Pf21382	55756	ENSG00000104299	INTS9	B7Z560; B7Z6M5; hsa:55756; O00224; Q8TB16; Q9NV88	RNA polymerase II transcribes snRNA genes		1	0	203.3	259.3	235.9	227	179.4	207.9	223.2	276	241.2	204.7	199.4	190.7	184.2	231.3	215	216.7	228.3	201.2	High	High	High	High
FALSE	High	Master Protein	Q96AB3	Isochorismatase domain-containing protein 2 OS=Homo sapiens OX=9606 GN=ISOC2 PE=1 SV=1	0	14.179	21	2	16	2	205	22.3	7.77	62.07	2				Pf00857	79763	ENSG00000063241	ISOC2	hsa:79763; Q6ZN91; Q96AB3; Q9H5G0			0	0	203.6	274.2	256	241.9	162.9	201.4	227.3	286.3	312.5	218.9	225.4	209.1	188.1	246.5	268.3	209.9	238.8	197.1	High	High	High	High
FALSE	High	Master Protein	Q7Z2W9	Large ribosomal subunit protein bL21m OS=Homo sapiens OX=9606 GN=MRPL21 PE=1 SV=2	0	15.856	25	3	10	3	205	22.8	9.89	33.04	3				Pf00829	219927	ENSG00000197345	MRPL21	A6NKU0; C9JPR2; hsa:219927; Q7Z2W9	Mitochondrial translation initiation; Mitochondrial translation elongation; Mitochondrial translation termination		3	0	203.7	256.6	255.1	250.4	173.6	203.1	221.6	306	270.6	182.5	202.6	183	171.5	222	206.4	181	193.2	171.7	High	High	High	High
FALSE	High	Master Protein	Q9BY43	Charged multivesicular body protein 4a OS=Homo sapiens OX=9606 GN=CHMP4A PE=1 SV=3	0	11.127	20	4	6	4	222	25.1	4.7	7.69	4				Pf03357	29082	ENSG00000254505; ENSG00000285302	CHMP4A	hsa:29082; Q14D22; Q32Q79; Q86SZ8; Q96QJ9; Q9BY43; Q9P026	HCMV Late Events; Sealing of the nuclear envelope (NE) by ESCRT-III; Budding and maturation of HIV virion; Endosomal Sorting Complex Required For Transport (ESCRT); Late endosomal microautophagy; Macroautophagy; Pyroptosis; Translation of Replicase and Assembly of the Replication Transcription Complex; Translation of Replicase and Assembly of the Replication Transcription Complex		9	0	203.9	284.4	249	220.2	199.5	233	228.5	235.6	286.1	162.6	178.1	158.7	156.9	214.1	191.4	157.4	145	138	High	High	High	High
FALSE	High	Master Protein	Q9NXR8	Inhibitor of growth protein 3 OS=Homo sapiens OX=9606 GN=ING3 PE=1 SV=2	0.001	4.529	4	2	2	2	418	46.7	6.27	3.77	2				Pf12998	54556	ENSG00000071243	ING3	A8K790; hsa:54556; O60394; Q567P3; Q6GMT3; Q7Z762; Q969G0; Q96DT4; Q9HC99; Q9NXR8; Q9P081	HATs acetylate histones		1	0	204.2	286.2	269.1	232.4	223.2	213.8	205.5	294	257.9	212.5	208.4	218	187.3	232.6	235.1	241.3	244.7	220	High	High	High	High
FALSE	High	Master Protein	Q15041	ADP-ribosylation factor-like protein 6-interacting protein 1 OS=Homo sapiens OX=9606 GN=ARL6IP1 PE=1 SV=2	0	19.978	18	2	20	2	203	23.3	9.32	84.73	2					23204	ENSG00000170540	ARL6IP1	B7Z6S5; B7Z791; F5GXP4; hsa:23204; Q15041			0	0	204.3	264.9	232.4	227.6	113.2	146.9	188.9	265.5	246	231.6	240.3	257.6	231.3	263.5	297.3	307.1	357.1	282.7	High	High	High	High
FALSE	High	Master Protein	O43924	Retinal rod rhodopsin-sensitive cGMP 3',5'-cyclic phosphodiesterase subunit delta OS=Homo sapiens OX=9606 GN=PDE6D PE=1 SV=1	0	9.773	21	2	4	2	150	17.4	5.67	6.06	2				Pf05351	5147	ENSG00000156973	PDE6D	hsa:5147; O43250; O43924	ARL13B-mediated ciliary trafficking of INPP5E; RAS processing		2	0	205.1	259.8	225.4	238.1	170	207.2	220.1	280.9	266.9	194.7	208.1	203.8	178.5	218.3	232.4	184.5	208.8	167.7	High	High	High	High
FALSE	High	Master Protein	Q05209	Tyrosine-protein phosphatase non-receptor type 12 OS=Homo sapiens OX=9606 GN=PTPN12 PE=1 SV=3	0	6.168	3	2	3	2	780	88.1	5.62	7.25	2				Pf00102	5782	ENSG00000127947	PTPN12	A4D1C5; B4DKY2; E9PBR5; E9PEH9; hsa:5782; Q05209; Q16130; Q59FD6; Q75MN8; Q86XU4	Signaling by PDGF; SHC1 events in ERBB2 signaling; Downregulation of ERBB2 signaling; EGFR downregulation; Interleukin-37 signaling; Constitutive Signaling by Overexpressed ERBB2		6	0	205.5	251.2	259.8	241.1	164.2	184.7	203.4	271.4	250.7	188	191.1	183.6	176.9	220.9	224.7	182.1	189.2	181.5	High	High	High	High
FALSE	High	Master Protein	Q12873	Chromodomain-helicase-DNA-binding protein 3 OS=Homo sapiens OX=9606 GN=CHD3 PE=1 SV=3	0	28.044	3	5	38	1	2000	226.5	7.3	88.37	5				Pf00176, Pf00271, Pf00385, Pf00628, Pf06461, Pf06465, Pf08073, Pf08074	1107	ENSG00000170004	CHD3	D3DTQ9; E9PG89; hsa:1107; Q12873; Q9Y4I0	Regulation of endogenous retroelements by KRAB-ZFP proteins; Regulation of endogenous retroelements by Piwi-interacting RNAs (piRNAs); HDACs deacetylate histones; ERCC6 (CSB) and EHMT2 (G9a) positively regulate rRNA expression; Regulation of TP53 Activity through Acetylation; Potential therapeutics for SARS; SUMOylation of chromatin organization proteins; Regulation of PTEN gene transcription; RN…		10	0	206.5	297	282.8	220.4	187.1	194.1	251.6	230.3	287.1	199.9	191.8	194.5	167.4	203.8	237.7	198.2	239.3	196	High	High	High	High
FALSE	High	Master Protein	Q8NFD5	AT-rich interactive domain-containing protein 1B OS=Homo sapiens OX=9606 GN=ARID1B PE=1 SV=3	0	7.63	1	2	3	2	2319	243.8	6.9	4.85	2				Pf01388, Pf12031	57492	ENSG00000049618	ARID1B	hsa:57492; Q5JRD1; Q5VYC4; Q8IZY8; Q8NFD5; Q8TEV0; Q8TF02; Q99491; Q9ULI5	RUNX1 interacts with co-factors whose precise effect on RUNX1 targets is not known; RMTs methylate histone arginines; Regulation of endogenous retroelements by Piwi-interacting RNAs (piRNAs); Regulation of MITF-M-dependent genes involved in pigmentation		4	0	206.5	307.5	273.5	228.1	174.9	211.1	214.2	262.1	268.1	286	308	263.6	249.2	288.4	308	325.9	383.3	291.9	High	High	High	High
FALSE	High	Master Protein	Q66K74	Microtubule-associated protein 1S OS=Homo sapiens OX=9606 GN=MAP1S PE=1 SV=2	0	15.794	5	3	4	3	1059	112.1	7.3	13.72	3					55201	ENSG00000130479	MAP1S	B4DH53; hsa:55201; Q27QB1; Q66K74; Q6NXF1; Q8N3L8; Q8N3W5; Q8NI88; Q96H94; Q96IT4; Q96SP8; Q9BRC6; Q9H928; Q9NVK7			0	0	207.1	278.1	240.7	216.4	186.8	214	205.4	249.4	254.6	186.9	194	189	164.5	210.3	198.9	192.5	183.5	195	High	High	High	High
FALSE	High	Master Protein	Q15418	Ribosomal protein S6 kinase alpha-1 OS=Homo sapiens OX=9606 GN=RPS6KA1 PE=1 SV=2	0	15.214	6	5	8	3	735	82.7	7.83	14.18	5				Pf00069, Pf00433	6195	ENSG00000117676; ENSG00000281877	RPS6KA1	A6NGG4; A8K9K7; B2RDY8; B7Z5J0; E9PRI4; hsa:6195; Q15418; Q5SVM5; Q5SVM8; Q5SVM9; Q96C05; Q9BQK2	Recycling pathway of L1; Senescence-Associated Secretory Phenotype (SASP); Transcriptional and post-translational regulation of MITF-M expression and activity; RSK activation; ERK/MAPK targets; CREB phosphorylation; Gastrin-CREB signalling pathway via PKC and MAPK		8	0	207.2	311.3	285.5	238.8	160.3	186.5	228.5	270	264.8	174.4	187.5	179.5	167.7	190.3	208.6	164.6	173.9	154.3	High	High	High	High
FALSE	High	Master Protein	Q14149	MORC family CW-type zinc finger protein 3 OS=Homo sapiens OX=9606 GN=MORC3 PE=1 SV=3	0	8.017	2	2	2	2	939	107	5.6	7.32	2				Pf07496, Pf13589, Pf17942	23515	ENSG00000159256	MORC3	A8KA92; hsa:23515; Q14149; Q9UEZ2			0	0	207.3	268.7	236.1	220	145.6	170.8	194.6	258.3	241.1	205.3	223.5	209.1	196.1	210.5	233.9	224.6	228.1	210	High	High	High	High
FALSE	High	Master Protein	Q9UH99	SUN domain-containing protein 2 OS=Homo sapiens OX=9606 GN=SUN2 PE=1 SV=3	0	12.253	6	3	4	3	717	80.3	6.73	12.93	3				Pf07738, Pf18580	25777	ENSG00000100242	SUN2	B0QY62; hsa:25777; O75156; Q2NKN8; Q2T9F7; Q504T5; Q6B4H1; Q7Z3E3; Q9UH99	Meiotic synapsis		1	0	207.5	309.6	268.1	208.3	200.6	202.2	209.3	247.6	266.3	239.4	222.2	226.5	197.3	215.7	247.1	251.9	338	264.3	High	High	High	High
FALSE	High	Master Protein	Q9NQT8	Kinesin-like protein KIF13B OS=Homo sapiens OX=9606 GN=KIF13B PE=1 SV=2	0	5.792	1	2	2	1	1826	202.7	5.88	4.44	2				Pf00225, Pf00498, Pf01302, Pf12423, Pf12473, Pf16183	23303	ENSG00000197892	KIF13B	B4DGY5; B5MC45; F8VPJ2; hsa:23303; O75134; Q9BYJ6; Q9NQT8	COPI-dependent Golgi-to-ER retrograde traffic; Kinesins		2	0	208.2	286.7	226.4	225.9	172.1	210.9	208.5	263	283.8	225	235.4	225	203.8	258.3	271.1	204.5	233.4	197.2	High	High	High	High
FALSE	High	Master Protein	Q5TC12	ATP synthase mitochondrial F1 complex assembly factor 1 OS=Homo sapiens OX=9606 GN=ATPAF1 PE=1 SV=1	0	12.269	9	2	4	2	328	36.4	7.96	12.76	2				Pf06644	64756	ENSG00000123472	ATPAF1	B1AQW7; B7Z7D6; B7Z7I6; hsa:64756; Q5TC12; Q9H6E3			0	0	208.3	304.9	270.6	291.3	239.4	278.7	328.6	383.7	429	224.1	248.5	228.8	196.1	235.1	269	276.5	276.6	235.1	High	High	High	High
FALSE	High	Master Protein	Q53GQ0	Very-long-chain 3-oxoacyl-CoA reductase OS=Homo sapiens OX=9606 GN=HSD17B12 PE=1 SV=2	0	16.422	16	5	10	5	312	34.3	9.32	27.21	5				Pf00106	51144	ENSG00000149084	HSD17B12	A8K9B0; D3DR23; hsa:51144; Q53GQ0; Q96EA9; Q96JU2; Q9Y6G8	Synthesis of very long-chain fatty acyl-CoAs; Androgen biosynthesis		2	0	208.4	259.1	266.2	274.6	221.6	244.9	237.1	326.6	299.6	323.1	313.1	342.5	297.9	324.1	362.7	355	421.5	338.9	High	High	High	High
FALSE	High	Master Protein	P61966	AP-1 complex subunit sigma-1A OS=Homo sapiens OX=9606 GN=AP1S1 PE=1 SV=1	0	7.397	16	2	2	2	158	18.7	5.73	6.25	2				Pf01217	1174	ENSG00000106367	AP1S1	B2R5D8; hsa:1174; P61966; P82267; Q00382; Q53YA7; Q9BTN4; Q9UDW9	Lysosome Vesicle Biogenesis; Golgi Associated Vesicle Biogenesis; MHC class II antigen presentation; Nef mediated downregulation of MHC class I complex cell surface expression		4	0	209.2	331.7	284.4	250.1	285.5	323.7	273.8	264.7	309.9	212.9	220.1	209.7	204.3	251.1	240.8	193.8	211.8	184.3	High	High	High	High
FALSE	High	Master Protein	Q9H7E2	Tudor domain-containing protein 3 OS=Homo sapiens OX=9606 GN=TDRD3 PE=1 SV=1	0.002	3.901	4	2	2	2	651	73.1	9.23	0	2				Pf00567, Pf08585, Pf22562	81550	ENSG00000083544	TDRD3	B2MWP9; hsa:81550; Q53XA6; Q6P992; Q9H7E2			0	0	209.3	292.5	282.9	216.5	135.8	173.1	278.7	267.4	290.6	182.7	193	207.3	151.6	212.3	220	175.8	189.7	159.4	High	High	High	High
FALSE	High	Master Protein	Q9BQ61	Telomerase RNA component interacting RNase OS=Homo sapiens OX=9606 GN=TRIR PE=1 SV=1	0	14.975	35	3	7	3	176	18.4	9.44	12.97	3					79002	ENSG00000123144	TRIR	hsa:79002; Q9BQ61			0	0	209.6	292.9	231.6	253.5	127.4	161.2	210.1	270	267.1	146.2	172.8	171.5	156.8	205.7	190.9	181.3	163.4	160.6	High	High	High	High
FALSE	High	Master Protein	Q5QJE6	Deoxynucleotidyltransferase terminal-interacting protein 2 OS=Homo sapiens OX=9606 GN=DNTTIP2 PE=1 SV=2	0	6.812	2	2	2	2	756	84.4	6.16	3.61	2				Pf08698	30836	ENSG00000067334	DNTTIP2	hsa:30836; Q12987; Q53H59; Q5QJE6; Q5TFJ4; Q6TLI0; Q76MJ8; Q86WX9			0	0	210.5	263.3	233.1	245.1	146.4	166.5	187.4	237.2	250.3	207.4	207.3	199.9	193.6	188.5	187.6	250	293.6	225.8	High	High	High	High
FALSE	High	Master Protein	P52758	2-iminobutanoate/2-iminopropanoate deaminase OS=Homo sapiens OX=9606 GN=RIDA PE=1 SV=1	0	11.871	24	2	7	2	137	14.5	8.68	21	2				Pf01042	10247	ENSG00000132541	RIDA	hsa:10247; P52758; Q6FHU9; Q6IBG0	Threonine catabolism		1	0	210.8	288.9	269.2	251.3	225.7	231.2	247	266	284.8	199.5	213.1	210.5	177.7	239.2	224.3	194.8	203	170.2	High	High	High	High
FALSE	High	Master Protein	Q8IWR0	Zinc finger CCCH domain-containing protein 7A OS=Homo sapiens OX=9606 GN=ZC3H7A PE=1 SV=1	0	6.281	3	3	3	3	971	110.5	7.3	5.02	3				Pf00642	29066	ENSG00000122299	ZC3H7A	D3DUG5; hsa:29066; Q8IWR0; Q9NPE9			0	0	210.8	285.5	259.9	262	164.1	190.8	235.2	317.7	298.5	264.3	285.9	242.6	253.5	288.3	294.6	278.3	265.9	235.3	High	High	High	High
FALSE	High	Master Protein	O95155	Ubiquitin conjugation factor E4 B OS=Homo sapiens OX=9606 GN=UBE4B PE=1 SV=1	0	10.575	3	3	5	3	1302	146.1	6.55	16.26	3				Pf04564, Pf10408	10277	ENSG00000130939	UBE4B	A8K8S9; G0ZJH6; hsa:10277; O75169; O95155; O95338; Q5SZ12; Q5SZ16; Q96QD4; Q9BYI7			0	0	211.2	321	286.2	269.1	203	221.2	225.1	302.8	297.1	211	222.1	201.1	203.8	241.3	249.9	194	221.5	195.7	High	High	High	High
FALSE	High	Master Protein	Q8WVY7	Ubiquitin-like domain-containing CTD phosphatase 1 OS=Homo sapiens OX=9606 GN=UBLCP1 PE=1 SV=2	0	9.072	9	2	4	2	318	36.8	6.46	13.03	2				Pf00240, Pf03031	134510	ENSG00000164332	UBLCP1	D3DQJ7; hsa:134510; Q8WVY7; Q96DK5			0	0	211.2	248.4	250.3	225.7	167.4	196.9	214.9	272.5	248.1	201	216.8	230.1	211.3	261.5	252.5	200.4	204.2	178.5	High	High	High	High
FALSE	High	Master Protein	Q6VEQ5	WAS protein family homolog 2 OS=Homo sapiens OX=9606 GN=WASH2P PE=2 SV=2	0	7.406	5	2	3	2	465	50.3	5.71	8.65	2				Pf11945			WASH2P	Q6VEQ5			0	0	211.2	245.6	226.1	203.3	213.3	222	199.7	224	235	154.6	155.5	145.2	148.4	179	170.4	169.1	162.6	142.3	High	High	High	High
FALSE	High	Master Protein	P43378	Tyrosine-protein phosphatase non-receptor type 9 OS=Homo sapiens OX=9606 GN=PTPN9 PE=1 SV=1	0.002	3.861	4	2	4	2	593	68	8.02	2.09	2				Pf00102, Pf00650	5780	ENSG00000169410	PTPN9	hsa:5780; P43378; Q53XR9	Interleukin-37 signaling		1	0	211.6	290.9	260.2	235.6	159.2	200.6	245.3	287.2	300.8	180.9	203.6	187.8	170.5	215	220.7	175.5	191.4	169.6	High	High	High	High
FALSE	High	Master Protein	Q15036	Sorting nexin-17 OS=Homo sapiens OX=9606 GN=SNX17 PE=1 SV=1	0	16.099	14	4	5	4	470	52.9	7.46	12.62	4				Pf00787, Pf18116, Pf21271, Pf21273	9784	ENSG00000115234	SNX17	B4DQM7; hsa:9784; Q15036; Q53HN7; Q6IAS3			0	0	211.8	294.8	261.9	227.9	173.5	210.4	232.7	290.9	261.2	208.5	192.5	219.3	193.4	263.4	268.4	246.5	290.5	245.8	High	High	High	High
FALSE	High	Master Protein	O00471	Exocyst complex component 5 OS=Homo sapiens OX=9606 GN=EXOC5 PE=1 SV=1	0	16.09	6	5	7	4	708	81.8	6.71	18.65	5				Pf07393, Pf20667	10640	ENSG00000070367	EXOC5	B2R6C5; hsa:10640; O00471; Q8IW24	Translocation of SLC2A4 (GLUT4) to the plasma membrane; Insulin processing; VxPx cargo-targeting to cilium		3	0	211.8	304.1	279.8	257.6	156.1	212	211.4	289	285.7	224.4	229.4	238	204.6	247.4	260.6	216.4	243.9	204.3	High	High	High	High
FALSE	High	Master Protein	Q9NVD7	Alpha-parvin OS=Homo sapiens OX=9606 GN=PARVA PE=1 SV=1	0	14.635	13	4	6	4	372	42.2	5.95	13.62	4				Pf00307	55742	ENSG00000197702	PARVA	hsa:55742; Q96C85; Q9HA48; Q9NVD7	Localization of the PINCH-ILK-PARVIN complex to focal adhesions; Regulation of cytoskeletal remodeling and cell spreading by IPP complex components		3	0	211.8	257.4	228.1	216.6	162.6	189.2	232.4	268.7	272.3	209.2	219.4	196.7	209.5	233.4	249.4	220.1	220.9	198	High	High	High	High
FALSE	High	Master Protein	P51452	Dual specificity protein phosphatase 3 OS=Homo sapiens OX=9606 GN=DUSP3 PE=1 SV=1	0	12.046	23	3	6	3	185	20.5	7.8	23.31	3				Pf00782	1845	ENSG00000108861	DUSP3	D3DX45; hsa:1845; P51452; Q5U0J1; Q8IYJ9	ERKs are inactivated		1	0	211.8	266.3	227	230.9	150.8	189.7	234.7	288.7	263.8	182.2	197.4	188.5	190.8	241.6	219.1	179.1	208.6	186.8	High	High	High	High
FALSE	High	Master Protein	Q96DH6	RNA-binding protein Musashi homolog 2 OS=Homo sapiens OX=9606 GN=MSI2 PE=1 SV=1	0	7.927	9	2	4	2	328	35.2	8.48	10.54	2				Pf00076	124540	ENSG00000153944	MSI2	hsa:124540; Q7Z6M7; Q8N9T4; Q96DH6	RHOBTB2 GTPase cycle		1	0	212.2	315.2	278.2	254	180	211.4	250.4	323.3	291.2	225.2	242	227.6	210.9	251.4	258.6	218.4	262.9	210.5	High	High	High	High
FALSE	High	Master Protein	P19447	General transcription and DNA repair factor IIH helicase subunit XPB OS=Homo sapiens OX=9606 GN=ERCC3 PE=1 SV=1	0.002	4.293	3	2	2	2	782	89.2	7.23	2.22	2				Pf04851, Pf13625, Pf16203	2071	ENSG00000163161	ERCC3	hsa:2071; P19447; Q53QM0	Formation of RNA Pol II elongation complex ; Formation of the Early Elongation Complex; Formation of HIV elongation complex in the absence of HIV Tat; Formation of the HIV-1 Early Elongation Complex; RNA Pol II CTD phosphorylation and interaction with CE during HIV infection; Formation of HIV-1 elongation complex containing HIV-1 Tat; RNA Polymerase II Pre-transcription Events; TP53 Regulates Tra…		29	0	212.6	293.5	264.5	262.2	181.1	216.5	243.1	281	284.3	220.7	232.3	210.4	213	233.7	256.8	247.1	261.1	237.5	High	High	High	High
FALSE	High	Master Protein	Q53T59	HCLS1-binding protein 3 OS=Homo sapiens OX=9606 GN=HS1BP3 PE=1 SV=1	0	8.167	7	2	5	2	392	42.8	5.01	10.52	2				Pf00787	64342	ENSG00000118960	HS1BP3	B2RAW2; D6W529; hsa:64342; Q53T59; Q86VC2; Q8N367			0	0	213.4	358.6	330	203.9	177	197.9	283.4	226.7	366.8	134.2	148.5	141.3	143.9	174.6	179	137.8	138.8	116.8	High	High	High	High
FALSE	High	Master Protein	O14681	Etoposide-induced protein 2.4 homolog OS=Homo sapiens OX=9606 GN=EI24 PE=1 SV=4	0	6.522	6	2	3	2	340	38.9	9.72	8.07	2				Pf07264	9538	ENSG00000149547	EI24	A8K7D6; B4DKL6; hsa:9538; O14681; Q9BUQ1			0	0	213.8	301.2	297.9	226.9	229	227	239.5	261.1	320.7	256	273.9	267.6	237.6	282.7	293.4	275.1	340.6	259.6	High	High	High	High
FALSE	High	Master Protein	Q13596	Sorting nexin-1 OS=Homo sapiens OX=9606 GN=SNX1 PE=1 SV=3	0	13.071	7	3	5	2	522	59	5.15	9.29	3				Pf00787, Pf03700, Pf09325	6642	ENSG00000028528	SNX1	A6NM19; A8K6T7; H0Y2M5; hsa:6642; O60750; O60751; Q13596; Q6ZRJ8			0	0	214.3	291.4	268.5	265.1	219.8	232.6	237.9	291.9	308.4	199.5	206.4	203.6	181	220	259.3	213.8	237.2	188.9	High	High	High	High
FALSE	High	Master Protein	Q8NC56	LEM domain-containing protein 2 OS=Homo sapiens OX=9606 GN=LEMD2 PE=1 SV=1	0.001	5.059	4	2	2	2	503	56.9	9	4.48	2				Pf03020, Pf09402	221496	ENSG00000161904	LEMD2	B4DVH5; E7EVT2; hsa:221496; Q5T972; Q5T974; Q8NC56	Sealing of the nuclear envelope (NE) by ESCRT-III; Initiation of Nuclear Envelope (NE) Reformation; Depolymerization of the Nuclear Lamina		4	0	215.2	292.5	268.9	274	249	275.2	241.6	307.1	295.8	312.6	320.5	278.9	245.4	319.4	300.5	298.3	349.1	276.8	High	High	High	High
FALSE	High	Master Protein	O00488	Zinc finger protein 593 OS=Homo sapiens OX=9606 GN=ZNF593 PE=1 SV=2	0	10.13	17	2	4	2	134	15.2	9.82	8.82	2				Pf12171	51042	ENSG00000142684	ZNF593	B2R4S0; hsa:51042; O00488; Q5T2H7			0	0	215.5	262.9	243.5	266.6	204.2	215.4	216.4	254.6	269.4	187.8	183.1	187.5	146.3	174.6	193.8	218.9	225.4	212.5	High	High	High	High
FALSE	High	Master Protein	Q9Y5U2	U5 small nuclear ribonucleoprotein TSSC4 OS=Homo sapiens OX=9606 GN=TSSC4 PE=1 SV=3	0	8.638	10	3	5	3	329	34.3	5.19	6.38	3				Pf15264	10078	ENSG00000184281	TSSC4	C9JS66; hsa:10078; Q86VL2; Q9BRS6; Q9Y5U2			0	0	215.5	250.6	224.1	240.1	182.4	203.7	228.2	267.1	263.1	224	245	231.8	226.8	249.7	262.5	220.8	222.5	186.7	High	High	High	High
FALSE	High	Master Protein	Q9NZU5	LIM and cysteine-rich domains protein 1 OS=Homo sapiens OX=9606 GN=LMCD1 PE=1 SV=1	0.001	4.431	5	2	2	2	365	40.8	7.93	2.2	2				Pf00412, Pf06297	29995	ENSG00000071282	LMCD1	B4DG80; hsa:29995; Q9NZU5	Surfactant metabolism		1	0	215.7	248.2	223.1	238.1	143.6	172.3	214.9	278.7	260.2	194.4	204.9	202.3	211.5	244.3	235.3	206.5	221.4	202.7	High	High	High	High
FALSE	High	Master Protein	P11388	DNA topoisomerase 2-alpha OS=Homo sapiens OX=9606 GN=TOP2A PE=1 SV=3	0	7.513	1	2	2	2	1531	174.3	8.72	5.01	2				Pf00204, Pf00521, Pf01751, Pf02518, Pf08070, Pf16898	7153	ENSG00000131747	TOP2A	B2RTS1; hsa:7153; P11388; Q71UN1; Q71UQ5; Q9HB24; Q9HB25; Q9HB26; Q9UP44; Q9UQP9	SUMOylation of DNA replication proteins; Transcription of E2F targets under negative control by DREAM complex		2	0	217	259.9	270.8	279	170.7	179.7	209.8	258.6	258.2	147.1	169.2	166.7	140.9	163.9	180	198.8	248.1	195.5	High	High	High	High
FALSE	High	Master Protein	P18858	DNA ligase 1 OS=Homo sapiens OX=9606 GN=LIG1 PE=1 SV=1	0	17.581	7	5	14	5	919	101.7	5.62	30.97	5				Pf01068, Pf04675, Pf04679	3978	ENSG00000105486	LIG1	B2RAI8; B4DTU4; hsa:3978; P18858; Q2TB12; Q32P23	Regulation of MITF-M-dependent genes involved in DNA damage repair and senescence; Gap-filling DNA repair synthesis and ligation in TC-NER; Early Phase of HIV Life Cycle; POLB-Dependent Long Patch Base Excision Repair; PCNA-Dependent Long Patch Base Excision Repair; Processive synthesis on the lagging strand; Gap-filling DNA repair synthesis and ligation in GG-NER; Processive synthesis on the C-s…		10	0	217.1	267.9	230.5	263	180.6	218.6	186.9	289.2	263.9	228	237.3	214.7	218.7	255.4	270.2	248.3	213.2	202.9	High	High	High	High
FALSE	High	Master Protein	Q9UGR2	Zinc finger CCCH domain-containing protein 7B OS=Homo sapiens OX=9606 GN=ZC3H7B PE=1 SV=2	0	7.329	4	2	2	2	977	109.8	7.25	5.35	2				Pf00642, Pf13181	23264	ENSG00000100403	ZC3H7B	A7YY88; B2RCA4; hsa:23264; Q5TFX9; Q8TBT9; Q9H8B6; Q9UGQ9; Q9UGR0; Q9UGR1; Q9UGR2; Q9UK03; Q9UPW9			0	0	217.3	319.6	300.7	235.7	255.8	301.7	242.7	276.2	321	177.6	221.5	208.3	200.8	238.7	256.9	232.4	248.9	208.8	High	High	High	High
FALSE	High	Master Protein	Q9GZS1	DNA-directed RNA polymerase I subunit RPA49 OS=Homo sapiens OX=9606 GN=POLR1E PE=1 SV=3	0	15.203	14	5	6	5	419	47.2	8.94	19.61	5				Pf06870	64425	ENSG00000137054	POLR1E	hsa:64425; Q5VZT3; Q8NBA9; Q96L20; Q9GZS1	B-WICH complex positively regulates rRNA expression; NoRC negatively regulates rRNA expression; RNA Polymerase I Transcription Initiation; RNA Polymerase I Promoter Escape; RNA Polymerase I Transcription Termination		5	0	217.5	285.3	246.7	228.7	206.5	216.9	229.7	276.5	269.6	250.4	285.2	264	220.2	266.7	270.1	267.4	310.5	263.1	High	High	High	High
FALSE	High	Master Protein	Q9H1D9	DNA-directed RNA polymerase III subunit RPC6 OS=Homo sapiens OX=9606 GN=POLR3F PE=1 SV=1	0	9.246	9	3	7	3	316	35.7	6.11	9.43	3				Pf05158	10621	ENSG00000132664	POLR3F	A8K4C7; hsa:10621; O15319; Q9H1D9	Cytosolic sensors of pathogen-associated DNA ; RNA Polymerase III Abortive And Retractive Initiation; RNA Polymerase III Transcription Initiation From Type 1 Promoter; RNA Polymerase III Transcription Initiation From Type 2 Promoter; RNA Polymerase III Transcription Initiation From Type 3 Promoter; RNA Polymerase III Transcription Termination; RNA Polymerase III Chain Elongation		7	0	217.6	272.7	250.5	218.9	246.6	187.5	233	273	282.6	192.7	206.8	183.1	166.6	214.6	210.1	177.5	184.5	179.2	High	High	High	High
FALSE	High	Master Protein	O95747	Serine/threonine-protein kinase OSR1 OS=Homo sapiens OX=9606 GN=OXSR1 PE=1 SV=1	0	21.515	14	6	7	6	527	58	6.43	17.94	6				Pf00069, Pf12202	9943	ENSG00000172939	OXSR1	hsa:9943; O95747; Q3LR53; Q7Z501; Q9UPQ1			0	0	217.7	296.8	253.1	248.5	224.8	261.6	240.9	279.9	285.9	210.4	229.3	224.6	217.3	248.4	255.5	211.6	212.7	174.2	High	High	High	High
FALSE	High	Master Protein	Q9UM00	Calcium load-activated calcium channel OS=Homo sapiens OX=9606 GN=TMCO1 PE=1 SV=2	0.001	5.097	7	2	4	2	239	27.1	10.26	8.27	2				Pf01956	54499	ENSG00000143183	TMCO1	B2REA0; hsa:54499; J9JIE6; O75545; Q9BZS3; Q9BZU8; Q9UM00			0	0	217.9	288.5	258.1	251.7	198	226.4	212.9	258.3	272	225.1	232.5	221.4	203.2	229.4	237.9	242.4	279.8	229.2	High	High	High	High
FALSE	High	Master Protein	Q96GM8	Target of EGR1 protein 1 OS=Homo sapiens OX=9606 GN=TOE1 PE=1 SV=1	0	18.746	14	4	4	4	510	56.5	7.18	13.16	4				Pf00642, Pf04857	114034	ENSG00000132773	TOE1	B4DEM6; hsa:114034; Q6IA35; Q8IWN5; Q96GM8; Q9H846			0	0	218.1	302	250.3	262.7	229.2	260.1	230.7	257.8	297.9	211.3	227.7	205.9	194.7	214.7	247.9	221	223.9	188.9	High	High	High	High
FALSE	High	Master Protein	O43759	Synaptogyrin-1 OS=Homo sapiens OX=9606 GN=SYNGR1 PE=1 SV=2	0	7.624	10	2	2	2	233	25.4	4.68	5.4	2				Pf01284	9145	ENSG00000100321	SYNGR1	A6NP69; A8K0E2; hsa:9145; O43757; O43758; O43759; Q53Y02; Q96J56; Q9UGZ4	Neutrophil degranulation		1	0	218.4	239.5	229.3	237.1	243.8	250.4	248.1	298.9	291	275.7	279.3	280.5	242.4	335.3	353.5	273.6	336.6	281.8	High	High	High	High
FALSE	High	Master Protein	Q86VR2	Reticulophagy regulator 3 OS=Homo sapiens OX=9606 GN=RETREG3 PE=1 SV=1	0	8.481	5	2	6	2	466	51.4	4.97	17.83	2					162427	ENSG00000141699	RETREG3	B3KR75; hsa:162427; Q86VR2			0	0	218.6	288.9	262.8	226.6	181.3	208	244.9	271.9	302.3	195.7	198.9	193.2	184.8	216.7	237.6	168.7	212.9	185.7	High	High	High	High
FALSE	High	Master Protein	Q9NXE4	Sphingomyelin phosphodiesterase 4 OS=Homo sapiens OX=9606 GN=SMPD4 PE=1 SV=3	0	11.107	5	3	6	3	866	97.7	8.27	19.91	3				Pf14724	55627	ENSG00000136699; ENSG00000292130	SMPD4	B1PBA3; B4DM23; B4DQ31; B4DRB8; B4DWK7; B4E0L6; E7ESA2; E9PCE6; hsa:55627; Q6FI76; Q6P1P7; Q6ZT43; Q9H0M2; Q9NW20; Q9NWL2; Q9NXE4; Q9P2C9	Glycosphingolipid catabolism		1	0	218.7	306.5	260.3	253.9	249.6	257	247	279.4	305	228.2	246.2	239.8	211.3	274.9	288.3	267.4	296.1	243.9	High	High	High	High
FALSE	High	Master Protein	Q96RL7	Intermembrane lipid transfer protein VPS13A OS=Homo sapiens OX=9606 GN=VPS13A PE=1 SV=2	0	16.96	2	3	6	3	3174	360	6.33	20.55	3				Pf06650, Pf09333, Pf12624, Pf16908, Pf16909, Pf16910, Pf21679	23230	ENSG00000197969	VPS13A	hsa:23230; Q5JSX9; Q5JSY0; Q5VYR5; Q702P4; Q709D0; Q86YF8; Q96RL7; Q96S61; Q9H995; Q9Y2J1			0	0	219	329.1	296.6	249.1	177.4	210.9	256.1	301.1	304.1	212.4	227.7	202.9	190.7	223.8	227	204.2	233.9	222.9	High	High	High	High
FALSE	High	Master Protein	Q08379	Golgin subfamily A member 2 OS=Homo sapiens OX=9606 GN=GOLGA2 PE=1 SV=3	0	22.26	7	6	8	6	1002	113	5.02	17.78	6				Pf15070, Pf19046	2801	ENSG00000167110	GOLGA2	A0A0C4DGS5; hsa:2801; Q08379; Q6GRM9; Q9BRB0; Q9NYF9	COPI-mediated anterograde transport; COPII-mediated vesicle transport; Deregulated CDK5 triggers multiple neurodegenerative pathways in Alzheimer's disease models; Golgi Cisternae Pericentriolar Stack Reorganization		4	0	219.2	274.6	256.6	400.1	198.3	245.4	233.9	321.8	272.1	195.4	199.9	195.4	172.5	233.6	217.8	223.2	239.1	200.3	High	High	High	High
FALSE	High	Master Protein	P41240	Tyrosine-protein kinase CSK OS=Homo sapiens OX=9606 GN=CSK PE=1 SV=1	0	9.084	5	2	7	2	450	50.7	7.06	16.36	2				Pf00017, Pf00018, Pf07714	1445	ENSG00000103653	CSK	hsa:1445; P41240; Q2M3N2; Q6FGZ6	Signaling by BRAF and RAF1 fusions; Signaling by moderate kinase activity BRAF mutants; Paradoxical activation of RAF signaling by kinase inactive BRAF; Signaling downstream of RAS mutants; Signaling by RAF1 mutants; MAP2K and MAPK activation; Signaling by high-kinase activity BRAF mutants; Phosphorylation of CD3 and TCR zeta chains; PD-1 signaling; Negative regulation of FLT3; GAB1 signalosome; …		13	0	219.4	291.5	256.6	251.5	176.8	212.4	230.8	278.8	296.2	165.9	196	190	184.1	223.6	215	177.9	191.2	167.6	High	High	High	High
FALSE	High	Master Protein	P26572	Alpha-1,3-mannosyl-glycoprotein 2-beta-N-acetylglucosaminyltransferase OS=Homo sapiens OX=9606 GN=MGAT1 PE=1 SV=2	0	7.777	8	2	9	2	445	50.8	9.16	21.33	2				Pf03071	4245	ENSG00000131446	MGAT1	A8K404; B3KRU8; D3DWR1; hsa:4245; P26572; Q6IBE3	Maturation of spike protein; Maturation of spike protein; N-glycan trimming and elongation in the cis-Golgi		3	0	219.4	278.7	249	186.9	135	162.1	237	189.3	242.2	146.4	161.5	161.6	143.4	175.4	176.5	150.8	164.7	149.1	High	High	High	High
FALSE	High	Master Protein	Q15061	WD repeat-containing protein 43 OS=Homo sapiens OX=9606 GN=WDR43 PE=1 SV=3	0	7.904	3	2	3	2	677	74.8	5.57	8.26	2				Pf00400, Pf04003	23160	ENSG00000163811	WDR43	hsa:23160; Q15061; Q15395; Q92577	Major pathway of rRNA processing in the nucleolus and cytosol; rRNA modification in the nucleus and cytosol		2	0	219.7	277.2	257.4	247.4	130.6	162.9	192.7	248.2	243.3	186.6	199.2	198	142.3	147.7	172.6	186.2	251.9	213.4	High	High	High	High
FALSE	High	Master Protein	A2RRP1	NBAS subunit of NRZ tethering complex OS=Homo sapiens OX=9606 GN=NBAS PE=1 SV=2	0	9.327	1	3	3	3	2371	268.4	5.96	7.52	3				Pf08314, Pf15492, Pf22913	51594	ENSG00000151779	NBAS	A2RRP1; hsa:51594; O95790; Q2VPJ7; Q53TK6; Q86V39; Q8NFY8; Q9Y3W5	COPI-dependent Golgi-to-ER retrograde traffic		1	0	219.9	294.5	260.5	290.7	170	204.4	209.6	297.2	278.1	246.9	275.1	260.4	221.5	260.9	292.4	269.7	272	234.4	High	High	High	High
FALSE	High	Master Protein	Q9BTY2	Plasma alpha-L-fucosidase OS=Homo sapiens OX=9606 GN=FUCA2 PE=1 SV=2	0	12.834	10	4	5	4	467	54	6.25	12.64	4				Pf01120, Pf16757	2519	ENSG00000001036	FUCA2	E9PEB6; hsa:2519; Q7Z6V1; Q7Z6Y2; Q8NBK4; Q9BTY2	Neutrophil degranulation; Regulation of Insulin-like Growth Factor (IGF) transport and uptake by Insulin-like Growth Factor Binding Proteins (IGFBPs); Post-translational protein phosphorylation		3	0	220.1	315.9	280.9	252.8	191.1	213.2	249.7	328.9	299.7	170.1	197	190	187.7	228.5	202	183.9	197.2	190.9	High	High	High	High
FALSE	High	Master Protein	O94901	SUN domain-containing protein 1 OS=Homo sapiens OX=9606 GN=SUN1 PE=1 SV=4	0	13.478	8	3	3	3	785	87.1	6.93	9.84	3				Pf07738, Pf09387, Pf18580	23353	ENSG00000164828	SUN1	A5PL20; B3KMV7; B4DZF7; B7WNY4; B7WP53; E9PDU4; E9PF23; F8WD13; hsa:23353; O94901; Q96CZ7; Q9HA14; Q9UH98	Meiotic synapsis		1	0	220.2	292.3	254.4	249.2	205.2	237.8	231.2	288.9	280	231.7	242	225.3	221.3	238.9	257.3	214.3	249	215.3	High	High	High	High
FALSE	High	Master Protein	Q9Y5X3	Sorting nexin-5 OS=Homo sapiens OX=9606 GN=SNX5 PE=1 SV=1	0	10.907	8	3	7	2	404	46.8	6.76	14.4	3				Pf00787, Pf09325	27131	ENSG00000089006	SNX5	B7ZKN3; D3DW26; hsa:27131; Q52LC4; Q7KZN0; Q9BWP0; Q9Y5X3	Golgi Associated Vesicle Biogenesis		1	0	220.2	291.2	286.7	260.5	185.2	199.3	242.2	269.7	289.4	205.5	216.9	202.8	214.2	234.4	255.1	203.4	206.3	201.4	High	High	High	High
FALSE	High	Master Protein	Q96G28	Cilia- and flagella-associated protein 36 OS=Homo sapiens OX=9606 GN=CFAP36 PE=1 SV=2	0	7.244	5	2	2	2	342	39.4	4.97	5.3	2				Pf11527	112942	ENSG00000163001	CFAP36	hsa:112942; Q53SF0; Q53ST9; Q6UY34; Q96G28			0	0	220.3	281.2	259.3	276.2	161.9	200.4	247.7	275.9	258.2	184.6	213.7	201.3	200.9	205.9	209.4	218.1	189.5	168.3	High	High	High	High
FALSE	High	Master Protein	P78316	Nucleolar protein 14 OS=Homo sapiens OX=9606 GN=NOP14 PE=1 SV=3	0	16.19	5	5	8	5	857	97.6	7.58	18.9	5				Pf04147	8602	ENSG00000087269	NOP14	D3DVR6; hsa:8602; P78316; Q7LGI5; Q7Z6K0; Q8TBR6	Major pathway of rRNA processing in the nucleolus and cytosol; rRNA modification in the nucleus and cytosol		2	0	220.7	359.3	332.6	239	173.3	196.2	297	241.9	333.9	204.9	209.4	206	165.5	171.3	203.6	232.1	306.4	259.2	High	High	High	High
FALSE	High	Master Protein	Q96G46	tRNA-dihydrouridine(47) synthase [NAD(P)(+)]-like OS=Homo sapiens OX=9606 GN=DUS3L PE=1 SV=2	0	10.16	8	3	3	3	650	72.5	8.05	8.78	3				Pf01207	56931	ENSG00000141994	DUS3L	hsa:56931; Q96G46; Q96HM5; Q9BSU4; Q9H877; Q9NPR1			0	0	221.2	283.9	250.2	273.6	259.4	280.7	270.6	332.4	318.1	224.1	247.5	229.1	214	284.7	270.5	211.3	216.3	187.4	High	High	High	High
FALSE	High	Master Protein	Q9BZI7	Regulator of nonsense transcripts 3B OS=Homo sapiens OX=9606 GN=UPF3B PE=1 SV=1	0	13.105	11	4	8	4	483	57.7	9.48	19.43	4				Pf03467	65109	ENSG00000125351	UPF3B	D3DWI3; D3DWI4; hsa:65109; Q0VAK8; Q9BZI7; Q9H1J0	Regulation of expression of SLITs and ROBOs; Nonsense Mediated Decay (NMD) enhanced by the Exon Junction Complex (EJC); RNA Polymerase II Transcription Termination; mRNA Splicing - Major Pathway; Transport of Mature mRNA derived from an Intron-Containing Transcript; mRNA 3'-end processing		6	0	221.4	311.3	271.8	257	243.8	275.6	261.4	280.1	313	196.1	215.7	203.4	183.3	228.1	235.9	197.2	207.3	185.3	High	High	High	High
FALSE	High	Master Protein	E9PRG8	Uncharacterized protein C11orf98 OS=Homo sapiens OX=9606 GN=C11orf98 PE=1 SV=2	0	7.862	17	2	2	2	123	14.2	11.53	6.87	2				Pf17719	102288414	ENSG00000278615	C11orf98	A0A0B4J220; E9PRG8; hsa:102288414			0	0	221.5	308.6	287.9	248.5	157.3	187.8	229.5	318.6	283.3	276.2	288.3	279.2	282.1	307.6	321.7	290.7	344.4	320.1	High	High	High	High
FALSE	High	Master Protein	Q99807	5-demethoxyubiquinone hydroxylase, mitochondrial OS=Homo sapiens OX=9606 GN=COQ7 PE=1 SV=3	0	6.537	9	2	4	2	217	24.3	8.59	5.11	2				Pf03232	10229	ENSG00000167186	COQ7	B2RDA9; hsa:10229; Q99807; Q9BTT7; Q9H0T5; Q9UEW5; Q9UNR5	Ubiquinol biosynthesis		1	0	221.5	294.7	279.5	260.1	194.6	235.1	242.5	303.6	291.5	216.7	235.8	239.4	206.3	252.8	283.3	229.4	281.2	222.6	High	High	High	High
FALSE	High	Master Protein	O00461	Golgi integral membrane protein 4 OS=Homo sapiens OX=9606 GN=GOLIM4 PE=1 SV=1	0	14.435	6	4	5	4	696	81.8	4.77	12.86	4					27333	ENSG00000173905	GOLIM4	hsa:27333; O00461	Intra-Golgi traffic		1	0	221.7	305.2	259.8	262.4	207.4	222.4	227.9	297	287.6	239.3	248.1	236.7	243.9	261.4	290.6	275.3	310.5	231.9	High	High	High	High
FALSE	High	Master Protein	P30740	Leukocyte elastase inhibitor OS=Homo sapiens OX=9606 GN=SERPINB1 PE=1 SV=1	0	8.524	7	3	3	3	379	42.7	6.28	5.19	3				Pf00079	1992	ENSG00000021355	SERPINB1	A8K5L2; B4DNT0; hsa:1992; P30740; Q53FB9; Q5W0E1; Q9UDF8	Neutrophil degranulation		1	0	221.8	238.4	204.9	240.5	194.9	220.7	185.8	258.1	233.2	177	161.5	167.3	152.6	195.7	188.8	144.3	151.7	137.2	High	High	High	High
FALSE	High	Master Protein	Q5VUA4	Zinc finger protein 318 OS=Homo sapiens OX=9606 GN=ZNF318 PE=1 SV=2	0	9.23	2	4	4	4	2279	251	7.2	4.55	4					24149	ENSG00000171467	ZNF318	hsa:24149; O94796; Q4G0E4; Q5VUA4; Q8NEM6; Q9UNU8; Q9Y2W9			0	0	222	338.3	321.8	239.5	171.2	204.2	263	299.8	319.1	296.6	260.6	298.2	256.4	290.4	325.5	290.3	393.3	313.8	High	High	High	High
FALSE	High	Master Protein	Q9Y5A7	NEDD8 ultimate buster 1 OS=Homo sapiens OX=9606 GN=NUB1 PE=1 SV=2	0	8.197	4	2	2	2	615	70.5	5.96	5.34	2				Pf00627, Pf18037	51667	ENSG00000013374	NUB1	hsa:51667; O95422; Q75MR9; Q8IX22; Q9BXR2; Q9Y5A7			0	0	222	299	281.8	254.8	190	224.1	231.3	282.2	269.7	166.2	175.5	178.8	178.4	242.5	236.3	171.2	177.1	143.3	High	High	High	High
FALSE	High	Master Protein	Q9NZD2	Glycolipid transfer protein OS=Homo sapiens OX=9606 GN=GLTP PE=1 SV=3	0	6.468	9	2	3	2	209	23.8	7.39	4.86	2				Pf08718	51228	ENSG00000139433	GLTP	hsa:51228; Q53Z13; Q96J68; Q9NZD2	Glycosphingolipid transport		1	0	222.1	316.5	283.7	285.3	172.9	212.8	280.1	294.4	315.1	202.6	208.2	236	219	280.4	264.5	220.3	229.4	213.7	High	High	High	High
FALSE	High	Master Protein	Q6ZRS2	Helicase SRCAP OS=Homo sapiens OX=9606 GN=SRCAP PE=1 SV=3	0	14.066	1	4	8	4	3230	343.3	5.96	22.87	4				Pf00176, Pf00271, Pf07529	10847	ENSG00000080603	SRCAP	B0JZA6; hsa:10847; O15026; Q6ZRS2; Q7Z744; Q9Y5L9			0	0	222.2	283.3	256.1	219.2	162.1	199.2	237.1	256.7	265.9	420.7	293.5	281.9	232.8	284.5	450.7	292.5	362	306.1	High	High	High	High
FALSE	High	Master Protein	Q9H0P0	Cytosolic 5'-nucleotidase 3A OS=Homo sapiens OX=9606 GN=NT5C3A PE=1 SV=3	0	9.315	12	3	6	3	336	37.9	7.12	13.01	3				Pf05822	51251	ENSG00000122643	NT5C3A	A8K253; B2RAA5; B8ZZC4; hsa:51251; Q6IPZ1; Q6NXS6; Q7L3G6; Q9H0P0; Q9P0P5; Q9UC42; Q9UC43; Q9UC44; Q9UC45			0	0	222.6	370.2	331.7	264.2	237.1	268.1	259	297.8	338.6	232.7	246.5	233.7	213.9	256.3	284.5	230	260.9	224.6	High	High	High	High
FALSE	High	Master Protein	Q9NRG9	Aladin OS=Homo sapiens OX=9606 GN=AAAS PE=1 SV=1	0	31.146	15	6	11	6	546	59.5	7.5	29.47	6				Pf00400	8086	ENSG00000094914; ENSG00000291836	AAAS	hsa:8086; Q5JB47; Q9NRG9; Q9NWI6; Q9UG19	ISG15 antiviral mechanism; NS1 Mediated Effects on Host Pathways; HCMV Early Events; SARS-CoV-2 activates/modulates innate and adaptive immune responses; Viral Messenger RNA Synthesis; Transcriptional regulation by small RNAs; HCMV Late Events; Transport of the SLBP independent Mature mRNA; Transport of the SLBP Dependant Mature mRNA; Transport of Mature mRNA Derived from an Intronless Transcript…		29	0	222.7	308.9	283.5	250	197.5	232.5	235.7	277.5	296.4	220.1	224.2	232.5	206.8	266.7	280.4	214.1	267.3	214.4	High	High	High	High
FALSE	High	Master Protein	Q9UJY4	ADP-ribosylation factor-binding protein GGA2 OS=Homo sapiens OX=9606 GN=GGA2 PE=1 SV=3	0.002	3.789	3	2	2	2	613	67.1	6.55	4.24	2				Pf00790, Pf02883, Pf03127, Pf18308	23062	ENSG00000103365	GGA2	D3DWF0; hsa:23062; O14564; Q9NYN2; Q9UJY4; Q9UPS2	Amyloid fiber formation; TBC/RABGAPs		2	0	222.7	276.4	269.7	277.1	176.8	214.1	224.5	288.3	283.7	213.3	216.4	219.2	201.4	261.4	231.3	230	237.3	196.9	High	High	High	High
FALSE	High	Master Protein	P11277	Spectrin beta chain, erythrocytic OS=Homo sapiens OX=9606 GN=SPTB PE=1 SV=5	0.001	5.395	1	2	3	1	2137	246.3	5.27	8.53	2				Pf00307, Pf00435	6710	ENSG00000070182	SPTB	hsa:6710; P11277; Q15510; Q15519	COPI-mediated anterograde transport; RAF/MAP kinase cascade; NCAM signaling for neurite out-growth; Interaction between L1 and Ankyrins		4	0	223	301.9	265.6	245.7	160.8	183.9	229	284.4	285	189.2	197.2	181.6	200.6	229.2	212.9	191.6	196.1	164.7	High	High	High	High
FALSE	High	Master Protein	Q15276	Rab GTPase-binding effector protein 1 OS=Homo sapiens OX=9606 GN=RABEP1 PE=1 SV=2	0	12.459	5	4	4	4	862	99.2	5.01	10.15	4				Pf03528, Pf09311	9135	ENSG00000029725	RABEP1	B2RAG7; hsa:9135; O95369; Q15276; Q8IVX3	TBC/RABGAPs		1	0	223.3	282.9	260	248.8	199.6	244.2	242.2	275	295	214.1	219	216.6	186.5	258.5	257.8	212.2	229.7	198	High	High	High	High
FALSE	High	Master Protein	Q8N9M5	Transmembrane protein 102 OS=Homo sapiens OX=9606 GN=TMEM102 PE=1 SV=1	0.002	3.727	4	2	2	2	508	54.1	5.91	1.98	2					284114	ENSG00000181284; ENSG00000284228	TMEM102	D3DTP8; hsa:284114; Q8N9M5			0	0	224	293.9	283.1	261.7	216.3	219.2	239.9	297.6	305	221.3	253.1	227.1	242.2	270.9	260.8	250.9	235.2	216.7	High	High	High	High
FALSE	High	Master Protein	Q96B01	RAD51-associated protein 1 OS=Homo sapiens OX=9606 GN=RAD51AP1 PE=1 SV=1	0	9.469	8	2	2	2	352	38.4	9.11	7.7	2				Pf15696	10635	ENSG00000111247	RAD51AP1	A8K7D3; hsa:10635; O43403; Q7Z779; Q96B01	Resolution of D-loop Structures through Holliday Junction Intermediates; Resolution of D-loop Structures through Synthesis-Dependent Strand Annealing (SDSA); Homologous DNA Pairing and Strand Exchange; Defective homologous recombination repair (HRR) due to BRCA1 loss of function; Defective HDR through Homologous Recombination Repair (HRR) due to PALB2 loss of BRCA1 binding function; Defective HDR…		8	0	224.2	267.1	258.9	230.4	233.3	206	235.7	285.2	265	156.8	177.2	187.5	158.8	215	223.1	193.4	187.6	151.2	High	High	High	High
FALSE	High	Master Protein	Q15058	Kinesin-like protein KIF14 OS=Homo sapiens OX=9606 GN=KIF14 PE=1 SV=1	0.002	3.64	1	2	3	2	1648	186.4	7.91	4.37	2				Pf00225, Pf00498, Pf16183	9928	ENSG00000118193	KIF14	hsa:9928; Q14CI8; Q15058; Q4G0A5; Q5T1W3	RND2 GTPase cycle; RND1 GTPase cycle; RHO GTPases activate CIT		3	0	224.6	406.7	401.6	264.6	199.5	229.8	318	299.6	406.3	269.6	253.9	242.5	214.2	300.9	274.8	235	280.8	246.9	High	High	High	High
FALSE	High	Master Protein	Q8WVM0	Dimethyladenosine transferase 1, mitochondrial OS=Homo sapiens OX=9606 GN=TFB1M PE=1 SV=1	0	8.544	7	2	4	2	346	39.5	9.26	13.76	2				Pf00398	51106	ENSG00000029639	TFB1M	hsa:51106; Q05DR0; Q8WVM0; Q9Y384	Transcriptional activation of mitochondrial biogenesis; rRNA modification in the mitochondrion		2	0	224.8	343.7	295.3	261.8	191.9	219.8	259.9	299	301.6	226.9	252.5	227.4	240.2	272.5	278	246.9	284.5	246.7	High	High	High	High
FALSE	High	Master Protein	Q8IYS1	Xaa-Arg dipeptidase OS=Homo sapiens OX=9606 GN=PM20D2 PE=1 SV=2	0	13.509	10	4	4	4	436	47.7	5.85	12.1	4				Pf01546, Pf07687	135293	ENSG00000146281	PM20D2	B4DYJ2; hsa:135293; Q5T7J9; Q6MZV2; Q86XD9; Q8IYS1			0	0	225	280.2	261.1	260.2	206	250.5	233.6	295.1	297.5	213.3	245.2	203.6	202.1	246.5	250.2	212.7	228	193.5	High	High	High	High
FALSE	High	Master Protein	P82921	Small ribosomal subunit protein bS21m OS=Homo sapiens OX=9606 GN=MRPS21 PE=1 SV=3	0	7.945	30	2	7	2	87	10.7	9.92	17.1	2				Pf01165	54460	ENSG00000266472	MRPS21	A0A075B746; hsa:54460; P82921; Q5TB11; Q9BST6	Mitochondrial translation initiation; Mitochondrial translation elongation; Mitochondrial translation termination		3	0	225.5	326.5	315.2	282.5	224.9	251.6	277.9	298.1	303.4	235.7	246.8	244.7	240	288.1	269.5	233.3	257.8	238.5	High	High	High	High
FALSE	High	Master Protein	P09110	3-ketoacyl-CoA thiolase, peroxisomal OS=Homo sapiens OX=9606 GN=ACAA1 PE=1 SV=2	0	21.189	14	4	13	4	424	44.3	8.44	39.03	4				Pf00108, Pf02803	30	ENSG00000060971	ACAA1	G5E935; hsa:30; P09110; Q96CA6	Neutrophil degranulation; TYSND1 cleaves peroxisomal proteins; alpha-linolenic acid (ALA) metabolism; Beta-oxidation of very long chain fatty acids		5	0	225.6	355.3	332.4	287.9	232.5	282.1	272.9	345.4	366.3	269.7	277	282.2	248.4	289.8	326.7	299.8	351.6	278.7	High	High	High	High
FALSE	High	Master Protein	P42858	Huntingtin OS=Homo sapiens OX=9606 GN=HTT PE=1 SV=2	0	6.78	1	2	3	2	3142	347.4	6.2	7.79	2				Pf20925, Pf20926, Pf20927	3064	ENSG00000197386	HTT	hsa:3064; P42858; Q9UQB7	Regulation of MECP2 expression and activity	Mesodermal commitment pathway	2	0	225.7	260	256.6	259.4	189.1	221.9	227.3	295.7	298.2	216	217.1	223.1	214.1	242.2	275.9	229.3	235.5	195.9	High	High	High	High
FALSE	High	Master Protein	Q9BVS4	Serine/threonine-protein kinase RIO2 OS=Homo sapiens OX=9606 GN=RIOK2 PE=1 SV=2	0.001	4.523	3	2	2	2	552	63.2	5.94	4.58	2				Pf01163, Pf09202	55781	ENSG00000058729	RIOK2	D6RDI3; hsa:55781; Q9BVS4; Q9NUT0	Major pathway of rRNA processing in the nucleolus and cytosol		1	0	225.8	345.4	304.9	241.6	205.8	222.6	259.5	272.4	304.2	173.7	183.2	167	184.7	220.6	219.5	186.1	184.9	180.6	High	High	High	High
FALSE	High	Master Protein	Q9NX62	Golgi-resident adenosine 3',5'-bisphosphate 3'-phosphatase OS=Homo sapiens OX=9606 GN=BPNT2 PE=1 SV=1	0	25.615	26	6	8	6	359	38.7	6.86	24.86	6				Pf00459	54928	ENSG00000104331	BPNT2	hsa:54928; Q6NVY7; Q9NX62	Cytosolic sulfonation of small molecules		1	0	225.9	300.5	264.4	256.4	190.3	224.5	230.9	279.5	295.2	203.9	200	199.2	196.8	246.7	233.1	216.8	237.2	217.7	High	High	High	High
FALSE	High	Master Protein	Q01167	Forkhead box protein K2 OS=Homo sapiens OX=9606 GN=FOXK2 PE=1 SV=3	0	5.789	2	2	2	1	660	69	9.54	4.6	2				Pf00250, Pf00498	3607	ENSG00000141568	FOXK2	A6NEP5; hsa:3607; Q01167; Q13622; Q13623; Q13624	UCH proteinases		1	0	226.1	315.1	290.9	272.8	217.5	246.1	219.8	297.9	312.6	210.9	218.9	181.7	195.2	217.3	253.9	233.5	252.5	217	High	High	High	High
FALSE	High	Master Protein	P49366	Deoxyhypusine synthase OS=Homo sapiens OX=9606 GN=DHPS PE=1 SV=1	0	9.946	8	2	6	2	369	40.9	5.36	20.17	2				Pf01916	1725	ENSG00000095059	DHPS	A8K688; hsa:1725; M0R1I5; P49366; Q13184; Q13276; Q9UDG0	Hypusine synthesis from eIF5A-lysine		1	0	226.6	340.8	322.6	251.3	223.1	249.4	279	322.4	346.5	239.3	241.5	234.4	213.5	248.7	266.7	219.9	241.2	221.7	High	High	High	High
FALSE	High	Master Protein	Q9UEG4	Zinc finger protein 629 OS=Homo sapiens OX=9606 GN=ZNF629 PE=1 SV=2	0	8.553	3	3	3	3	869	96.6	7.93	7.37	3				Pf00096	23361	ENSG00000102870	ZNF629	hsa:23361; Q15938; Q9UEG4			0	0	226.6	263.7	260.5	250.6	172.8	205.7	233.8	277.1	283.5	198.8	209	208.4	199.8	243.8	261.3	218.6	259.6	205.7	High	High	High	High
FALSE	High	Master Protein	Q12802	A-kinase anchor protein 13 OS=Homo sapiens OX=9606 GN=AKAP13 PE=1 SV=2	0	11.558	1	3	4	3	2813	307.4	5.24	9.75	3				Pf00169, Pf00621, Pf10522	11214	ENSG00000170776	AKAP13	hsa:11214; Q12802; Q14572; Q59FP6; Q86W90; Q8WXQ6; Q96JP6; Q96P79; Q9Y5T0; Q9Y5T6	RHOC GTPase cycle; RHOA GTPase cycle; NRAGE signals death through JNK; G alpha (12/13) signalling events; RHOB GTPase cycle		5	0	226.9	298.1	291.9	253.3	134.4	163.4	227.5	286.9	309.9	206.7	228.4	216	197.5	255.8	263.4	215.6	243.3	210.3	High	High	High	High
FALSE	High	Master Protein	Q9HCS7	Pre-mRNA-splicing factor SYF1 OS=Homo sapiens OX=9606 GN=XAB2 PE=1 SV=2	0	10.712	5	3	3	3	855	99.9	6.23	7.89	3				Pf13181	56949	ENSG00000076924	XAB2	hsa:56949; Q8TET6; Q96HB0; Q96IW0; Q9HCS7; Q9NRG6; Q9ULP3	Formation of TC-NER Pre-Incision Complex; Dual incision in TC-NER; Gap-filling DNA repair synthesis and ligation in TC-NER; mRNA Splicing - Major Pathway		5	0	227	307.1	303.1	275.2	214.9	254	249.9	316.4	298.1	201.6	213	202.8	192.8	226.1	239.5	187.4	216	215.6	High	High	High	High
FALSE	High	Master Protein	P09382	Galectin-1 OS=Homo sapiens OX=9606 GN=LGALS1 PE=1 SV=2	0	8.386	18	2	3	2	135	14.7	5.5	5.57	2				Pf00337	3956	ENSG00000100097	LGALS1	B2R5E8; hsa:3956; P09382; Q9UDK5	Regulation of Insulin-like Growth Factor (IGF) transport and uptake by Insulin-like Growth Factor Binding Proteins (IGFBPs); Post-translational protein phosphorylation		2	0	227.1	287.1	281.1	293.4	182.8	224.6	238.6	295.9	295.6	277.2	292.5	289	249.4	331.3	324.7	310.3	319.2	254.1	High	High	High	High
FALSE	High	Master Protein	O95835	Serine/threonine-protein kinase LATS1 OS=Homo sapiens OX=9606 GN=LATS1 PE=1 SV=1	0.001	4.399	2	2	2	2	1130	126.8	8.7	4.31	2				Pf00069, Pf00433, Pf00627	9113	ENSG00000131023	LATS1	hsa:9113; O95835; Q6PKD0	Signaling by Hippo		1	0	227.5	328	288.2	258	223.8	247.2	256.8	289.5	308.7	240.9	254.6	257.2	233.2	264.8	260.4	274.4	289.9	228.2	High	High	High	High
FALSE	High	Master Protein	O43251	RNA binding protein fox-1 homolog 2 OS=Homo sapiens OX=9606 GN=RBFOX2 PE=1 SV=3	0	21.738	13	3	4	3	390	41.3	7.27	15	3				Pf00076, Pf12414	23543	ENSG00000100320; ENSG00000277564	RBFOX2	A4F5G8; A8K5Z5; B0QYY8; B0QYY9; hsa:23543; O43251; Q0PRL5; Q0VH35; Q5TF71; Q6IC09; Q8TD00; Q8WYB1; Q96DZ6; Q96NL7; Q9UGW4; Q9UH33	FGFR2 alternative splicing		1	0	227.6	337.5	277.4	271.3	263	289.6	274.9	330.3	326.1	266.9	265.4	239	217.5	286.1	313.8	254	291	259.6	High	High	High	High
FALSE	High	Master Protein	P19022	Cadherin-2 OS=Homo sapiens OX=9606 GN=CDH2 PE=1 SV=4	0	12.931	5	4	5	4	906	99.7	4.81	13.93	4				Pf00028, Pf01049, Pf08758	1000	ENSG00000170558	CDH2	A8MWK3; B0YIY6; hsa:1000; P19022; Q14923; Q8N173	Regulation of Insulin-like Growth Factor (IGF) transport and uptake by Insulin-like Growth Factor Binding Proteins (IGFBPs); Post-translational protein phosphorylation; Myogenesis; Adherens junctions interactions		4	0	228.2	329.4	310.8	278.1	328	345	294.6	299.9	338.9	256.4	271.9	243.6	220.9	290.6	309.9	282.2	321.3	259.6	High	High	High	High
FALSE	High	Master Protein	Q9NRK6	ATP-binding cassette sub-family B member 10, mitochondrial OS=Homo sapiens OX=9606 GN=ABCB10 PE=1 SV=2	0	16.048	6	3	12	3	738	79.1	9.85	53.52	3				Pf00005, Pf00664	23456	ENSG00000135776	ABCB10	hsa:23456; Q13040; Q6P1Q8; Q9H3V0; Q9NRK6	Mitochondrial ABC transporters		1	0	228.3	313	295.4	254.1	208.1	234	244.3	310.5	311.2	240.1	233.4	225	217.5	254.4	276.1	233.7	256.9	218.4	High	High	High	High
FALSE	High	Master Protein	Q96QR8	Transcriptional regulator protein Pur-beta OS=Homo sapiens OX=9606 GN=PURB PE=1 SV=3	0	18.389	18	4	6	4	312	33.2	5.43	15.23	4				Pf04845	5814	ENSG00000146676	PURB	A4D2L7; hsa:5814; Q96QR8			0	0	228.5	303.6	256.4	265.6	218.4	263.4	236.2	274.8	281	192.4	214	201.4	188.6	212.5	236.1	208.4	209.5	171.9	High	High	High	High
FALSE	High	Master Protein	Q9P270	SLAIN motif-containing protein 2 OS=Homo sapiens OX=9606 GN=SLAIN2 PE=1 SV=2	0.001	4.992	3	2	2	2	581	62.5	9.45	4.92	2				Pf15301	57606	ENSG00000109171	SLAIN2	A8K4P1; hsa:57606; Q8N5R3; Q9P270			0	0	228.6	276.7	250	258.9	194.3	224.5	225.9	258.9	247.2	239.1	234.7	247	246	280.7	299.5	232.5	254.5	224.2	High	High	High	High
FALSE	High	Master Protein	Q9HD42	Charged multivesicular body protein 1a OS=Homo sapiens OX=9606 GN=CHMP1A PE=1 SV=1	0	10.022	16	4	8	4	196	21.7	8.06	19.27	4				Pf03357	5119	ENSG00000131165	CHMP1A	A2RU09; hsa:5119; Q14468; Q15779; Q96G31; Q9HD42	HCMV Late Events		1	0	228.7	276	249.5	257.4	166.5	200.7	212.9	282.2	281.8	187.1	196.5	218	242.6	258.8	262.8	224.3	245.1	191.1	High	High	High	High
FALSE	High	Master Protein	P62820	Ras-related protein Rab-1A OS=Homo sapiens OX=9606 GN=RAB1A PE=1 SV=3	0	43.534	42	7	153	1	205	22.7	6.21	337.54	7				Pf00071	5861	ENSG00000138069	RAB1A	hsa:5861; P11476; P62820; Q6FIE7; Q96N61; Q9Y3T2	COPI-dependent Golgi-to-ER retrograde traffic; RAB GEFs exchange GTP for GDP on RABs; RAB geranylgeranylation; COPI-mediated anterograde transport; COPII-mediated vesicle transport; Golgi Cisternae Pericentriolar Stack Reorganization		6	0	229.2	274.6	238.7	313.3	163.6	192.9	220.3	304.2	273.9	185.6	189.2	189.2	154.2	207.6	211.8	191.6	210.3	172.4	High	High	High	High
FALSE	High	Master Protein	O95801	Tetratricopeptide repeat protein 4 OS=Homo sapiens OX=9606 GN=TTC4 PE=1 SV=3	0	12.759	8	3	5	3	387	44.7	5.6	13.37	3				Pf18972	7268	ENSG00000243725	TTC4	hsa:7268; O95801; Q53Y95; Q5TA96; Q9H3I2			0	0	229.2	321.9	297.5	269.3	202.4	220.5	246.9	303.5	300.2	197.1	189.4	199.6	205.1	237.8	249.2	208.8	219.1	178.1	High	High	High	High
FALSE	High	Master Protein	O75448	Mediator of RNA polymerase II transcription subunit 24 OS=Homo sapiens OX=9606 GN=MED24 PE=1 SV=1	0	9.685	3	2	7	2	989	110.2	6.95	21.37	2				Pf11277	9862	ENSG00000008838	MED24	A8K4S5; B3KMR9; hsa:9862; O75448; Q14143; Q9NNY5	PPARA activates gene expression; Transcriptional regulation of white adipocyte differentiation; RSV-host interactions; Generic Transcription Pathway; MLL4 and MLL3 complexes regulate expression of PPARG target genes in adipogenesis and hepatic steatosis		5	0	229.2	298.8	264.4	270.9	190.1	213.6	238	275.6	267.8	217.1	236.7	218	187	248.8	253.5	216.6	231	205.5	High	High	High	High
FALSE	High	Master Protein	O95817	BAG family molecular chaperone regulator 3 OS=Homo sapiens OX=9606 GN=BAG3 PE=1 SV=3	0	14.417	6	3	5	3	575	61.6	6.95	12.37	3				Pf00397, Pf02179	9531	ENSG00000151929	BAG3	A8K5L8; hsa:9531; O95817; Q3B763; Q9NT20; Q9P120	Regulation of HSF1-mediated heat shock response		1	0	229.5	311.4	283.3	301.7	246	266.7	250.9	293.5	314.7	181.4	205.5	177.7	191.6	229.5	233.8	185.5	195.4	169.1	High	High	High	High
FALSE	High	Master Protein	Q9BYG5	Partitioning defective 6 homolog beta OS=Homo sapiens OX=9606 GN=PARD6B PE=1 SV=1	0	6.697	6	2	2	2	372	41.2	5.58	5.04	2				Pf00564, Pf00595	84612	ENSG00000124171	PARD6B	A2A2A7; hsa:84612; Q9BYG5; Q9Y510	RHOV GTPase cycle; Tight junction interactions		2	0	230.3	298.9	285.1	261.3	263.3	266.5	246.7	292.7	303.2	274	260.1	256.5	242.2	286	307.9	278.9	296.5	275.2	High	High	High	High
FALSE	High	Master Protein	P49593	Protein phosphatase 1F OS=Homo sapiens OX=9606 GN=PPM1F PE=1 SV=3	0	17.816	12	3	11	3	454	49.8	5.1	41	3				Pf00481	9647	ENSG00000100034	PPM1F	A8K6G3; B7Z2C3; hsa:9647; P49593; Q96PM2	Negative regulation of NMDA receptor-mediated neuronal transmission		1	0	230.8	297.1	262	256	214.8	238.2	253	293.4	314.1	224.4	249.5	242.2	209.8	252.7	250.9	218.4	247.6	206.3	High	High	High	High
FALSE	High	Master Protein	P10321	HLA class I histocompatibility antigen, C alpha chain OS=Homo sapiens OX=9606 GN=HLA-C PE=1 SV=3	0	39.895	27	7	12	3	366	40.6	6.04	41.91	7				Pf00129, Pf06623, Pf07654	3107	ENSG00000204525	HLA-C	hsa:3107; O02863; O02864; O02865; O02866; O02958; O19505; O19652; O19676; O62879; O62882; O62883; O62888; O78060; O78061; O78062; O78063; O78067; O78068; O78069; O78072; O78083; O78090; O78091; O78149; O78165; O78166; O78178; O78202; O78203; O78211; O78214; P04222; P10321; P30499; P30500; P30501; P30502; P30503; P30504; P30505; P30506; P30507; P30508; P30509; P30510; P79498; Q07000; Q29631; Q2964…	Neutrophil degranulation; Immunoregulatory interactions between a Lymphoid and a non-Lymphoid cell; DAP12 interactions; SARS-CoV-2 activates/modulates innate and adaptive immune responses; ER-Phagosome pathway; Interferon gamma signaling; Interferon alpha/beta signaling; Antigen Presentation: Folding, assembly and peptide loading of class I MHC; Endosomal/Vacuolar pathway		9	3	231.6	348.9	299.3	280.4	197.3	238.7	280.5	333.1	367.9	217.8	223.1	219.5	198.8	238	249.8	224.1	247.7	204.7	High	High	High	High
FALSE	High	Master Protein	Q9GZT8	NIF3-like protein 1 OS=Homo sapiens OX=9606 GN=NIF3L1 PE=1 SV=2	0	15.083	14	4	12	4	377	41.9	6.65	28.77	4				Pf01784	60491	ENSG00000196290	NIF3L1	hsa:60491; Q53TX4; Q6X735; Q9GZT8; Q9H2D2; Q9HC18			0	0	232.3	365.4	344.8	293.9	222.3	273.9	287.3	341.4	382.5	231	233.5	219.8	211.3	281.1	266	211.2	242.1	199.8	High	High	High	High
FALSE	High	Master Protein	P53602	Diphosphomevalonate decarboxylase OS=Homo sapiens OX=9606 GN=MVD PE=1 SV=1	0	10.854	8	3	3	3	400	43.4	7.23	7.65	3				Pf00288, Pf18376	4597	ENSG00000167508	MVD	hsa:4597; P53602; Q53Y65	Activation of gene expression by SREBF (SREBP); Cholesterol biosynthesis; Synthesis of Dolichyl-phosphate		3	0	232.4	329.4	294.1	275.7	299.7	331	297.6	315.5	335.9	250.6	277.4	241.4	245.3	307.5	292.7	267.2	281.9	226	High	High	High	High
FALSE	High	Master Protein	Q9H0U6	Large ribosomal subunit protein uL18m OS=Homo sapiens OX=9606 GN=MRPL18 PE=1 SV=1	0	5.978	10	2	2	2	180	20.6	9.54	4.85	2				Pf00861	29074	ENSG00000112110	MRPL18	hsa:29074; Q5TAP9; Q9H0U6; Q9NZW8	Mitochondrial translation elongation; Mitochondrial translation initiation; Mitochondrial translation termination		3	0	232.4	265.8	250.7	255.9	171.7	205	206.1	294.3	255.9	221	264.4	244.5	208.5	268.8	283.6	285.2	285.2	241.7	High	High	High	High
FALSE	High	Master Protein	P45954	Short/branched chain specific acyl-CoA dehydrogenase, mitochondrial OS=Homo sapiens OX=9606 GN=ACADSB PE=1 SV=1	0	21.27	15	5	14	5	432	47.5	6.99	33.09	5				Pf00441, Pf02770, Pf02771, Pf08028	36	ENSG00000196177	ACADSB	B4DQ51; hsa:36; P45954; Q5SQN6; Q96CX7	Branched-chain amino acid catabolism; Mitochondrial protein degradation		2	0	232.9	326.4	299.3	260	177	199.4	246.1	291.8	290.9	232.5	230.4	219	190	231	250.3	226.8	291.7	213	High	High	High	High
FALSE	High	Master Protein	Q9Y4C1	Lysine-specific demethylase 3A OS=Homo sapiens OX=9606 GN=KDM3A PE=1 SV=4	0	6.058	2	2	2	2	1321	147.2	8.07	1.88	2				Pf02373, Pf22987, Pf22988, Pf22989	55818	ENSG00000115548	KDM3A	D6W5M3; hsa:55818; Q53S72; Q68D47; Q68UT9; Q6N050; Q8IY08; Q9Y4C1	HDMs demethylate histones; NR1H3 & NR1H2 regulate gene expression linked to cholesterol transport and efflux		2	0	233.2	270.4	248.3	257.8	228.8	236.5	230.8	297	271.4	197.9	223.5	201.9	198	240	238	216.1	234.4	197.5	High	High	High	High
FALSE	High	Master Protein	Q9BW85	Splicing factor YJU2 OS=Homo sapiens OX=9606 GN=YJU2 PE=1 SV=1	0	13.507	17	4	4	4	323	37.1	5.92	11.43	4				Pf04502	55702	ENSG00000105248	YJU2	hsa:55702; O75270; Q9BW85; Q9H862; Q9NW16	mRNA Splicing - Major Pathway		1	0	233.4	276.6	252.9	242.4	147	170.6	220.7	305.7	287.4	183	195.9	185.4	186.1	214.5	212.1	196.3	200.1	164.1	High	High	High	High
FALSE	High	Master Protein	Q9UEU0	Vesicle transport through interaction with t-SNAREs homolog 1B OS=Homo sapiens OX=9606 GN=VTI1B PE=1 SV=3	0	8.134	13	2	3	2	232	26.7	9.04	8.26	2				Pf05008, Pf12352	10490	ENSG00000100568	VTI1B	hsa:10490; O43547; Q96J28; Q9UEU0	Platelet degranulation		1	0	233.4	429.6	406.8	340	213.7	239.7	554.8	382	629.5	241	234	205.8	201.8	241.4	239.2	203	285.2	227.9	High	High	High	High
FALSE	High	Master Protein	P36543	V-type proton ATPase subunit E 1 OS=Homo sapiens OX=9606 GN=ATP6V1E1 PE=1 SV=1	0	18.216	27	7	9	7	226	26.1	8	20.63	7				Pf01991	529	ENSG00000131100	ATP6V1E1	A8MUE4; A8MUN4; hsa:529; P36543	Insulin receptor recycling; Amino acids regulate mTORC1; ROS and RNS production in phagocytes; Transferrin endocytosis and recycling; Ion channel transport; Regulation of MITF-M-dependent genes involved in lysosome biogenesis and autophagy		6	0	233.5	259.6	263.6	245.9	150.4	183.9	228.1	262.9	255.7	187.6	211.7	216.8	224	229.5	251.4	257.4	247.8	200.1	High	High	High	High
FALSE	High	Master Protein	P09601	Heme oxygenase 1 OS=Homo sapiens OX=9606 GN=HMOX1 PE=1 SV=1	0	14.138	15	3	9	3	288	32.8	8.25	30.04	3				Pf01126	3162	ENSG00000100292	HMOX1	hsa:3162; P09601	Interleukin-4 and Interleukin-13 signaling; Cytoprotection by HMOX1; Heme signaling; Insertion of tail-anchored proteins into the endoplasmic reticulum membrane; Regulation of HMOX1 expression and activity; NFE2L2 regulating anti-oxidant/detoxification enzymes; The NLRP3 inflammasome; Purinergic signaling in leishmaniasis infection; Iron uptake and transport; Heme degradation		10	0	234.8	378	348	296.9	207.4	234.5	280.5	328.2	332.5	225	233	244.6	181.5	258	246.7	224.2	233.5	214.5	High	High	High	High
FALSE	High	Master Protein	Q9Y2V2	Calcium-regulated heat-stable protein 1 OS=Homo sapiens OX=9606 GN=CARHSP1 PE=1 SV=2	0	7.05	15	2	4	2	147	15.9	8.21	5.51	2				Pf00313	23589	ENSG00000153048	CARHSP1	B2R4C3; D3DUF5; hsa:23589; Q2YDX5; Q9BQ53; Q9Y2V2			0	0	234.9	288.5	283.6	267.5	194.4	233.8	245.4	290.9	278.2	222.8	249.9	245.4	243.1	306.1	307.3	227.8	246.1	202.9	High	High	High	High
FALSE	High	Master Protein	Q9GZZ9	Ubiquitin-like modifier-activating enzyme 5 OS=Homo sapiens OX=9606 GN=UBA5 PE=1 SV=1	0	9.658	4	2	9	2	404	44.8	4.84	19.02	2				Pf00899	79876	ENSG00000081307	UBA5	A6NJL3; D3DNC8; hsa:79876; Q96ST1; Q9GZZ9	Antigen processing: Ubiquitination & Proteasome degradation		1	0	235.2	348.1	298.8	357.5	273.3	322.6	270.2	327.8	364.4	249.3	273.9	258.1	253.5	322	323.8	239	247.9	209	High	High	High	High
FALSE	High	Master Protein	O94855	Protein transport protein Sec24D OS=Homo sapiens OX=9606 GN=SEC24D PE=1 SV=2	0	11.339	4	3	3	3	1032	112.9	7.25	9.65	3				Pf00626, Pf04810, Pf04811, Pf04815, Pf08033	9871	ENSG00000150961	SEC24D	hsa:9871; O94855; Q8IYI7	MHC class II antigen presentation; SARS-CoV-2 activates/modulates innate and adaptive immune responses; COPII-mediated vesicle transport; Cargo concentration in the ER; Regulation of cholesterol biosynthesis by SREBP (SREBF); Antigen Presentation: Folding, assembly and peptide loading of class I MHC		6	0	235.3	303.9	276.8	797.1	561.9	702.3	288	297.7	339.1	166.9	187.7	178.3	173.4	213.3	214.1	176.3	167.7	147.5	High	High	High	High
FALSE	High	Master Protein	Q6UW63	Protein O-glucosyltransferase 2 OS=Homo sapiens OX=9606 GN=POGLUT2 PE=1 SV=1	0	8.705	7	3	4	3	502	58	7.71	6.84	3				Pf00630, Pf05686	79070	ENSG00000134901	POGLUT2	hsa:79070; Q53HL3; Q6UW63; Q9BVD2			0	0	235.5	290.4	281.1	301.6	254.2	262.9	251	321.5	286.2	298.2	299.3	280.6	279.3	294.6	343.2	335.6	334.7	277.6	High	High	High	High
FALSE	High	Master Protein	Q8IVW6	AT-rich interactive domain-containing protein 3B OS=Homo sapiens OX=9606 GN=ARID3B PE=1 SV=2	0.001	5.487	3	2	2	2	561	60.6	7.52	4.73	2				Pf01388	10620	ENSG00000179361	ARID3B	hsa:10620; O95443; Q59HC9; Q6P9C9; Q8IVW6			0	0	235.6	287.5	280.7	313.4	213	238.5	225.3	263.7	278.9	238.7	245.7	243.5	235.1	291.8	297.6	255.5	259.6	253.1	High	High	High	High
FALSE	High	Master Protein	O43826	Glucose-6-phosphate exchanger SLC37A4 OS=Homo sapiens OX=9606 GN=SLC37A4 PE=1 SV=1	0	6.83	10	2	2	2	429	46.3	8.62	3.41	2				Pf07690	2542	ENSG00000281500	SLC37A4	hsa:2542; O43826; O96016; Q5J7V4; Q9UI19; Q9UNS4	Gluconeogenesis; Glycogen storage disease type Ib (SLC37A4)		2	0	235.8	235.5	235.8	288.7	288.7	330.3	172.7	356.3	235.5	420.6	394.1	397.4	344.3	350.6	425.5	447.7	563.9	436.1	High	High	High	High
FALSE	High	Master Protein	O94822	E3 ubiquitin-protein ligase listerin OS=Homo sapiens OX=9606 GN=LTN1 PE=1 SV=6	0	8.784	2	3	6	3	1766	200.4	6.25	12.75	3				Pf22958, Pf22999, Pf23009	26046	ENSG00000198862; ENSG00000291534	LTN1	A6NL41; A7E2D0; B2RTS0; C9J7U3; hsa:26046; J3KPL4; O94822; Q05C47; Q9H8M4; Q9NUY5; Q9P0E9	Antigen processing: Ubiquitination & Proteasome degradation		1	0	236.1	345.7	313.5	285.5	233.2	251.1	262.8	301.7	311	229.3	223.2	205.6	202.8	256.9	263	204.5	225.4	203.3	High	High	High	High
FALSE	High	Master Protein	Q8IYB3	Serine/arginine repetitive matrix protein 1 OS=Homo sapiens OX=9606 GN=SRRM1 PE=1 SV=2	0	7.263	2	2	2	2	904	102.3	11.84	5.43	2				Pf01480	10250	ENSG00000133226	SRRM1	hsa:10250; O60585; Q5VVN4; Q8IYB3	mRNA 3'-end processing; RNA Polymerase II Transcription Termination; Transport of Mature mRNA derived from an Intron-Containing Transcript; mRNA Splicing - Major Pathway; RHOBTB2 GTPase cycle; RHOBTB1 GTPase cycle		6	0	236.1	326.5	287.2	260.2	210.2	223	276.4	286.5	303.1	237.7	253.6	256.1	225.9	258	299.5	268	282.6	252.7	High	High	High	High
FALSE	High	Master Protein	O75146	Huntingtin-interacting protein 1-related protein OS=Homo sapiens OX=9606 GN=HIP1R PE=1 SV=2	0	8.322	2	2	2	2	1068	119.3	6.67	6.59	2				Pf01608, Pf07651, Pf16515	9026	ENSG00000130787	HIP1R	A6NHQ6; hsa:9026; O75146; Q6NXG8; Q9UED9	Golgi Associated Vesicle Biogenesis; Clathrin-mediated endocytosis		2	0	236.3	306.4	267.9	274.6	207.3	231.3	248.2	300.7	289.6	177.5	196.6	179.5	176.9	197.9	259.3	215.2	221.3	189.8	High	High	High	High
FALSE	High	Master Protein	P98179	RNA-binding protein 3 OS=Homo sapiens OX=9606 GN=RBM3 PE=1 SV=1	0	8.485	20	3	5	3	157	17.2	8.91	12.09	3				Pf00076	5935	ENSG00000102317	RBM3	hsa:5935; P98179			0	0	236.5	292.7	286	292.7	344.2	332.6	234.8	284.4	278.3	268.4	266.8	264.6	246.9	294.7	319.6	310.5	316.6	269	High	High	High	High
FALSE	High	Master Protein	Q9NS86	LanC-like protein 2 OS=Homo sapiens OX=9606 GN=LANCL2 PE=1 SV=1	0	14.68	10	3	3	3	450	50.8	7.43	6.33	3				Pf05147	55915	ENSG00000132434	LANCL2	B2R8D4; hsa:55915; Q6NSL4; Q8TCQ3; Q9BSR1; Q9NS86			0	0	236.8	379.3	328.8	273.3	194.9	232	292.3	321	379.9	222.1	214.8	228.5	219.6	277.4	277.2	204.5	234	219.8	High	High	High	High
FALSE	High	Master Protein	Q9UIC8	Leucine carboxyl methyltransferase 1 OS=Homo sapiens OX=9606 GN=LCMT1 PE=1 SV=2	0	10.89	11	3	4	3	334	38.4	6.04	5.34	3				Pf04072	51451	ENSG00000205629	LCMT1	A6NL89; A8K770; hsa:51451; Q53FC5; Q96CI5; Q9H6I9; Q9NTG4; Q9UIC8; Q9Y378	Cyclin A/B1/B2 associated events during G2/M transition		1	0	236.8	324.9	293.1	287	224.2	247.5	283.8	331.1	331.7	282.3	303.4	321.8	292.1	381.7	354.8	270	239.5	255.2	High	High	High	High
FALSE	High	Master Protein	Q7Z4H8	Protein O-glucosyltransferase 3 OS=Homo sapiens OX=9606 GN=POGLUT3 PE=1 SV=2	0	9.386	6	3	8	3	507	58.5	8.24	18.46	3				Pf00630, Pf05686	143888	ENSG00000178202	POGLUT3	hsa:143888; Q6UWW2; Q6ZUM9; Q7Z4H8; Q8N7L8; Q8NE24			0	0	236.8	368.7	326.4	269	274.4	309	275.3	294.9	323.1	268.7	280	269.8	233.4	273.3	305.7	260.4	286.1	243.2	High	High	High	High
FALSE	High	Master Protein	Q9H2W6	Large ribosomal subunit protein mL46 OS=Homo sapiens OX=9606 GN=MRPL46 PE=1 SV=1	0	10.319	12	2	7	2	279	31.7	7.05	30.09	2				Pf11788	26589	ENSG00000259494	MRPL46	B2RD75; hsa:26589; Q9H2W6; Q9HBU8	Mitochondrial translation initiation; Mitochondrial translation elongation; Mitochondrial translation termination		3	0	237.3	280.9	282.5	280.7	199.4	228	241.4	288.1	291.6	212	213.6	203.8	195.4	215.5	219	201.9	222.2	193.5	High	High	High	High
FALSE	High	Master Protein	Q9BXR0	Queuine tRNA-ribosyltransferase catalytic subunit 1 OS=Homo sapiens OX=9606 GN=QTRT1 PE=1 SV=3	0	11.532	11	2	9	2	403	44	7.23	34.15	2				Pf01702	81890	ENSG00000213339	QTRT1	B4DFM7; hsa:81890; Q96BQ4; Q9BXQ9; Q9BXR0	tRNA modification in the nucleus and cytosol		1	0	237.6	323.4	273	272.1	209	230.2	267.2	306.4	291.3	190.4	205.7	202.9	177.9	254.1	251.2	186.9	218.2	197.6	High	High	High	High
FALSE	High	Master Protein	Q7Z7H8	Large ribosomal subunit protein uL10m OS=Homo sapiens OX=9606 GN=MRPL10 PE=1 SV=3	0	9.611	11	2	11	2	261	29.3	9.58	27.58	2				Pf00466	124995	ENSG00000159111	MRPL10	A6NGJ4; hsa:124995; Q7Z7H8; Q96B80; Q96Q55	Mitochondrial translation initiation; Mitochondrial translation elongation; Mitochondrial translation termination		3	0	237.9	308.8	278.9	256.3	224.8	236.8	248.2	302.4	322.3	224.1	232.5	213	183.2	246.1	261.3	206	238.8	189.1	High	High	High	High
FALSE	High	Master Protein	Q969Y2	tRNA modification GTPase GTPBP3, mitochondrial OS=Homo sapiens OX=9606 GN=GTPBP3 PE=1 SV=2	0	9.627	7	2	2	2	492	52	6.48	6.29	2				Pf01926, Pf10396, Pf12631	84705	ENSG00000130299	GTPBP3	A6NFH1; A6NIG5; A6NKR4; A8K7B4; B7Z4V8; hsa:84705; Q8TCY6; Q8WUW9; Q969G4; Q969Y2; Q9BX61	tRNA modification in the mitochondrion		1	0	238	299.8	304.6	264.9	219.3	234.4	281.9	297.3	308	216.4	216.4	197.8	191.6	226.7	239.1	193.2	233.8	186.9	High	High	High	High
FALSE	High	Master Protein	Q05397	Focal adhesion kinase 1 OS=Homo sapiens OX=9606 GN=PTK2 PE=1 SV=2	0	6.27	2	2	2	2	1052	119.2	6.62	4.21	2				Pf00373, Pf03623, Pf07714, Pf18038, Pf21477	5747	ENSG00000169398	PTK2	B4E2N6; F5H4S4; hsa:5747; J3QT16; Q05397; Q14291; Q8IYN9; Q9UD85	Turbulent (oscillatory, disturbed) flow shear stress activates signaling by PIEZO1 and integrins in endothelial cells; Apoptotic cleavage of cellular proteins; Regulation of actin dynamics for phagocytic cup formation; FCGR3A-mediated phagocytosis; RHO GTPases Activate WASPs and WAVEs; EPHB-mediated forward signaling; Extra-nuclear estrogen signaling; Signal regulatory protein family interactions…		17	0	238	313.3	270.2	280	225.3	243.4	319.1	388.7	383	223.9	264.2	248.1	234.1	287.9	312.1	258.3	269.8	220.9	High	High	High	High
FALSE	High	Master Protein	Q9BXB4	Oxysterol-binding protein-related protein 11 OS=Homo sapiens OX=9606 GN=OSBPL11 PE=1 SV=2	0	11.62	5	3	4	3	747	83.6	7.06	14.39	3				Pf00169, Pf01237	114885	ENSG00000144909	OSBPL11	A8K9I7; hsa:114885; Q9BXB4	RHOH GTPase cycle		1	0	238.3	295.3	281.5	261.2	210.8	218.8	227.3	292.2	284.7	280.5	290.7	292.2	291.4	298	327	363.3	359.7	294.4	High	High	High	High
FALSE	High	Master Protein	P27144	Adenylate kinase 4, mitochondrial OS=Homo sapiens OX=9606 GN=AK4 PE=1 SV=1	0	7.435	9	2	7	2	223	25.3	8.4	22.41	2				Pf00406, Pf05191	205	ENSG00000162433	AK4	B2R927; D3DQ62; hsa:205; P27144; Q6IBH4; Q6NXQ5; Q8IUU9	Interconversion of nucleotide di- and triphosphates		1	0	238.5	328.6	315.5	281.4	236.5	267.2	267	309.5	304.6	217.2	252.8	220.3	198.4	237.8	241.6	231.3	250.2	225.1	High	High	High	High
FALSE	High	Master Protein	P49642	DNA primase small subunit OS=Homo sapiens OX=9606 GN=PRIM1 PE=1 SV=1	0	9.392	9	3	5	3	420	49.9	8.21	16.03	3				Pf01896	5557	ENSG00000198056	PRIM1	hsa:5557; P49642	Polymerase switching on the C-strand of the telomere; Polymerase switching; Removal of the Flap Intermediate; Activation of the pre-replicative complex; Defective pyroptosis; Inhibition of replication initiation of damaged DNA by RB1/E2F1; Telomere C-strand synthesis initiation; DNA replication initiation		9	0	239.1	335.1	348.1	268.8	204	217.3	284.6	308.4	348.1	186.6	210.7	209	185.6	231.5	272.7	207.7	200.5	185.4	High	High	High	High
FALSE	High	Master Protein	P62487	DNA-directed RNA polymerase II subunit RPB7 OS=Homo sapiens OX=9606 GN=POLR2G PE=1 SV=1	0	8.563	17	2	5	2	172	19.3	5.54	15.27	2				Pf00575, Pf03876	5436	ENSG00000168002	POLR2G	B2R5C0; hsa:5436; P52433; P62487; Q2M1Z4	Viral Messenger RNA Synthesis; Transcriptional regulation by small RNAs; Formation of RNA Pol II elongation complex ; Formation of the Early Elongation Complex; Formation of HIV elongation complex in the absence of HIV Tat; Formation of the HIV-1 Early Elongation Complex; RNA Pol II CTD phosphorylation and interaction with CE during HIV infection; Formation of HIV-1 elongation complex containing …		41	0	239.4	320.5	294.2	279.6	235.9	273.4	244	322	314.2	244.6	246.7	240.6	231.2	253.6	271.3	299.2	305.1	262.2	High	High	High	High
FALSE	High	Master Protein	O94804	Serine/threonine-protein kinase 10 OS=Homo sapiens OX=9606 GN=STK10 PE=1 SV=1	0	18.178	4	3	9	2	968	112.1	6.95	27.32	3				Pf00069, Pf12474	6793	ENSG00000072786	STK10	A6ND35; B2R8F5; B3KMY1; hsa:6793; O94804; Q6NSK0; Q9UIW4	RHOC GTPase cycle; RHOA GTPase cycle; RHOB GTPase cycle; Neutrophil degranulation		4	0	239.5	288.4	255	258.9	134.4	164	242.5	295.9	260.7	164.8	158.3	152.4	167.7	197.6	183.6	166.9	164.9	138.4	High	High	High	High
FALSE	High	Master Protein	Q5T160	Probable arginine--tRNA ligase, mitochondrial OS=Homo sapiens OX=9606 GN=RARS2 PE=1 SV=1	0	11.538	6	3	7	3	578	65.5	8.21	23.11	3				Pf00750, Pf05746	57038	ENSG00000146282	RARS2	B2RDT7; hsa:57038; Q5T160; Q96FU5; Q9H8K8	Mitochondrial tRNA aminoacylation		1	0	240	352	289.5	279.1	246.6	277.7	258.2	340.3	330.4	256.6	294.4	253.1	245	279.1	302.9	271.6	314	238.9	High	High	High	High
FALSE	High	Master Protein	Q96RT1	Erbin OS=Homo sapiens OX=9606 GN=ERBIN PE=1 SV=2	0	11.533	3	3	7	3	1412	158.2	5.5	13.94	3				Pf00595, Pf13855	55914	ENSG00000112851	ERBIN	A0AVR1; B4E3F1; B7ZLV9; E7EQW9; E9PCR8; hsa:55914; Q1RMD0; Q86W38; Q96RT1; Q9NR18; Q9NW48; Q9ULJ5	RHOA GTPase cycle; RAC1 GTPase cycle; RHOG GTPase cycle; Downregulation of ERBB2 signaling; RHOC GTPase cycle; RAC2 GTPase cycle; RAC3 GTPase cycle; RHOB GTPase cycle; Signaling by ERBB2 KD Mutants; Signaling by ERBB2 TMD/JMD mutants; Signaling by ERBB2 ECD mutants; Constitutive Signaling by Overexpressed ERBB2; Drug-mediated inhibition of ERBB2 signaling; Resistance of ERBB2 KD mutants to trastu…		23	0	240.7	309.2	290.6	290.5	180.3	206.2	248.4	299.1	306.7	210.8	237.9	244.6	207	246	278.7	281.8	338.7	267.6	High	High	High	High
FALSE	High	Master Protein	P21964	Catechol O-methyltransferase OS=Homo sapiens OX=9606 GN=COMT PE=1 SV=2	0	17.579	15	3	8	3	271	30	5.47	23.88	3				Pf01596	1312	ENSG00000093010	COMT	A8MPV9; hsa:1312; P21964; Q6IB07; Q6ICE6; Q9BWC7	Potential therapeutics for SARS; Methylation; Enzymatic degradation of dopamine by COMT; Enzymatic degradation of Dopamine by monoamine oxidase		4	0	241.4	353	295.8	285.8	254.1	269.6	261.8	322.9	334.8	278	272.1	247.3	230.2	283.1	302.4	262.9	285.1	247.3	High	High	High	High
FALSE	High	Master Protein	B4DXR9	Zinc finger protein 732 OS=Homo sapiens OX=9606 GN=ZNF732 PE=2 SV=1	0	5.546	3	3	3	1	585	67.8	8.98	5.73	3				Pf00096, Pf01352, Pf13912	654254	ENSG00000186777	ZNF732	B4DXR9; hsa:654254	Generic Transcription Pathway		1	2	241.4	284.5	280.2	297.3	234.5	269.8	251.8	364.7	335.5	261.7	301.9	280.5	239.5	302.5	299.7	319.4	332.3	292.5	High	High	High	High
FALSE	High	Master Protein	O15020	Spectrin beta chain, non-erythrocytic 2 OS=Homo sapiens OX=9606 GN=SPTBN2 PE=1 SV=3	0	25.993	3	7	18	4	2390	271.2	6.11	42.72	7				Pf00307, Pf00435, Pf15410	6712	ENSG00000173898	SPTBN2	hsa:6712; O14872; O14873; O15020	MHC class II antigen presentation; COPI-mediated anterograde transport; RAF/MAP kinase cascade; NCAM signaling for neurite out-growth; Interaction between L1 and Ankyrins		5	0	241.6	311.5	286.5	270.6	213.4	237.4	246.1	281.2	293.7	250.3	257.5	233.8	219.8	275.1	259.7	259.5	255.6	233.1	High	High	High	High
FALSE	High	Master Protein	O60239	SH3 domain-binding protein 5 OS=Homo sapiens OX=9606 GN=SH3BP5 PE=1 SV=2	0.002	3.908	3	2	2	2	455	50.4	4.97	4.22	2				Pf05276	9467	ENSG00000131370	SH3BP5	B3KQW6; hsa:9467; O60239; Q5JWV9			0	0	241.9	293.5	278.3	264.6	165.3	197.5	239.4	302.7	291.5	251.9	241.6	232.6	223.3	263.1	276	270.5	293.7	239.1	High	High	High	High
FALSE	High	Master Protein	P48449	Lanosterol synthase OS=Homo sapiens OX=9606 GN=LSS PE=1 SV=1	0	13.374	6	4	6	4	732	83.3	6.61	14.34	4				Pf00432	4047	ENSG00000160285	LSS	B4DJZ9; D3DSN0; E9PEI9; G5E9Q9; hsa:4047; P48449; Q8IYL6; Q9UEZ1	Activation of gene expression by SREBF (SREBP); Cholesterol biosynthesis		2	0	242.6	343.5	335	293.8	272	295	294.5	317.5	383.9	248.8	238.1	249.6	236.4	252.7	282.2	246.6	301.9	255.4	High	High	High	High
FALSE	High	Master Protein	O75376	Nuclear receptor corepressor 1 OS=Homo sapiens OX=9606 GN=NCOR1 PE=1 SV=2	0.001	4.612	1	2	2	2	2440	270	7.11	5.04	2				Pf00249, Pf15784	9611	ENSG00000141027	NCOR1	B3DLF8; E9PGV6; hsa:9611; O75376; Q86YY0; Q9UPV5; Q9UQ18	PPARA activates gene expression; Transcriptional regulation of white adipocyte differentiation; HCMV Early Events; Constitutive Signaling by NOTCH1 PEST Domain Mutants; Constitutive Signaling by NOTCH1 HD+PEST Domain Mutants; Cytoprotection by HMOX1; Heme signaling; Transcriptional activation of mitochondrial biogenesis; HDACs deacetylate histones; Activation of anterior HOX genes in hindbrain de…		23	0	242.8	330.5	304.4	281.8	169.3	191.8	244.5	306.9	317.4	236.2	260.2	241.5	230.1	257.1	267.7	249.6	315.1	261.7	High	High	High	High
FALSE	High	Master Protein	Q9BRJ7	Tudor-interacting repair regulator protein OS=Homo sapiens OX=9606 GN=NUDT16L1 PE=1 SV=1	0	10.102	12	2	7	2	211	23.3	8.91	15.75	2				Pf22327	84309	ENSG00000168101	NUDT16L1	hsa:84309; Q8NAI2; Q9BRJ7			0	0	243.5	351.5	314.9	299.7	232.6	267.4	287.8	346.9	356.3	305.8	313.9	304.5	298.5	372.8	390.3	323.5	355.4	300.2	High	High	High	High
FALSE	High	Master Protein	P26374	Rab proteins geranylgeranyltransferase component A 2 OS=Homo sapiens OX=9606 GN=CHML PE=1 SV=2	0.001	5.221	2	2	2	1	656	74	4.93	5.27	2				Pf00996, Pf22603	1122	ENSG00000203668	CHML	B2RAB9; hsa:1122; P26374; Q17RE0; Q9H1Y4	RAB GEFs exchange GTP for GDP on RABs; RAB geranylgeranylation		2	1	243.7	312.5	283.2	282.1	214.7	248	247.3	319	317	239.8	255.5	261.8	268.8	326.5	325.6	250.1	235.2	218.5	High	High	High	High
FALSE	High	Master Protein	Q9NRX5	Serine incorporator 1 OS=Homo sapiens OX=9606 GN=SERINC1 PE=1 SV=1	0	9.895	7	3	3	3	453	50.5	5.85	4.78	3				Pf03348	57515	ENSG00000111897	SERINC1	B3KY69; E1P565; hsa:57515; O75655; Q7Z2F5; Q8TAG1; Q9NRX5; Q9NTH8; Q9ULG7	Serine biosynthesis		1	0	244.3	293.1	258.4	256.7	200.9	232.5	221.2	287.5	272.9	259.8	271	277.4	198.5	229.9	262.2	316.7	384.3	290.8	High	High	High	High
FALSE	High	Master Protein	P07205	Phosphoglycerate kinase 2 OS=Homo sapiens OX=9606 GN=PGK2 PE=1 SV=3	0	17.868	9	4	40	1	417	44.8	8.54	91.35	4				Pf00162	5232	ENSG00000170950	PGK2	B2R6Y8; hsa:5232; P07205; Q9H107	Glycolysis; Gluconeogenesis		2	0	245.3	293	281.4	297.9	189.9	244.5	239.5	337.3	294.6	230.6	228.3	232.2	226.8	280.5	296.6	236.5	278.3	215.5	High	High	High	High
FALSE	High	Master Protein	Q49AR2	UPF0489 protein C5orf22 OS=Homo sapiens OX=9606 GN=C5orf22 PE=1 SV=2	0	6.632	6	2	2	2	442	49.9	4.78	5.04	2				Pf12640	55322	ENSG00000082213	C5orf22	hsa:55322; Q49AR2; Q8ND28; Q8WU61; Q9NUR1			0	0	245.7	302.9	280.9	295.3	211.5	260	224.3	301.1	278.3	180	203.4	198.6	194.9	256.9	239.3	218.9	237	192.6	High	High	High	High
FALSE	High	Master Protein	Q8N5N7	Large ribosomal subunit protein mL50 OS=Homo sapiens OX=9606 GN=MRPL50 PE=1 SV=2	0	17.058	28	3	5	3	158	18.3	7.88	19.15	3				Pf10501	54534	ENSG00000136897	MRPL50	B7Z358; hsa:54534; Q5T7E0; Q8N5N7; Q9NX15	Mitochondrial translation initiation; Mitochondrial translation elongation; Mitochondrial translation termination		3	0	245.9	348.9	331.1	264.2	228.6	257.7	292.3	281.6	361.2	253.3	286.2	233.4	218.8	302.9	298.8	257.3	289.3	232.1	High	High	High	High
FALSE	High	Master Protein	Q9UID3	Vacuolar protein sorting-associated protein 51 homolog OS=Homo sapiens OX=9606 GN=VPS51 PE=1 SV=2	0	9.905	4	2	5	2	782	86	6.47	17.98	2				Pf08700	738	ENSG00000149823	VPS51	hsa:738; Q6PJV5; Q7L8A6; Q8WZ35; Q96DF4; Q96GR3; Q9UID3	Retrograde transport at the Trans-Golgi-Network		1	0	246.1	330.8	293.6	283.3	231.7	258.2	273.6	338.3	350.9	259.9	260.7	256.9	237.2	305	324.3	266.8	270.4	262	High	High	High	High
FALSE	High	Master Protein	Q04446	1,4-alpha-glucan-branching enzyme OS=Homo sapiens OX=9606 GN=GBE1 PE=1 SV=3	0	8.901	5	3	5	3	702	80.4	6.32	5.54	3				Pf00128, Pf02806, Pf02922	2632	ENSG00000114480	GBE1	B3KWV3; hsa:2632; Q04446; Q96EN0	Glycogen synthesis; Glycogen storage disease type IV (GBE1)		2	0	246.7	343.8	309.2	308.1	231.7	267.9	287.1	328.7	371.6	242.4	259.1	239.9	232.5	279.1	284.9	227.7	265.4	228.6	High	High	High	High
FALSE	High	Master Protein	Q9UHY1	Nuclear receptor-binding protein OS=Homo sapiens OX=9606 GN=NRBP1 PE=1 SV=1	0	8.765	7	3	5	3	535	59.8	5.08	13.63	3				Pf00069	29959	ENSG00000115216	NRBP1	B3KV40; D6W558; hsa:29959; Q53FZ5; Q96SU3; Q9UHY1	Nuclear Receptor transcription pathway		1	0	247.3	381.2	334.8	294.6	356.1	379.7	317.6	339.8	363.8	264.1	296.1	284.3	313.2	361.3	378.5	338	341.4	286.2	High	High	High	High
FALSE	High	Master Protein	Q02750	Dual specificity mitogen-activated protein kinase kinase 1 OS=Homo sapiens OX=9606 GN=MAP2K1 PE=1 SV=2	0	16.518	8	2	18	1	393	43.4	6.62	68.62	2				Pf00069	5604	ENSG00000169032	MAP2K1	hsa:5604; Q02750	Signaling by BRAF and RAF1 fusions; Uptake and function of anthrax toxins; Signal transduction by L1; RAF activation; MAP3K8 (TPL2)-dependent MAPK1/3 activation; MAPK3 (ERK1) activation; Signaling by moderate kinase activity BRAF mutants; Paradoxical activation of RAF signaling by kinase inactive BRAF; Signaling downstream of RAS mutants; Signaling by RAF1 mutants; MAP2K and MAPK activation; Sign…		15	0	247.4	330.6	312.5	298.7	257.7	291.9	366.2	446.1	399.5	214.3	221.5	206.1	209.8	236.1	254	190.6	218.4	199.7	High	High	High	High
FALSE	High	Master Protein	O95251	Histone acetyltransferase KAT7 OS=Homo sapiens OX=9606 GN=KAT7 PE=1 SV=1	0	6.44	5	3	3	3	611	70.6	8.85	4.47	3				Pf01530, Pf01853, Pf17772	11143	ENSG00000136504	KAT7	B3KN74; B4DF85; B4DFB4; B4DFE0; B4DGY4; E7ER15; G5E9K7; hsa:11143; O95251	HATs acetylate histones		1	0	247.7	336.2	321.1	291.4	195.5	260.9	288.3	339.1	345	245.7	254.8	266.3	269	314	316.2	290.5	307.6	252.4	High	High	High	High
FALSE	High	Master Protein	Q13042	Cell division cycle protein 16 homolog OS=Homo sapiens OX=9606 GN=CDC16 PE=1 SV=2	0	11.685	4	3	9	3	620	71.6	5.85	23.36	3				Pf12895, Pf13424	8881	ENSG00000130177	CDC16	A2A365; hsa:8881; Q13042; Q5T8C8; Q7Z651; Q96AE6; Q9Y564	Separation of Sister Chromatids; Antigen processing: Ubiquitination & Proteasome degradation; Autodegradation of Cdh1 by Cdh1:APC/C; APC/C:Cdc20 mediated degradation of Securin; APC/C:Cdh1 mediated degradation of Cdc20 and other APC/C:Cdh1 targeted proteins in late mitosis/early G1; Cdc20:Phospho-APC/C mediated degradation of Cyclin A; Assembly of the pre-replicative complex; CDK-mediated phospho…		18	0	248.5	311	287.6	287.8	192.1	228.2	247.7	314.4	318.3	269.5	279.5	257.1	238.7	295.8	286.5	242.7	288.6	250.2	High	High	High	High
FALSE	High	Master Protein	P42566	Epidermal growth factor receptor substrate 15 OS=Homo sapiens OX=9606 GN=EPS15 PE=1 SV=2	0	7.65	3	2	3	2	896	98.6	4.64	8.2	2					2060	ENSG00000085832	EPS15	B2R8J7; D3DPJ2; hsa:2060; P42566; Q5SRH4	Cargo recognition for clathrin-mediated endocytosis; EGFR downregulation; Negative regulation of MET activity; InlB-mediated entry of Listeria monocytogenes into host cell		5	0	248.7	322	300.8	270.4	147.2	175.5	266.6	294.2	319.3	231.2	245.4	227.9	222.7	278.4	275	241.2	238.8	216.4	High	High	High	High
FALSE	High	Master Protein	P61803	Dolichyl-diphosphooligosaccharide--protein glycosyltransferase subunit DAD1 OS=Homo sapiens OX=9606 GN=DAD1 PE=1 SV=3	0	7.292	19	2	4	2	113	12.5	7.08	12.23	2				Pf02109	1603	ENSG00000129562	DAD1	D3DS25; hsa:1603; O08552; O70364; P46966; P46968; P61803; Q6FGA3; Q96GB7	Asparagine N-linked glycosylation; Maturation of spike protein		2	0	248.8	301.1	274.2	348.3	267	299.3	251.1	190.8	301.1	305.9	268.4	219.5	246.9	225.4	268.5	253.1	275	318.3	High	High	High	High
FALSE	High	Master Protein	Q96GX9	Methylthioribulose-1-phosphate dehydratase OS=Homo sapiens OX=9606 GN=APIP PE=1 SV=1	0	7.132	10	2	4	2	242	27.1	7.12	8.39	2				Pf00596	51074	ENSG00000149089	APIP	A8K9D3; hsa:51074; Q6PJX6; Q8WVU2; Q96GX9; Q96HK2; Q9Y318	Formation of apoptosome; Regulation of the apoptosome activity; Methionine salvage pathway		3	0	248.9	317.4	299.6	292.9	190.6	243.3	240.4	324.8	318	332	370.3	377.1	360.7	464	434.9	315.1	321.4	279.6	High	High	High	High
FALSE	High	Master Protein	Q9H993	Damage-control phosphatase ARMT1 OS=Homo sapiens OX=9606 GN=ARMT1 PE=1 SV=1	0	15.143	8	2	10	2	441	51.1	5.76	35.36	2				Pf01937	79624	ENSG00000146476	ARMT1	hsa:79624; Q96FC6; Q9H993; Q9UFY5			0	0	249	339.3	318.3	312.4	221.2	264	275.6	341.1	364.5	230.9	253.7	235	247.6	296.1	270.6	233	238.2	208.3	High	High	High	High
FALSE	High	Master Protein	P83876	Thioredoxin-like protein 4A OS=Homo sapiens OX=9606 GN=TXNL4A PE=1 SV=1	0	8.947	14	2	5	2	142	16.8	5.85	13.22	2				Pf02966	10907	ENSG00000141759	TXNL4A	B2RC18; hsa:10907; O14834; P83876	mRNA Splicing - Major Pathway; mRNA Splicing - Minor Pathway		2	0	249	313.1	295.6	301.4	205.8	242.3	284.9	332.8	329.5	272.4	264.6	263	232	285.7	294.9	275.1	270.5	253.4	High	High	High	High
FALSE	High	Master Protein	O00165	HCLS1-associated protein X-1 OS=Homo sapiens OX=9606 GN=HAX1 PE=1 SV=2	0	6.09	7	2	2	2	279	31.6	4.92	4.45	2					10456	ENSG00000143575	HAX1	A8W4W9; A8W4X0; B4DUJ7; hsa:10456; O00165; Q5VYD5; Q5VYD7; Q96AU4; Q9BS80			0	0	249.5	309.3	269.2	272.5	203	241.2	217.9	324.1	297.6	209.8	234.4	237.2	227.3	252.7	248.7	248.8	257.3	213.4	High	High	High	High
FALSE	High	Master Protein	P16070	CD44 antigen OS=Homo sapiens OX=9606 GN=CD44 PE=1 SV=3	0	8.601	3	2	2	2	742	81.5	5.33	5.99	2				Pf00193	960	ENSG00000026508	CD44	A5YRN9; B6EAT9; D3DR12; D3DR13; hsa:960; O95370; P16070; P22511; Q04858; Q13419; Q13957; Q13958; Q13959; Q13960; Q13961; Q13967; Q13968; Q13980; Q15861; Q16064; Q16065; Q16066; Q16208; Q16522; Q86T72; Q86Z27; Q8N694; Q92493; Q96J24; Q9H5A5; Q9UC28; Q9UC29; Q9UC30; Q9UCB0; Q9UJ36	Neutrophil degranulation; Cell surface interactions at the vascular wall; Degradation of the extracellular matrix; Integrin cell surface interactions; Interferon gamma signaling; Hyaluronan uptake and degradation		6	0	249.6	328.4	295.8	301.6	224.5	258	291.3	357	361.7	160.2	141.5	149.5	135.4	149.5	161.2	155.4	180.3	171.1	High	High	High	High
FALSE	High	Master Protein	O95714	E3 ubiquitin-protein ligase HERC2 OS=Homo sapiens OX=9606 GN=HERC2 PE=1 SV=2	0	10.967	1	3	5	3	4834	526.9	6.28	7.38	3				Pf00173, Pf00415, Pf00569, Pf00632, Pf03256, Pf06701, Pf11515	8924	ENSG00000128731	HERC2	hsa:8924; O95714; Q86SV7; Q86SV8; Q86SV9; Q86YY3; Q86YY4; Q86YY5; Q86YY6; Q86YY7; Q86YY8; Q86YY9; Q86YZ0; Q86YZ1	SUMOylation of DNA damage response and repair proteins; Antigen processing: Ubiquitination & Proteasome degradation; Recruitment and ATM-mediated phosphorylation of repair and signaling proteins at DNA double strand breaks; Processing of DNA double-strand break ends; G2/M DNA damage checkpoint; Nonhomologous End-Joining (NHEJ)		6	0	249.8	360.6	320.9	265.5	214.7	265.7	279	334.6	357.8	173.7	179.6	188.1	183.8	233.5	226.5	211.7	231.8	189.8	High	High	High	High
FALSE	High	Master Protein	O14949	Cytochrome b-c1 complex subunit 8 OS=Homo sapiens OX=9606 GN=UQCRQ PE=1 SV=4	0	5.727	20	2	4	2	82	9.9	10.08	9.69	2				Pf02939	27089	ENSG00000164405	UQCRQ	hsa:27089; O14949; Q5FVE2; Q9BV88; Q9T2V7	Respiratory electron transport; Mitochondrial protein degradation; Complex III assembly		3	0	251	335.6	342.9	245.3	113.8	118.8	273.7	300.1	307.3	296	296.9	266.3	258.1	283.8	301.9	315.1	373.6	308.2	High	High	High	High
FALSE	High	Master Protein	Q16512	Serine/threonine-protein kinase N1 OS=Homo sapiens OX=9606 GN=PKN1 PE=1 SV=2	0	14.412	6	4	9	2	942	103.9	6.37	16.19	4				Pf00069, Pf00433, Pf02185	5585	ENSG00000123143	PKN1	A8K7W5; B2R9R4; B3KVN3; hsa:5585; Q15143; Q16512; Q504U4; Q8IUV5; Q9UD44	RHOC GTPase cycle; RHOA GTPase cycle; RAC1 GTPase cycle; RHOB GTPase cycle; Activated PKN1 stimulates transcription of AR (androgen receptor) regulated genes KLK2 and KLK3		6	0	251.2	328.6	280.2	280.9	276.7	288	233.9	310.9	305.1	221.8	216.6	221.4	224.2	275.6	267.5	214.6	248.2	203.3	High	High	High	High
FALSE	High	Master Protein	Q7Z4H7	HAUS augmin-like complex subunit 6 OS=Homo sapiens OX=9606 GN=HAUS6 PE=1 SV=2	0	7.818	3	2	6	2	955	108.6	6.47	7.7	2				Pf14661	54801	ENSG00000147874	HAUS6	B3KPK4; B4DX82; hsa:54801; Q05CG1; Q14CB6; Q14CD9; Q2TA91; Q6IQ10; Q6NZX5; Q7Z4H7; Q8IZQ4; Q96FN0; Q9H950; Q9H998; Q9HCJ8; Q9NXT8	Recruitment of NuMA to mitotic centrosomes; Regulation of PLK1 Activity at G2/M Transition; Loss of Nlp from mitotic centrosomes; Recruitment of mitotic centrosome proteins and complexes; Anchoring of the basal body to the plasma membrane; AURKA Activation by TPX2		7	0	251.2	349.5	326.1	297.8	224.6	238.2	291.5	360.9	345.5	252.4	271.1	269.2	259.7	298.4	305.9	250.6	273.8	252.1	High	High	High	High
FALSE	High	Master Protein	Q15796	Mothers against decapentaplegic homolog 2 OS=Homo sapiens OX=9606 GN=SMAD2 PE=1 SV=1	0	13.611	9	3	3	2	467	52.3	6.58	9.78	3				Pf03165, Pf03166	4087	ENSG00000175387	SMAD2	hsa:4087; Q15796	SMAD2/SMAD3:SMAD4 heterotrimer regulates transcription; Ub-specific processing proteases; Formation of axial mesoderm; FOXO-mediated transcription of oxidative stress, metabolic and neuronal genes; Signaling by NODAL; FOXO-mediated transcription of cell cycle genes; Downregulation of TGF-beta receptor signaling; Downregulation of SMAD2/3:SMAD4 transcriptional activity; Germ layer formation at gas…	Mesodermal commitment pathway	18	0	251.5	404.6	365.3	294.3	167.6	193	262.7	284.7	365.7	228	223.5	229.5	228.3	244	257.7	263.3	309.3	262	High	High	High	High
FALSE	High	Master Protein	Q8NEW0	Zinc transporter 7 OS=Homo sapiens OX=9606 GN=SLC30A7 PE=1 SV=1	0	6.375	7	2	2	2	376	41.6	6.95	5.93	2				Pf01545	148867	ENSG00000162695	SLC30A7	B2R949; D3DT61; hsa:148867; Q8NEW0; Q8TCH2			0	0	251.5	317.9	287.1	295.5	283.7	338.3	257.4	314.7	294.4	265.7	302.8	264.3	250.4	313.7	308.2	236.4	292.5	270	High	High	High	High
FALSE	High	Master Protein	Q8N8J7	Uncharacterized protein FAM241A OS=Homo sapiens OX=9606 GN=FAM241A PE=2 SV=2	0	9.407	20	2	2	2	132	14.6	4.7	6.31	2				Pf15378	132720	ENSG00000174749	FAM241A	hsa:132720; Q49A91; Q4W5C7; Q8N8J7; Q8TBF9			0	0	251.6	320.4	295.2	264.2	237.8	252.9	237.6	308.4	312.7	252.3	244	263.4	227.8	257.4	261	270.3	304.1	252.4	High	High	High	High
FALSE	High	Master Protein	Q96KQ7	Histone-lysine N-methyltransferase EHMT2 OS=Homo sapiens OX=9606 GN=EHMT2 PE=1 SV=3	0	14.572	6	4	5	4	1210	132.3	5.45	12.68	4				Pf00023, Pf00856, Pf05033, Pf21533	10919	ENSG00000204371; ENSG00000206376; ENSG00000227333; ENSG00000232045; ENSG00000236759; ENSG00000238134	EHMT2	B0UZY2; hsa:10919; Q14349; Q5JP83; Q5JQ92; Q5JQA1; Q5JQG3; Q6PK06; Q96KQ7; Q96MH5; Q96QD0; Q9UQL8; Q9Y331	Regulation of endogenous retroelements by the Human Silencing Hub (HUSH) complex; Senescence-Associated Secretory Phenotype (SASP); Transcriptional Regulation by E2F6; PKMTs methylate histone lysines; Transcriptional Regulation by VENTX; Regulation of TP53 Activity through Methylation; RNA Polymerase I Transcription Initiation; ERCC6 (CSB) and EHMT2 (G9a) positively regulate rRNA expression		8	0	251.8	347.1	303.3	262.5	203.8	232.9	271.1	318	324	244.6	249.6	228.2	211.2	291.4	276.5	243.7	274.4	233.2	High	High	High	High
FALSE	High	Master Protein	O95453	Poly(A)-specific ribonuclease PARN OS=Homo sapiens OX=9606 GN=PARN PE=1 SV=1	0	8.728	6	4	7	4	639	73.4	6.2	12.38	4				Pf04857, Pf08675	5073	ENSG00000140694; ENSG00000274829	PARN	B2RCB3; B4DDG8; B4DSB0; B4DWR4; B4E1H6; hsa:5073; O95453	Deadenylation of mRNA; ATF4 activates genes in response to endoplasmic reticulum stress; KSRP (KHSRP) binds and destabilizes mRNA		3	0	252.3	390.5	338	275.1	237.8	246.4	276.6	320.6	334	292.3	310.5	279	262.3	303.1	318.1	290.5	335.5	281.3	High	High	High	High
FALSE	High	Master Protein	O94763	Unconventional prefoldin RPB5 interactor 1 OS=Homo sapiens OX=9606 GN=URI1 PE=1 SV=3	0	8.946	6	3	4	3	535	59.8	5.05	8.21	3				Pf02996	8725	ENSG00000105176	URI1	A8K805; H7BY42; hsa:8725; O94763; Q8TC23; Q9UNU3			0	0	253.3	319.8	296.3	294.5	271.2	300.4	284.9	318	330.8	177	230.4	210.1	195.9	232.3	240.2	234.9	219	184.5	High	High	High	High
FALSE	High	Master Protein	Q9UQR0	Sex comb on midleg-like protein 2 OS=Homo sapiens OX=9606 GN=SCML2 PE=1 SV=1	0	7.779	4	2	4	2	700	77.2	8.54	12.05	2				Pf00536, Pf02820, Pf12140, Pf17208	10389	ENSG00000102098	SCML2	hsa:10389; Q5JXE6; Q86U98; Q8IWD0; Q8NDP2; Q9UGC5; Q9UQR0			0	0	254	308.2	297.3	271	181.6	209.5	243.7	307.4	313.5	265.9	266	266	242.2	295.1	300.4	281.9	326.2	278	High	High	High	High
FALSE	High	Master Protein	Q9BQ48	Large ribosomal subunit protein bL34m OS=Homo sapiens OX=9606 GN=MRPL34 PE=1 SV=1	0	12.116	24	2	6	2	92	10.2	12.25	12.75	2				Pf00468	64981	ENSG00000130312	MRPL34	hsa:64981; Q9BQ48	Mitochondrial translation initiation; Mitochondrial translation elongation; Mitochondrial translation termination		3	0	254.5	379	288.5	258.2	211.3	251.6	243.1	331.6	318.6	286.2	290.3	276.7	243.9	276.2	321	306.2	360.9	284.8	High	High	High	High
FALSE	High	Master Protein	Q9UL15	BAG family molecular chaperone regulator 5 OS=Homo sapiens OX=9606 GN=BAG5 PE=1 SV=1	0	16.258	14	3	11	3	447	51.2	6.05	32.87	3				Pf02179	9529	ENSG00000166170	BAG5	hsa:9529; O94950; Q86W59; Q9UL15	Regulation of HSF1-mediated heat shock response		1	0	254.6	367.2	301.9	293.5	248.3	280.9	281.9	321.5	370.5	225.1	244.2	213.4	204	260.6	273.4	195.3	231.3	210.9	High	High	High	High
FALSE	High	Master Protein	Q96T60	Bifunctional polynucleotide phosphatase/kinase OS=Homo sapiens OX=9606 GN=PNKP PE=1 SV=1	0	12.608	10	4	6	4	521	57	8.46	13.9	4				Pf08645, Pf13671, Pf17913	11284	ENSG00000039650	PNKP	hsa:11284; Q96T60; Q9BUL2; Q9P1V2; Q9UKU8; Q9UNF8; Q9UNI0	APEX1-Independent Resolution of AP Sites via the Single Nucleotide Replacement Pathway		1	0	255	403.9	370.6	317.2	246.2	277.4	351.3	361.9	400.4	261.7	274.4	259.5	242.2	296.4	296.1	249.3	295.1	253.1	High	High	High	High
FALSE	High	Master Protein	P46100	Transcriptional regulator ATRX OS=Homo sapiens OX=9606 GN=ATRX PE=1 SV=6	0	13.006	2	3	3	3	2492	282.4	6.55	7.19	3				Pf00176, Pf00271, Pf17981	546	ENSG00000085224	ATRX	D3DTE2; hsa:546; P46100; P51068; Q15886; Q59FB5; Q59H31; Q5H9A2; Q5JWI4; Q7Z2J1; Q9H0Z1; Q9NTS3	Inhibition of DNA recombination at telomere; Defective Inhibition of DNA Recombination at Telomere Due to DAXX Mutations; Defective Inhibition of DNA Recombination at Telomere Due to ATRX Mutations		3	0	255.2	324.2	316	283.5	337.1	294.5	290	326.6	316.6	288.8	318.8	284.6	300.1	336.2	371.1	344	362.6	307.3	High	High	High	High
FALSE	High	Master Protein	Q9BRT3	Migration and invasion enhancer 1 OS=Homo sapiens OX=9606 GN=MIEN1 PE=1 SV=1	0	8.416	29	2	6	2	115	12.4	4.37	19.84	2				Pf10262	84299	ENSG00000141741	MIEN1	hsa:84299; Q9BRT3			0	0	255.2	317	260.7	297.4	190.2	220.7	243.9	330.2	301.7	236.5	251.6	226.5	245.5	300.1	308.2	229.8	236.1	201.2	High	High	High	High
FALSE	High	Master Protein	Q9H330	Transmembrane protein 245 OS=Homo sapiens OX=9606 GN=TMEM245 PE=1 SV=3	0	7.567	2	2	3	2	879	97.3	8.91	7.14	2				Pf01594	23731	ENSG00000106771	TMEM245	B4DSW7; hsa:23731; Q5JTQ5; Q5SS43; Q6ZME3; Q8NDJ5; Q96CG6; Q9H330			0	0	255.4	349.4	316	309	245	274.2	258.7	315.7	328.4	230.6	228.9	223.2	182.6	238.6	254.2	225.7	274.7	222.4	High	High	High	High
FALSE	High	Master Protein	P06132	Uroporphyrinogen decarboxylase OS=Homo sapiens OX=9606 GN=UROD PE=1 SV=2	0	15.648	16	3	7	3	367	40.8	6.14	22.61	3				Pf01208	7389	ENSG00000126088	UROD	A8K762; hsa:7389; P06132; Q16863; Q16883; Q53YB8; Q53ZP6; Q6IB28; Q9BUZ0	Heme biosynthesis		1	0	255.5	331.5	306	305.9	246.9	266.6	271.6	309.7	325.9	207.5	234.1	226.9	208.2	271.3	294	231.5	245.2	197	High	High	High	High
FALSE	High	Master Protein	Q6GYQ0	Ral GTPase-activating protein subunit alpha-1 OS=Homo sapiens OX=9606 GN=RALGAPA1 PE=1 SV=1	0	17.106	3	4	11	4	2036	229.7	6.19	8.97	4				Pf02145, Pf20412	253959	ENSG00000174373	RALGAPA1	A6NMA4; B9EK38; C5NU19; hsa:253959; O94960; Q6GYP9; Q6GYQ0; Q6ZT23; Q86YF3; Q86YF5; Q8ND69	RHOH GTPase cycle		1	0	255.7	496.2	456	313.3	238.7	284.4	376.3	355.6	491.7	240.1	263.1	256.9	246.8	299.9	306.2	233.2	287.4	259	High	High	High	High
FALSE	High	Master Protein	O43633	Charged multivesicular body protein 2a OS=Homo sapiens OX=9606 GN=CHMP2A PE=1 SV=1	0	9.483	15	3	5	3	222	25.1	5.97	10.84	3				Pf03357	27243	ENSG00000130724	CHMP2A	B2R4W6; hsa:27243; O43633; Q3ZTT0	Budding and maturation of HIV virion; Endosomal Sorting Complex Required For Transport (ESCRT); HCMV Late Events; Late endosomal microautophagy; Sealing of the nuclear envelope (NE) by ESCRT-III; Lysosome Vesicle Biogenesis; Macroautophagy; Pyroptosis; Translation of Replicase and Assembly of the Replication Transcription Complex; Translation of Replicase and Assembly of the Replication Transcrip…		10	0	255.9	352.8	322.1	341.1	277.3	307.2	282.3	344.5	335.6	378.3	389.4	416.7	411	487	518	441.2	370.2	346.7	High	High	High	High
FALSE	High	Master Protein	O60573	Eukaryotic translation initiation factor 4E type 2 OS=Homo sapiens OX=9606 GN=EIF4E2 PE=1 SV=1	0	10.979	12	2	4	2	245	28.3	8.88	15.49	2				Pf01652	9470	ENSG00000135930	EIF4E2	B8ZZJ9; hsa:9470; O60573; O75349	ISG15 antiviral mechanism		1	0	256.3	309.6	326.8	267.7	129.9	193.7	272.6	276	304.9	148.8	167.1	163.5	162.1	208.7	185.9	164.4	184.8	181	High	High	High	High
FALSE	High	Master Protein	P36969	Phospholipid hydroperoxide glutathione peroxidase GPX4 OS=Homo sapiens OX=9606 GN=GPX4 PE=1 SV=3	0	10.277	10	2	7	2	197	22.2	8.37	15.8	2				Pf00255	2879	ENSG00000167468	GPX4	hsa:2879; O43381; P36969; Q6PJ59; Q9UPK2	Synthesis of 15-eicosatetraenoic acid derivatives; Synthesis of 12-eicosatetraenoic acid derivatives; Synthesis of 5-eicosatetraenoic acids		3	0	256.4	324.2	293.7	284	215.7	261.5	284.8	366.7	322.6	301.3	331.9	315	274.2	367.4	356.1	264.7	281.1	255.7	High	High	High	High
FALSE	High	Master Protein	P43405	Tyrosine-protein kinase SYK OS=Homo sapiens OX=9606 GN=SYK PE=1 SV=1	0	9.007	5	3	3	3	635	72	8.25	7.1	3				Pf00017, Pf07714	6850	ENSG00000165025	SYK	hsa:6850; P43405	Potential therapeutics for SARS; FCGR activation; Regulation of actin dynamics for phagocytic cup formation; Role of phospholipids in phagocytosis; Role of LAT2/NTAL/LAB on calcium mobilization; FCERI mediated MAPK activation; FCERI mediated Ca+2 mobilization; FCGR3A-mediated IL10 synthesis; FCGR3A-mediated phagocytosis; Antigen activates B Cell Receptor (BCR) leading to generation of second mess…		21	0	256.9	368.5	354.6	296.5	227.6	251.8	300.4	326.4	380.4	225.9	224.7	216	208.9	267	270.1	241.6	269.1	244.5	High	High	High	High
FALSE	High	Master Protein	Q6IAA8	Ragulator complex protein LAMTOR1 OS=Homo sapiens OX=9606 GN=LAMTOR1 PE=1 SV=2	0	7.279	14	2	9	2	161	17.7	5.15	25.34	2				Pf15454	55004	ENSG00000149357	LAMTOR1	hsa:55004; Q6IAA8; Q8WZ09; Q9NWT0	Regulation of PTEN gene transcription; mTORC1-mediated signalling; Neutrophil degranulation; TP53 Regulates Metabolic Genes; Macroautophagy; Energy dependent regulation of mTOR by LKB1-AMPK; CDC42 GTPase cycle; RAC1 GTPase cycle; RHOQ GTPase cycle; RHOG GTPase cycle; Amino acids regulate mTORC1; RAC2 GTPase cycle; RAC3 GTPase cycle; RHOJ GTPase cycle; RHOH GTPase cycle		16	0	256.9	375.2	367.4	269.3	218.7	243.6	279.3	341.4	378.4	287.5	289.2	262.2	240.2	298	305.3	279.2	330.1	290.5	High	High	High	High
FALSE	High	Master Protein	P17152	Transmembrane protein 11, mitochondrial OS=Homo sapiens OX=9606 GN=TMEM11 PE=1 SV=1	0	6.725	10	2	2	2	192	21.5	7.36	4.84	2				Pf14972	8834	ENSG00000178307	TMEM11	hsa:8834; P17152; Q53YB2	Cristae formation		1	0	257	334.9	312.5	322.8	289.8	296.5	264.3	370.6	318.4	228.6	235.6	228.7	206.9	257.3	267.9	219	257.3	215.8	High	High	High	High
FALSE	High	Master Protein	P50613	Cyclin-dependent kinase 7 OS=Homo sapiens OX=9606 GN=CDK7 PE=1 SV=1	0	6.093	5	2	2	2	346	39	8.47	4.85	2				Pf00069	1022	ENSG00000134058; ENSG00000277273	CDK7	hsa:1022; P50613; Q9BS60; Q9UE19	NoRC negatively regulates rRNA expression; RNA Polymerase I Transcription Initiation; RNA Polymerase I Promoter Escape; RNA Polymerase I Transcription Termination; RUNX1 regulates transcription of genes involved in differentiation of HSCs; Formation of RNA Pol II elongation complex ; Formation of the Early Elongation Complex; Formation of HIV elongation complex in the absence of HIV Tat; Formatio…		34	0	257	341.7	324.2	325	417.6	437.7	276.1	365.8	360.3	213.9	246.3	234.3	216.6	281.4	281.2	235.9	253.6	212.9	High	High	High	High
FALSE	High	Master Protein	Q96EB1	Elongator complex protein 4 OS=Homo sapiens OX=9606 GN=ELP4 PE=1 SV=2	0	7.757	6	2	7	2	424	46.6	8.51	19.36	2				Pf05625	26610	ENSG00000109911	ELP4	B4E3W0; E7EPZ6; hsa:26610; Q96EB1; Q9H4E8; Q9NX11	HATs acetylate histones		1	0	257.5	315.2	301.2	273.2	175.7	195.5	242.1	285.3	304.6	226.5	227.3	236.3	202.6	265.5	288.5	217.6	223.1	199.7	High	High	High	High
FALSE	High	Master Protein	Q8IU81	Interferon regulatory factor 2-binding protein 1 OS=Homo sapiens OX=9606 GN=IRF2BP1 PE=1 SV=1	0	15.575	11	5	6	5	584	61.6	8.18	15.31	5				Pf11261	26145	ENSG00000170604	IRF2BP1	hsa:26145; Q53EL7; Q6DC95; Q8IU81; Q9BRZ9; Q9Y4P4			0	0	259.2	397.6	366.6	303.1	252.8	270.3	297.6	327	364.2	292	324.9	308.6	289.9	380	390.7	286.8	346.7	294.9	High	High	High	High
FALSE	High	Master Protein	Q86WB0	Zinc finger C3HC-type protein 1 OS=Homo sapiens OX=9606 GN=ZC3HC1 PE=1 SV=1	0	19.462	13	5	9	5	502	55.2	5.62	23.94	5				Pf07967, Pf08600	51530	ENSG00000091732	ZC3HC1	A6NH66; hsa:51530; Q75MF3; Q75MF4; Q86WB0; Q8N330; Q96F75; Q9HA34; Q9NVX4; Q9P0R0	Nuclear events stimulated by ALK signaling in cancer		1	0	259.3	402.3	321.1	266.4	215.2	265.6	296.1	320.9	386.4	250.7	284.8	272.2	232.3	298.3	300.9	255.3	248.9	216.1	High	High	High	High
FALSE	High	Master Protein	Q7Z4H3	5'-deoxynucleotidase HDDC2 OS=Homo sapiens OX=9606 GN=HDDC2 PE=1 SV=1	0	10.09	23	3	9	3	204	23.4	5.49	22.6	3				Pf13023	51020	ENSG00000111906	HDDC2	hsa:51020; Q5TDQ4; Q6NZ49; Q7Z4H3; Q9BTT2; Q9BV31; Q9Y3D1			0	0	259.4	357.6	328.7	333.2	220.6	266.7	280.7	367	382.1	252.6	275.7	288.3	251.9	309.9	303	257.4	265	232	High	High	High	High
FALSE	High	Master Protein	Q96TA1	Protein Niban 2 OS=Homo sapiens OX=9606 GN=NIBAN2 PE=1 SV=3	0	8.162	3	3	8	3	746	84.1	6.19	20.81	3					64855	ENSG00000136830	NIBAN2	hsa:64855; Q4LE55; Q5VVW6; Q5VVW7; Q96TA1; Q9BUS2; Q9NT35			0	0	259.4	322.4	295.9	287.8	183.3	229.2	263.8	320.4	298.9	187.9	212.6	207	200.6	221.6	238.1	223.3	211.1	180	High	High	High	High
FALSE	High	Master Protein	O00193	Small acidic protein OS=Homo sapiens OX=9606 GN=SMAP PE=1 SV=1	0	12.761	21	2	5	2	183	20.3	4.72	23.33	2				Pf15477	10944	ENSG00000110696	SMAP	B2RD28; hsa:10944; O00193			0	0	259.5	320.2	280.1	310.1	251.3	282.4	278.2	303	336.9	310.4	343.9	318	300.2	399.6	360.1	294.8	274.7	254.2	High	High	High	High
FALSE	High	Master Protein	Q8ND24	RING finger protein 214 OS=Homo sapiens OX=9606 GN=RNF214 PE=1 SV=2	0	16.384	8	5	5	5	703	77.6	6.95	14.28	5					257160	ENSG00000167257	RNF214	B2RUW0; B4DTD1; hsa:257160; Q8ND24			0	0	259.6	345.9	330.3	297.7	240.9	272.9	289.6	331.3	336.1	283.7	319.7	311.5	311.1	361.2	368	291.5	308.2	268.3	High	High	High	High
FALSE	High	Master Protein	Q9HAU5	Regulator of nonsense transcripts 2 OS=Homo sapiens OX=9606 GN=UPF2 PE=1 SV=1	0	10.461	3	4	6	4	1272	147.7	5.69	9.59	4				Pf02854, Pf04050	26019	ENSG00000151461	UPF2	A6NLJ5; D3DRS0; hsa:26019; Q14BM1; Q5W0J4; Q8N8U1; Q9H1J2; Q9HAU5; Q9NWL1; Q9P2D9; Q9Y4M9	Regulation of expression of SLITs and ROBOs; Nonsense Mediated Decay (NMD) enhanced by the Exon Junction Complex (EJC)		2	0	259.9	355.1	321.6	318.9	234.5	259.8	293.9	347.3	343.5	228.1	231.2	236.5	203.8	282.1	272.5	222.2	233.2	199.8	High	High	High	High
FALSE	High	Master Protein	P05091	Aldehyde dehydrogenase, mitochondrial OS=Homo sapiens OX=9606 GN=ALDH2 PE=1 SV=2	0	16.158	11	5	10	4	517	56.3	7.05	26.4	5				Pf00171	217	ENSG00000111275	ALDH2	B4DW54; E7EUE5; hsa:217; P05091; Q03639; Q6IB13; Q6IV71	Mitochondrial protein degradation; Smooth Muscle Contraction; Ethanol oxidation; Metabolism of serotonin		4	0	260	403.6	364.8	335.9	283.3	307.3	326.2	336.1	388.7	323.3	333.2	315.6	315.3	390.7	376.6	321.7	347	305.7	High	High	High	High
FALSE	High	Master Protein	Q16576	Histone-binding protein RBBP7 OS=Homo sapiens OX=9606 GN=RBBP7 PE=1 SV=1	0	28.806	13	6	60	1	425	47.8	5.05	128.51	6				Pf00400, Pf12265	5931	ENSG00000102054	RBBP7	hsa:5931; Q16576; Q5JP00	Oxidative Stress Induced Senescence; Regulation of PTEN gene transcription; Activation of anterior HOX genes in hindbrain development during early embryogenesis; Neddylation; Potential therapeutics for SARS; Regulation of endogenous retroelements by KRAB-ZFP proteins; HCMV Early Events; Deposition of new CENPA-containing nucleosomes at the centromere; Regulation of endogenous retroelements by Piw…		20	0	260.8	361.8	327	292.9	309.4	246.9	304	386.6	351.5	223.7	222.5	195.7	240.3	256.3	277.2	226.6	243.8	208.1	High	High	High	High
FALSE	High	Master Protein	Q15120	[Pyruvate dehydrogenase (acetyl-transferring)] kinase isozyme 3, mitochondrial OS=Homo sapiens OX=9606 GN=PDK3 PE=1 SV=1	0	14.192	14	4	4	4	406	46.9	8.37	8.74	4				Pf02518, Pf10436	5165	ENSG00000067992	PDK3	B4DXG6; hsa:5165; Q15120	Regulation of pyruvate dehydrogenase (PDH) complex; Signaling by Retinoic Acid		2	0	261.1	377.2	332.1	303.4	186.2	211.4	275.3	373.1	370.8	291.3	272.2	266.5	257.8	300.1	296.1	323.3	355.5	313.6	High	High	High	High
FALSE	High	Master Protein	P42785	Lysosomal Pro-X carboxypeptidase OS=Homo sapiens OX=9606 GN=PRCP PE=1 SV=1	0	12.315	5	2	9	2	496	55.8	7.21	29.34	2				Pf05577	5547	ENSG00000137509	PRCP	A8MU24; B2R7B7; B3KRK5; B5BU34; hsa:5547; P42785	Neutrophil degranulation; Intrinsic Pathway of Fibrin Clot Formation		2	0	261.1	393.4	355.1	303.5	215	250.8	327.3	369.6	398.4	310.9	334.9	327.7	306.5	369.2	349.3	343.5	355.6	317.1	High	High	High	High
FALSE	High	Master Protein	P13807	Glycogen [starch] synthase, muscle OS=Homo sapiens OX=9606 GN=GYS1 PE=1 SV=2	0	8.749	4	3	3	3	737	83.7	6.18	6.36	3				Pf05693	2997	ENSG00000104812	GYS1	hsa:2997; P13807; Q9BTT9	Glycogen synthesis; Myoclonic epilepsy of Lafora; Glycogen storage disease type XV (GYG1); Glycogen storage disease type 0 (muscle GYS1)		4	0	261.1	382.1	339.2	324.3	220.3	253	291.6	352.7	392.4	294.9	313.2	330.2	323.1	384	386.1	366.6	334.7	291.7	High	High	High	High
FALSE	High	Master Protein	Q9NYB0	Telomeric repeat-binding factor 2-interacting protein 1 OS=Homo sapiens OX=9606 GN=TERF2IP PE=1 SV=1	0	17.487	17	4	9	4	399	44.2	4.73	23.35	4				Pf08914, Pf11626, Pf16589	54386	ENSG00000166848	TERF2IP	B4DQN4; hsa:54386; Q4W4Y2; Q8WYZ3; Q9NWR2; Q9NYB0	DNA Damage/Telomere Stress Induced Senescence; Meiotic synapsis; Inhibition of DNA recombination at telomere; Recognition and association of DNA glycosylase with site containing an affected purine; Recognition and association of DNA glycosylase with site containing an affected pyrimidine; Cleavage of the damaged pyrimidine ; Cleavage of the damaged purine; Packaging Of Telomere Ends; Polymerase s…		14	0	261.2	332.3	311.1	308.6	227.7	278.5	269.1	330.8	333.9	238.1	251.9	252.5	219	263.7	289	243.7	256.4	219.9	High	High	High	High
FALSE	High	Master Protein	Q5J8M3	ER membrane protein complex subunit 4 OS=Homo sapiens OX=9606 GN=EMC4 PE=1 SV=2	0	13.684	19	3	8	3	183	20.1	8.62	19.69	3				Pf06417	51234	ENSG00000128463	EMC4	A8K3A9; B4DJQ4; hsa:51234; Q5J8M3; Q96KX9; Q9BUI5; Q9P0T9			0	0	261.3	325.5	280.1	308.5	205.2	262.9	248.1	333	324.7	193	212.2	194.4	189	235.4	212.6	167.9	194.6	190.1	High	High	High	High
FALSE	High	Master Protein	O75787	Renin receptor OS=Homo sapiens OX=9606 GN=ATP6AP2 PE=1 SV=2	0	7.55	10	3	3	3	350	39	6.1	4.9	3				Pf07850	10159	ENSG00000182220	ATP6AP2	B7Z9I3; hsa:10159; O75787; Q5QTQ7; Q6T7F5; Q8NBP3; Q8NG15; Q96FV6; Q96LB5; Q9H2P8; Q9UG89	Neutrophil degranulation; Metabolism of Angiotensinogen to Angiotensins		2	0	261.8	336.4	308.4	230.8	198.1	234.1	247.1	278.8	298.1	259.7	254.1	281.7	220.2	231.6	254	365.7	451.9	319.9	High	High	High	High
FALSE	High	Master Protein	P61009	Signal peptidase complex subunit 3 OS=Homo sapiens OX=9606 GN=SPCS3 PE=1 SV=1	0	12.472	15	3	6	3	180	20.3	8.62	15.45	3				Pf04573	60559	ENSG00000129128	SPCS3	hsa:60559; P12280; P61009; Q9H0S7	SRP-dependent cotranslational protein targeting to membrane; Synthesis, secretion, and inactivation of Glucagon-like Peptide-1 (GLP-1); Synthesis, secretion, and inactivation of Glucose-dependent Insulinotropic Polypeptide (GIP); Maturation of hRSV A proteins; Synthesis, secretion, and deacylation of Ghrelin		5	0	261.9	496.1	454.4	403.5	228.9	290	371.7	372.4	521.1	301.7	291	286.1	219.1	297.5	312.3	254.6	397.6	301.3	High	High	High	High
FALSE	High	Master Protein	Q15257	Serine/threonine-protein phosphatase 2A activator OS=Homo sapiens OX=9606 GN=PTPA PE=1 SV=3	0	9.746	8	3	5	3	358	40.6	5.94	7.48	3				Pf03095	5524	ENSG00000119383	PTPA	A2A347; A9IZU4; B4DXM4; hsa:5524; Q15257; Q15258; Q53GZ3; Q5TZQ2; Q9BUK1; Q9NNZ7; Q9NNZ8; Q9NNZ9			0	0	261.9	605	529.7	291.4	230.3	261.7	461.2	334.2	542.5	219.7	226.6	205.5	219.6	274.7	270.8	201.4	221.8	212.9	High	High	High	High
FALSE	High	Master Protein	Q99942	E3 ubiquitin-protein ligase RNF5 OS=Homo sapiens OX=9606 GN=RNF5 PE=1 SV=1	0.002	3.706	8	2	2	2	180	19.9	6.65	4.73	2				Pf13920	6048	ENSG00000183574; ENSG00000204308; ENSG00000223767; ENSG00000225452; ENSG00000227277; ENSG00000228405; ENSG00000228907	RNF5	A2BFI6; B2R4K3; hsa:6048; Q0VDB7; Q99942; Q9UMQ2	ABC-family proteins mediated transport; Defective CFTR causes cystic fibrosis; ER Quality Control Compartment (ERQC)		3	0	262.2	381.1	331	288.9	213.2	264.1	322.5	420.1	412.7	276.1	279.2	275.6	314.1	323.7	296.1	390.1	472.1	362	High	High	High	High
FALSE	High	Master Protein	Q9BYG3	MKI67 FHA domain-interacting nucleolar phosphoprotein OS=Homo sapiens OX=9606 GN=NIFK PE=1 SV=1	0	14.905	12	3	5	3	293	34.2	9.88	13.13	3				Pf00076, Pf12196	84365	ENSG00000155438	NIFK	A8K788; hsa:84365; Q8TB66; Q96ED4; Q9BYG3			0	0	262.3	336.6	342.7	297.8	184.2	201.2	261	326.3	330.7	373.9	333.1	342.4	319.2	334.1	400.9	334.1	406.4	348.4	High	High	High	High
FALSE	High	Master Protein	Q7Z4Q2	HEAT repeat-containing protein 3 OS=Homo sapiens OX=9606 GN=HEATR3 PE=1 SV=2	0	18.007	8	4	6	4	680	74.5	5.11	13.93	4				Pf13513	55027	ENSG00000155393	HEATR3	A8K1N4; hsa:55027; Q7Z4Q2; Q8N525; Q8WV56; Q96CC9; Q9NWN7			0	0	262.5	406.9	360.9	292.2	279.5	321.3	345.3	351.9	417.7	244.2	274.3	271.4	212.8	314	343.3	242.9	287	242.7	High	High	High	High
FALSE	High	Master Protein	Q9NUY8	TBC1 domain family member 23 OS=Homo sapiens OX=9606 GN=TBC1D23 PE=1 SV=3	0.001	5.342	3	2	3	2	699	78.3	5.41	6.9	2				Pf00566, Pf00581, Pf19430	55773	ENSG00000036054	TBC1D23	B9A6M5; hsa:55773; Q8TCN8; Q8WUB7; Q96D90; Q9NUY8; Q9NV75			0	0	262.7	450.3	430.5	295	190.4	230.6	311.5	340	427.4	251.2	264.1	234.1	234.8	263.2	286	259.3	310	267.5	High	High	High	High
FALSE	High	Master Protein	Q13459	Unconventional myosin-IXb OS=Homo sapiens OX=9606 GN=MYO9B PE=1 SV=3	0	10.814	1	3	3	3	2157	243.2	8.75	8.89	3				Pf00063, Pf00612, Pf00620, Pf00788	4650	ENSG00000099331	MYO9B	hsa:4650; O75314; Q13459; Q9NUJ2; Q9UHN0	Regulation of actin dynamics for phagocytic cup formation; FCGR3A-mediated phagocytosis; RHOC GTPase cycle; RHOA GTPase cycle; CDC42 GTPase cycle; RAC1 GTPase cycle; RHOB GTPase cycle; RHOF GTPase cycle; SLIT2:ROBO1 increases RHOA activity		9	0	263.5	336	296	335.9	228.4	269.1	275	324.9	329.3	252.2	286.2	275.2	274.9	294.8	346	324	319.2	274.7	High	High	High	High
FALSE	High	Master Protein	O60568	Multifunctional procollagen lysine hydroxylase and glycosyltransferase LH3 OS=Homo sapiens OX=9606 GN=PLOD3 PE=1 SV=1	0	10.461	5	3	6	3	738	84.7	6.05	14.33	3				Pf03171	8985	ENSG00000106397	PLOD3	B2R6W6; hsa:8985; O60568; Q540C3	Collagen biosynthesis and modifying enzymes		1	0	263.6	411.6	389.3	325.9	225.1	255.8	335.5	380.8	403.8	269.5	277.7	246.1	252.7	300.9	336.3	257.3	300.8	264.9	High	High	High	High
FALSE	High	Master Protein	P11171	Protein 4.1 OS=Homo sapiens OX=9606 GN=EPB41 PE=1 SV=4	0	13.792	5	4	9	4	864	97	5.58	23.79	4				Pf00373, Pf04382, Pf05902, Pf08736, Pf09379, Pf09380	2035	ENSG00000159023	EPB41	B1ALH8; B1ALH9; D3DPM9; D3DPN0; hsa:2035; P11171; P11176; Q14245; Q5TB35; Q5VXN8; Q8IXV9; Q9Y578; Q9Y579	Neurexins and neuroligins		1	0	263.7	353.3	329.7	300.4	200.3	236.6	303.9	349.4	351.6	302.9	322.1	314.8	281.3	337.3	340.3	338.4	409.1	301.1	High	High	High	High
FALSE	High	Master Protein	Q96S55	ATPase WRNIP1 OS=Homo sapiens OX=9606 GN=WRNIP1 PE=1 SV=2	0	10.026	5	3	4	3	665	72.1	6.1	10.14	3				Pf00004, Pf12002, Pf16193, Pf18279	56897	ENSG00000124535	WRNIP1	B2RDB0; hsa:56897; Q53EP6; Q59ET8; Q5W0E2; Q5W0E4; Q8WV26; Q96S55; Q9H681; Q9NRJ6			0	0	264.2	361.7	315.9	279.2	294	325.4	312.8	378.6	374.7	238.7	243.2	214.5	215.4	274.3	268.5	217.3	224.7	210.3	High	High	High	High
FALSE	High	Master Protein	Q12959	Disks large homolog 1 OS=Homo sapiens OX=9606 GN=DLG1 PE=1 SV=2	0	10.422	4	3	3	3	904	100.4	5.76	7.42	3				Pf00018, Pf00595, Pf00625, Pf09058, Pf10600, Pf10608	1739	ENSG00000075711	DLG1	A5YKK7; B4DGU1; B4DGZ8; B7ZMM0; B9EIQ5; D3DXB8; D3DXB9; E7EWL7; E9PG21; hsa:1739; Q12958; Q12959	Assembly and cell surface presentation of NMDA receptors; RAF/MAP kinase cascade; Ras activation upon Ca2+ influx through NMDA receptor; Unblocking of NMDA receptors, glutamate binding and activation; Synaptic adhesion-like molecules; Negative regulation of NMDA receptor-mediated neuronal transmission; Long-term potentiation; Trafficking of AMPA receptors; NrCAM interactions; Activation of Ca-per…		10	0	264.3	378.4	331.5	309.1	230.1	271.2	268.9	331	349.5	282.5	284.5	283.8	264	313.1	327.8	292.7	335.2	288.8	High	High	High	High
FALSE	High	Master Protein	Q96N46	Tetratricopeptide repeat protein 14 OS=Homo sapiens OX=9606 GN=TTC14 PE=1 SV=1	0	7.563	2	2	2	2	770	88.3	8.63	6.96	2				Pf13414	151613	ENSG00000163728	TTC14	G5E9X0; hsa:151613; Q6UWJ7; Q8TF22; Q96N46		Ectoderm differentiation	1	0	264.3	304.9	297.7	290.4	214.8	228.6	267.4	317.5	306.9	176.7	168.4	163.4	139.6	169.6	185.8	185.5	223.3	186.9	High	High	High	High
FALSE	High	Master Protein	O14545	TRAF-type zinc finger domain-containing protein 1 OS=Homo sapiens OX=9606 GN=TRAFD1 PE=1 SV=1	0	10.07	4	2	2	2	582	64.8	5.29	8.27	2				Pf21366	10906	ENSG00000135148	TRAFD1	A8K5L6; B4DI89; hsa:10906; O14545			0	0	264.4	331.5	299.8	316.4	233.7	254.6	262.7	314.1	323.2	191.2	209.6	204.9	236.3	261.3	287.3	223.3	190.1	172.7	High	High	High	High
FALSE	High	Master Protein	Q8NDI1	EH domain-binding protein 1 OS=Homo sapiens OX=9606 GN=EHBP1 PE=1 SV=3	0.001	4.984	1	2	3	2	1231	139.9	5.35	6.11	2				Pf00307, Pf10358, Pf12130	23301	ENSG00000115504	EHBP1	hsa:23301; O94977; Q53TG7; Q53TV6; Q580X2; Q6NX72; Q6PIT3; Q6QNV2; Q8NDI1; Q9NWI9			0	0	264.8	342.5	310.9	315.5	249.2	258.3	268.6	336.8	318.9	272.3	268	270	278.8	308.3	319.9	278.3	307.8	270.5	High	High	High	High
FALSE	High	Master Protein	Q13418	Integrin-linked protein kinase OS=Homo sapiens OX=9606 GN=ILK PE=1 SV=2	0	13.19	9	5	7	5	452	51.4	8.07	15.76	5				Pf07714, Pf12796	3611	ENSG00000166333	ILK	B7Z1I0; B7Z418; D3DQU0; hsa:3611; P57043; Q13418; Q68DZ3	Localization of the PINCH-ILK-PARVIN complex to focal adhesions		2	0	265	398.8	336.5	344.1	292.6	319.5	328.3	346.9	376	328.3	376	374.4	420.5	470.8	465.1	401.6	374.4	331.5	High	High	High	High
FALSE	High	Master Protein	Q9UMZ2	Synergin gamma OS=Homo sapiens OX=9606 GN=SYNRG PE=1 SV=2	0	6.316	2	3	5	3	1314	140.6	5.03	8.71	3					11276	ENSG00000274047; ENSG00000275066	SYNRG	A8MWU4; B7ZKZ2; B7ZKZ3; hsa:11276; Q17RI2; Q5BKU5; Q6ZT17; Q9UMZ2			0	0	266.3	327.8	304	289.6	199.3	253.8	279.2	335.7	345.9	286.7	281.9	271.8	236.8	325.6	348.6	280.6	269.1	241.8	High	High	High	High
FALSE	High	Master Protein	Q96EY8	Corrinoid adenosyltransferase MMAB OS=Homo sapiens OX=9606 GN=MMAB PE=1 SV=1	0	25.864	30	5	10	5	250	27.4	8.6	28.41	5				Pf01923	326625	ENSG00000139428	MMAB	C5HU05; hsa:326625; Q96EY8; Q9BSH0	Cobalamin (Cbl) metabolism; Defective MMAB causes MMA, cblB type		2	0	266.7	427.9	380.2	312	251.7	285.9	331.4	373.1	416.2	273.1	291.2	272.2	250	298.2	322.3	288.5	325	267.4	High	High	High	High
FALSE	High	Master Protein	Q7L9L4	MOB kinase activator 1B OS=Homo sapiens OX=9606 GN=MOB1B PE=1 SV=3	0	15.999	11	2	10	2	216	25.1	6.73	27.97	2				Pf03637	92597	ENSG00000173542	MOB1B	B2R8U6; B4DRY3; hsa:92597; Q7L9L4; Q8IY23	Signaling by Hippo		1	0	266.7	344	348.3	305.3	142.3	178.9	304.2	325.5	356.3	252.4	227	225.4	762.3	590	332.7	337.3	1052.8	353.6	High	High	High	High
FALSE	High	Master Protein	P41223	Protein BUD31 homolog OS=Homo sapiens OX=9606 GN=BUD31 PE=1 SV=2	0	11.964	21	3	7	3	144	17	8.82	20.52	3				Pf01125	8896	ENSG00000106245	BUD31	A4D274; B7Z4S9; D6W5S6; hsa:8896; P41223; Q6IB53; Q9UDV1	mRNA Splicing - Major Pathway		1	0	266.7	321.3	278	291.7	209.5	268.6	258.9	366.9	344.8	240.5	275	266.6	233.9	293.2	287.6	235.6	258.4	250.4	High	High	High	High
FALSE	High	Master Protein	Q96C90	Protein phosphatase 1 regulatory subunit 14B OS=Homo sapiens OX=9606 GN=PPP1R14B PE=1 SV=3	0	19.464	44	3	11	3	147	15.9	4.86	44.17	3				Pf05361	26472	ENSG00000173457	PPP1R14B	hsa:26472; Q504S7; Q7KZD7; Q96C90			0	0	267.9	389.9	364.3	310.8	206.4	244.8	315.7	336.4	403.5	274.2	308.5	271.7	237.1	335.1	315.9	285.7	320.7	273.7	High	High	High	High
FALSE	High	Master Protein	Q8N1B4	Vacuolar protein sorting-associated protein 52 homolog OS=Homo sapiens OX=9606 GN=VPS52 PE=1 SV=1	0	25.817	13	6	11	6	723	82.2	5.99	35.13	6				Pf04129, Pf20655	6293	ENSG00000206286; ENSG00000223501; ENSG00000224455; ENSG00000225590; ENSG00000228425; ENSG00000236014	VPS52	A2BF38; B0UZZ4; B4DNI9; hsa:6293; Q53GR4; Q5JPA0; Q5SQW1; Q8IUN6; Q8N1B4; Q9NPT5	Retrograde transport at the Trans-Golgi-Network		1	0	268	358.3	304	294.9	250.1	263	284.7	340.2	363.1	251.3	247.6	235.3	219.8	282.2	276.6	225.2	261.1	238	High	High	High	High
FALSE	High	Master Protein	Q93034	Cullin-5 OS=Homo sapiens OX=9606 GN=CUL5 PE=1 SV=4	0	19.741	10	6	15	6	780	90.9	7.94	24.35	6				Pf00888, Pf10557	8065	ENSG00000166266	CUL5	A8K960; hsa:8065; O14766; Q93034; Q9BZC6	Antigen processing: Ubiquitination & Proteasome degradation; Neddylation; Vif-mediated degradation of APOBEC3G; Inactivation of CSF3 (G-CSF) signaling; Downregulation of ERBB2 signaling; Evasion by RSV of host interferon responses		6	0	268	342.4	343	302.2	204.5	245.2	313.3	342.4	367.1	264.6	285.5	259	242.4	308.3	306.7	252.9	275.7	223.1	High	High	High	High
FALSE	High	Master Protein	Q8IY67	Ribonucleoprotein PTB-binding 1 OS=Homo sapiens OX=9606 GN=RAVER1 PE=1 SV=1	0	7.908	3	2	4	2	606	63.8	8.48	13.2	2				Pf00076	125950		RAVER1	A6NMU4; hsa:125950; Q8IY60; Q8IY67; Q8TF24			0	0	268.2	329.8	310.6	285.5	229	245.4	277.1	329.2	333	244.4	249.8	238.6	230.1	279.3	293.1	250.5	242.5	199.9	High	High	High	High
FALSE	High	Master Protein	Q69YQ0	Cytospin-A OS=Homo sapiens OX=9606 GN=SPECC1L PE=1 SV=3	0	13.92	4	4	4	3	1117	124.5	5.76	10.86	4				Pf00307	23384	ENSG00000100014	SPECC1L	B7Z758; F5H1H6; hsa:23384; O15081; Q69YQ0			0	0	268.3	346.9	310.6	299.2	214.8	258.6	246.6	339.9	340.1	265.8	248.5	268.6	253.2	321	341.7	302.2	315.9	255.8	High	High	High	High
FALSE	High	Master Protein	Q9BU61	NADH dehydrogenase [ubiquinone] 1 alpha subcomplex assembly factor 3 OS=Homo sapiens OX=9606 GN=NDUFAF3 PE=1 SV=1	0	10.512	24	3	3	3	184	20.3	8.22	8.7	3				Pf04430	25915	ENSG00000178057	NDUFAF3	hsa:25915; Q9BU61	Complex I biogenesis		1	0	268.7	371.3	334.5	319.1	266.6	305.7	293.3	360.1	365.6	287.8	295.3	282.5	262.9	302.8	314	290.5	330.7	269.9	High	High	High	High
FALSE	High	Master Protein	Q9BRA2	Thioredoxin domain-containing protein 17 OS=Homo sapiens OX=9606 GN=TXNDC17 PE=1 SV=1	0	13.756	38	3	26	3	123	13.9	5.52	59.89	3				Pf06110	84817	ENSG00000129235	TXNDC17	A8K7E8; hsa:84817; Q9BRA2			0	0	269	436.8	379	306.3	272	324.8	329.9	333.7	400.7	268.4	270.4	267.5	232.6	306.3	300	240.5	269.6	215.6	High	High	High	High
FALSE	High	Master Protein	Q13144	Translation initiation factor eIF2B subunit epsilon OS=Homo sapiens OX=9606 GN=EIF2B5 PE=1 SV=3	0	23.078	10	5	9	5	721	80.3	5.08	21.97	5				Pf02020	8893	ENSG00000145191	EIF2B5	hsa:8893; Q13144; Q541Z1; Q96D04	Recycling of eIF2:GDP		1	0	269.7	384	357.3	322.3	286	331.3	314.1	387.2	397.9	239.5	247.2	253.3	245.2	283.5	291.9	225.8	242.8	211.1	High	High	High	High
FALSE	High	Master Protein	P13984	General transcription factor IIF subunit 2 OS=Homo sapiens OX=9606 GN=GTF2F2 PE=1 SV=2	0	7.004	8	2	6	2	249	28.4	9.23	18.51	2				Pf02270, Pf17683	2963	ENSG00000188342	GTF2F2	A6NNS5; hsa:2963; P13984; Q5W0H3	TP53 Regulates Transcription of DNA Repair Genes; Estrogen-dependent gene expression; Viral Messenger RNA Synthesis; Formation of RNA Pol II elongation complex ; Formation of the Early Elongation Complex; Formation of HIV elongation complex in the absence of HIV Tat; Formation of the HIV-1 Early Elongation Complex; RNA Pol II CTD phosphorylation and interaction with CE during HIV infection; Forma…		32	0	270	333	329	307	255.6	301.9	296.5	358.4	347.4	247.5	273.4	263.3	279.5	321.1	330.5	229.1	243.3	236.3	High	High	High	High
FALSE	High	Master Protein	Q96EY1	DnaJ homolog subfamily A member 3, mitochondrial OS=Homo sapiens OX=9606 GN=DNAJA3 PE=1 SV=2	0	14.77	9	3	13	3	480	52.5	9.26	46.93	3				Pf00226, Pf00684, Pf01556	9093	ENSG00000103423; ENSG00000276726	DNAJA3	B2RAJ5; B4DI33; E7ES32; hsa:9093; O75472; Q8WUJ6; Q8WXJ3; Q96D76; Q96EY1; Q96IV1; Q9NYH8			0	0	270.9	385.4	363.5	313.8	343.9	356	321.2	381.1	405.2	336.8	367.6	344.7	319.4	371.4	379.8	337.7	391.6	332.7	High	High	High	High
FALSE	High	Master Protein	Q9H9B1	Histone-lysine N-methyltransferase EHMT1 OS=Homo sapiens OX=9606 GN=EHMT1 PE=1 SV=4	0	7.976	2	3	4	3	1298	141.4	5.76	8.59	3				Pf00856, Pf05033, Pf12796, Pf21533	79813	ENSG00000181090	EHMT1	B1AQ58; B1AQ59; hsa:79813; Q86X08; Q8TCN7; Q96F53; Q96JF1; Q96KH4; Q9H9B1	PKMTs methylate histone lysines; Senescence-Associated Secretory Phenotype (SASP); Regulation of TP53 Activity through Methylation; Transcriptional Regulation by E2F6; Transcriptional Regulation by VENTX; Regulation of endogenous retroelements by the Human Silencing Hub (HUSH) complex		6	0	271	326.3	302.2	273.5	214.5	252.1	255.6	325.2	341.7	297.4	291.7	289.8	251.9	304.4	320.1	341.3	390.4	341.3	High	High	High	High
FALSE	High	Master Protein	Q6ZRP7	Sulfhydryl oxidase 2 OS=Homo sapiens OX=9606 GN=QSOX2 PE=1 SV=3	0	8.794	4	2	10	2	698	77.5	7.72	25.5	2				Pf00085, Pf04777, Pf18108, Pf18371	169714	ENSG00000165661	QSOX2	A2CEE0; A6NLB0; hsa:169714; Q5TB37; Q6ZRP7; Q7Z7B6; Q86VV7; Q8N3G2			0	0	271.1	385.2	344.9	306.9	252.2	291.8	303.6	350.5	372.3	244.5	262.8	265.4	224.8	289.7	265.4	234	266.4	237.4	High	High	High	High
FALSE	High	Master Protein	P23229	Integrin alpha-6 OS=Homo sapiens OX=9606 GN=ITGA6 PE=1 SV=5	0	8.704	3	3	3	3	1130	126.5	6.61	7	3				Pf01839, Pf08441, Pf20805, Pf20806	3655	ENSG00000091409	ITGA6	B2RMU9; B4DG69; B4DKB8; C4AM96; G5E9H1; hsa:3655; P23229; Q08443; Q0MRC7; Q14646; Q16508; Q53RX7; Q59HB7; Q86VL6; Q9UCT1; Q9UN03	Assembly of collagen fibrils and other multimeric structures; Integrin cell surface interactions; Differentiation of keratinocytes in interfollicular epidermis in mammalian skin; Syndecan interactions; Laminin interactions; Basigin interactions; Type I hemidesmosome assembly		7	0	271.1	256.6	265.3	222.1	126.9	146	204.5	237.6	235.9	148.9	159.4	143.8	143.6	153.3	172.8	181	197.1	143.9	High	High	High	High
FALSE	High	Master Protein	Q96RE7	Nucleus accumbens-associated protein 1 OS=Homo sapiens OX=9606 GN=NACC1 PE=1 SV=1	0	14.416	8	3	6	3	527	57.2	5.74	21.6	3				Pf00651, Pf10523	112939	ENSG00000160877	NACC1	hsa:112939; Q96RE7			0	0	271.6	493.4	407	303.7	253.5	287.9	344.9	321.2	449.5	227.9	258.2	228	242.6	292.5	303.2	234.2	244.9	211.9	High	High	High	High
FALSE	High	Master Protein	Q9UBI1	COMM domain-containing protein 3 OS=Homo sapiens OX=9606 GN=COMMD3 PE=1 SV=1	0	14.165	18	3	7	3	195	22.1	5.99	15.67	3				Pf07258, Pf21672	23412	ENSG00000148444	COMMD3	D3DRU7; hsa:23412; Q5T8Y9; Q9UBI1	Neutrophil degranulation; Neddylation		2	0	272.2	397.7	368.2	339.9	259.4	286	324.3	388.4	412.4	282	283.8	268.8	276.7	336.9	332	285.9	341.8	267.9	High	High	High	High
FALSE	High	Master Protein	Q2M389	WASH complex subunit 4 OS=Homo sapiens OX=9606 GN=WASHC4 PE=1 SV=2	0	23.899	6	6	11	6	1173	136.3	7.44	32.96	6				Pf14744, Pf14745, Pf14746	23325	ENSG00000136051	WASHC4	hsa:23325; Q2M389; Q2NL83; Q8IW61; Q8N5W7; Q9NVD6; Q9UPW7			0	0	272.5	351	328.5	297.1	199.6	243.4	300.7	334.1	328.2	220.7	273.7	260.3	245.1	312	307.8	259.2	266.6	214.4	High	High	High	High
FALSE	High	Master Protein	Q9BX40	Protein LSM14 homolog B OS=Homo sapiens OX=9606 GN=LSM14B PE=1 SV=1	0	10.243	9	2	5	2	385	42	9.69	8.93	2				Pf09532, Pf12701	149986	ENSG00000149657	LSM14B	hsa:149986; Q6PFW8; Q96LH8; Q9BX40			0	0	273.6	344.4	324.3	309.9	250.4	246.6	311.8	362.8	349.8	334.4	404	369.1	348.6	403.1	428.1	397.4	346.8	328.5	High	High	High	High
FALSE	High	Master Protein	Q9HAB8	Phosphopantothenate--cysteine ligase OS=Homo sapiens OX=9606 GN=PPCS PE=1 SV=2	0	9.526	11	4	5	4	311	34	6.71	13.36	4				Pf04127	79717	ENSG00000127125	PPCS	hsa:79717; Q3KQT2; Q5VVM0; Q9HAB8	Coenzyme A biosynthesis		1	0	273.6	367.4	314	299.6	293.3	299	281.2	356.1	324.1	244.7	278.2	250.3	226	291.5	274.6	257.4	258.6	224.5	High	High	High	High
FALSE	High	Master Protein	Q5VZK9	F-actin-uncapping protein LRRC16A OS=Homo sapiens OX=9606 GN=CARMIL1 PE=1 SV=1	0.004	3.117	1	2	2	2	1371	151.5	7.85	4.03	2				Pf13516, Pf16000, Pf17888	55604	ENSG00000079691	CARMIL1	B8X1J0; hsa:55604; Q5VZK9; Q6ZUH5; Q6ZW07; Q9NXU7	Factors involved in megakaryocyte development and platelet production		1	0	273.9	367.2	311.3	314.6	282.6	315.4	301.5	389.6	351.8	200.1	210.8	208.8	199.9	241.7	257.5	236.8	243.5	212.8	High	High	High	High
FALSE	High	Master Protein	Q9H0U9	Testis-specific Y-encoded-like protein 1 OS=Homo sapiens OX=9606 GN=TSPYL1 PE=1 SV=3	0	12.772	10	2	10	2	437	49.2	5.45	37.01	2				Pf00956	7259	ENSG00000189241	TSPYL1	hsa:7259; O75885; Q5TFE6; Q9H0U9			0	0	274.5	401.5	370	334	255.2	298.9	357.5	362.3	412.7	245.4	257.9	270.3	238.3	294.3	290.5	256.6	284.3	245.3	High	High	High	High
FALSE	High	Master Protein	Q8IWA4	Mitofusin-1 OS=Homo sapiens OX=9606 GN=MFN1 PE=1 SV=3	0	10.144	8	3	4	3	741	84.1	6.33	10.95	3				Pf00350, Pf04799	55669	ENSG00000171109	MFN1	A0A0C4DFN1; B2RAR1; D3DNR6; hsa:55669; O15323; O60639; Q8IWA4; Q9BZB5; Q9NWQ2	Factors involved in megakaryocyte development and platelet production; PINK1-PRKN Mediated Mitophagy; RHOT2 GTPase cycle		3	0	274.7	343.7	313.5	320.1	215.3	251.7	250.1	319.7	317.4	226.7	254.7	237.8	238.1	262.5	270.5	262.5	276.5	247.7	High	High	High	High
FALSE	High	Master Protein	O43716	Glutamyl-tRNA(Gln) amidotransferase subunit C, mitochondrial OS=Homo sapiens OX=9606 GN=GATC PE=1 SV=1	0	7.366	15	2	4	2	136	15.1	5.05	14.69	2				Pf02686	283459	ENSG00000257218	GATC	B3KSU7; hsa:283459; O43716; Q3B824; Q3KNR8			0	0	274.7	408.7	375.4	319	306.8	345.9	328.3	329.4	405.6	277.4	317.4	291.4	246.4	325.2	327	315.9	339.9	266.5	High	High	High	High
FALSE	High	Master Protein	Q96C23	Galactose mutarotase OS=Homo sapiens OX=9606 GN=GALM PE=1 SV=1	0	12.712	12	3	7	3	342	37.7	6.65	20.03	3				Pf01263	130589	ENSG00000143891	GALM	hsa:130589; Q53RY1; Q8NIA2; Q96C23; V9HWA8			0	0	274.8	400.3	363.9	353.3	228.8	275.8	324	392.5	383.6	272.5	281.1	265.4	220.5	298.9	319.6	239.5	272.8	228.8	High	High	High	High
FALSE	High	Master Protein	Q9Y673	Dolichyl-phosphate beta-glucosyltransferase OS=Homo sapiens OX=9606 GN=ALG5 PE=1 SV=1	0	7.967	6	2	7	2	324	36.9	9.28	19.88	2				Pf00535	29880	ENSG00000120697	ALG5	B4DR37; hsa:29880; Q5TBA6; Q9Y673	Synthesis of dolichyl-phosphate-glucose		1	0	274.8	323.7	286.2	368.4	245.6	303	270.1	430.2	360.7	329.4	341.4	335.6	310.3	370.1	378.8	357.9	445.1	354.3	High	High	High	High
FALSE	High	Master Protein	Q96MX6	Dynein axonemal assembly factor 10 OS=Homo sapiens OX=9606 GN=DNAAF10 PE=1 SV=1	0	13.035	13	4	4	4	357	39.7	8.09	12.08	4				Pf00400	116143	ENSG00000243667	DNAAF10	hsa:116143; Q96CR6; Q96MX6			0	0	275.4	362.3	316.6	305.7	267.5	293.9	298.5	352.4	342.3	201	241.7	235.5	222.4	264.3	264.4	209.2	228.4	202.3	High	High	High	High
FALSE	High	Master Protein	Q6P587	Acylpyruvase FAHD1, mitochondrial OS=Homo sapiens OX=9606 GN=FAHD1 PE=1 SV=3	0	9.547	21	3	7	3	221	24.5	7.39	16.45	3				Pf01557	81889	ENSG00000180185	FAHD1	B1AK40; B1AK41; hsa:81889; Q6FIC7; Q6P587; Q96RY1; Q9H0N6	Pyruvate metabolism		1	0	275.5	384.1	372.5	331.7	246.6	304.7	343.9	334.6	390.8	302.8	323.7	291.7	300.1	336.7	350.7	299.3	325.9	292.3	High	High	High	High
FALSE	High	Master Protein	O95197	Reticulon-3 OS=Homo sapiens OX=9606 GN=RTN3 PE=1 SV=2	0	7.89	2	2	6	2	1032	112.5	4.96	20.62	2				Pf02453	10313	ENSG00000133318	RTN3	B3KQS2; B7Z308; B7Z4M0; F5H774; hsa:10313; O95197; Q147U9; Q496K2; Q53GN3; Q59EP0; Q5UEP2; Q6T930; Q7RTM7; Q7RTM8; Q7RTN3	Synaptic adhesion-like molecules		1	0	275.5	682.1	575	332	259	325.3	539.9	306.6	603.1	324.3	412.1	350.8	335.6	389.8	412.2	404.3	393.5	342.2	High	High	High	High
FALSE	High	Master Protein	O75391	Sperm-associated antigen 7 OS=Homo sapiens OX=9606 GN=SPAG7 PE=1 SV=2	0	7.576	13	3	6	2	227	26	7.91	15.52	3				Pf01424	9552	ENSG00000091640	SPAG7	hsa:9552; O75391; Q96EU5			0	0	275.6	359.2	328.5	306.1	240.2	268.4	296.6	336.5	335.9	228.8	239.5	235.1	232	277.9	282.3	231.4	211.6	210.3	High	High	High	High
FALSE	High	Master Protein	Q9BT22	Chitobiosyldiphosphodolichol beta-mannosyltransferase OS=Homo sapiens OX=9606 GN=ALG1 PE=1 SV=2	0	10.849	8	3	5	3	464	52.5	7.23	14.3	3				Pf00534	56052	ENSG00000033011	ALG1	B4DP08; hsa:56052; Q6UVZ9; Q8N5Y4; Q9BT22; Q9P2Y2	Biosynthesis of the N-glycan precursor (dolichol lipid-linked oligosaccharide, LLO) and transfer to a nascent protein; Defective ALG1 causes CDG-1k		2	0	275.8	344.9	318.5	316.7	220.3	248.9	274.5	337.5	319.2	356	362.6	340.2	315.9	350.8	395.7	401.2	440.9	375.1	High	High	High	High
[truncated: 2,707 more rows]
[truncated: 16 more columns]
