# Supplementary material for: Development of an Adaptive, Economical, and Easy-to-Use SP3-TMT Automated Sample Preparation Workflow for Quantitative Proteomics
Source: J Proteome Res. 2025 May 27;24(6):2996–3006. doi: 10.1021/acs.jproteome.5c00124 (PMC12150330; doi:10.1021/acs.jproteome.5c00124)
Supplement: Supplementary file 4 [file pr5c00124_si_004.xlsx]

## Sheet: Table S3. Biomek
Table S3	Proteins identified via the Biomek i5 preparation.
Checked	Protein FDR Confidence: Combined	Master	Accession	Description	Exp. q-value: Combined	Sum PEP Score	Coverage [%]	# Peptides	# PSMs	# Unique Peptides	# AAs	MW [kDa]	calc. pI	Score Sequest HT: Sequest HT	# Peptides (by Search Engine): Sequest HT	Biological Process	Cellular Component	Molecular Function	Pfam IDs	Entrez Gene ID	Ensembl Gene ID	Gene Symbol	Gene ID	Reactome Pathways	WikiPathways	# Protein Pathway Groups	# Razor Peptides	Abundance: F1: 131N, Sample, DAX_DMSO	Abundance: F1: 131C, Sample, DAX_DMSO	Abundance: F1: 132N, Sample, DAX_DMSO	Abundance: F1: 134N, Sample, DAX_DOX	Abundance: F1: 134C, Sample, DAX_DOX	Abundance: F1: 135N, Sample, DAX_DOX	Abundance: F1: 132C, Sample, DAX_TMP	Abundance: F1: 133N, Sample, DAX_TMP	Abundance: F1: 133C, Sample, DAX_TMP	Abundance: F1: 129C, Sample, PERK_18H	Abundance: F1: 130N, Sample, PERK_18H	Abundance: F1: 130C, Sample, PERK_18H	Abundance: F1: 126, Sample, PERK_6H	Abundance: F1: 128C, Sample, PERK_6H	Abundance: F1: 129N, Sample, PERK_6H	Abundance: F1: 127N, Sample, PERK_DMSO	Abundance: F1: 127C, Sample, PERK_DMSO	Abundance: F1: 128N, Sample, PERK_DMSO	Found in Sample: [S10] F1: 131N, Sample, DAX_DMSO	Found in Sample: [S11] F1: 131C, Sample, DAX_DMSO	Found in Sample: [S12] F1: 132N, Sample, DAX_DMSO	Found in Sample: [S16] F1: 134N, Sample, DAX_DOX
FALSE	High	Master Protein	Q96BD8	Spindle and kinetochore-associated protein 1 OS=Homo sapiens OX=9606 GN=SKA1 PE=1 SV=1	0	5.848	8	2	3	2	255	29.5	7.12	6.47	2	cell cycle OR cell proliferation;cell organization and biogenesis;other biological processes	cytosol;cytoskeleton;other cell component	cytoskeletal activity	Pf07160	220134	ENSG00000154839; ENSG00000262634	SKA1	B2R9Y6; B4E0P4; hsa:220134; Q96BD8	Separation of Sister Chromatids; Resolution of Sister Chromatid Cohesion; RHO GTPases Activate Formins; EML4 and NUDC in mitotic spindle formation; Amplification of signal from unattached kinetochores via a MAD2 inhibitory signal		6	0	5.5	10.2	16.6	14.7	8.3	14.1	11.5	14	11.9	10.6	9.3	11.1	10.2	9.9	15.6	10.9	10.7	15.7	High	High	High	High
FALSE	High	Master Protein	Q6NSI4	RPA-related protein RADX OS=Homo sapiens OX=9606 GN=RADX PE=1 SV=2	0	6.021	2	2	2	2	855	97.5	8.41	5.03	2	other biological processes	nucleus;other cell component	nucleic acid binding activity	Pf17659	55086	ENSG00000147231	RADX	H7BY89; hsa:55086; Q4G0L7; Q5JQS1; Q5JRF9; Q6NSI4; Q6PHY5; Q6PII9; Q6PJU8; Q9H7W5; Q9NWA6			0	0	8	14.2	14.6	12.9	12.8	9.4	11.1	13.1	9.3	10.5	10.7	8.8	15.8	12.1	11.4	9.3	13.4	15	High	High	High	High
FALSE	High	Master Protein	P25098	Beta-adrenergic receptor kinase 1 OS=Homo sapiens OX=9606 GN=GRK2 PE=1 SV=2	0	13.311	9	4	4	4	689	79.5	7.28	9.88	4	cell-cell signaling;protein metabolism;other metabolic processes;transport;developmental processes;signal transduction;other biological processes	plasma membrane;other membranes;cytosol;other cell component	signal transduction activity or receptor binding;kinase activity;other molecular function	Pf00069, Pf00169, Pf00615	156	ENSG00000173020	GRK2	B0ZBE1; hsa:156; P25098; Q13837; Q6GTT3	Cargo recognition for clathrin-mediated endocytosis; G alpha (q) signalling events; Activation of SMO; G alpha (s) signalling events; Calmodulin induced events		5	0	10.3	9.2	14.2	14.1	7.6	10.4	12.3	10.7	8.1	12.5	10.4	14.7	12.1	10.3	17.5	12.9	10.8	17.2	High	High	High	High
FALSE	High	Master Protein	Q9UPZ3	BLOC-2 complex member HPS5 OS=Homo sapiens OX=9606 GN=HPS5 PE=1 SV=2	0	6.235	2	2	3	2	1129	127.4	5.54	2.6	2	cell organization and biogenesis;stress response;transport;other biological processes	cytosol;other cytoplasmic organelle;other cell component			11234	ENSG00000110756; ENSG00000288445	HPS5	A8K6J8; A8K8S1; D3DQX9; D3DQY0; hsa:11234; O95942; Q8N4U0; Q9UPZ3			0	0	11	10.6	11	9.2	9.1	12.6	7.3	12	7.4	9.3	13.6	12.2	12.4	13.2	9.6	12.6	8.2	14.5	High	High	High	High
FALSE	High	Master Protein	Q13277	Syntaxin-3 OS=Homo sapiens OX=9606 GN=STX3 PE=1 SV=3	0	7.463	13	2	3	2	289	33.1	5.44	0	2	cell-cell signaling;cell organization and biogenesis;transport;developmental processes;other biological processes	plasma membrane;other membranes;ER/Golgi;nucleus;other cytoplasmic organelle;other cell component	other molecular function	Pf00804, Pf05739	6809	ENSG00000166900	STX3	B4DME0; hsa:6809; O43750; O43751; Q13277; Q15360	Other interleukin signaling		1	0	11.1	13	14.7	18.2	10	14	13.1	13.2	11.7	9.3	8.9	12.1	14.4	14.1	16.9	12.7	12.1	15.4	High	High	High	High
FALSE	High	Master Protein	O94887	FERM, ARHGEF and pleckstrin domain-containing protein 2 OS=Homo sapiens OX=9606 GN=FARP2 PE=1 SV=3	0	5.38	3	2	2	2	1054	119.8	8.79	2.92	2	cell adhesion;cell organization and biogenesis;developmental processes;signal transduction;other biological processes	cytosol;cytoskeleton;other cell component	enzyme regulator activity;cytoskeletal activity	Pf00169, Pf00373, Pf00621, Pf08736, Pf09379, Pf09380	9855	ENSG00000006607	FARP2	B7Z6J8; F5GZ84; hsa:9855; O94887; Q53QM5; Q8WU27; Q9UFE7	RAC1 GTPase cycle; SEMA3A-Plexin repulsion signaling by inhibiting Integrin adhesion		2	0	11.2	11.9	19.8	16.4	11.1	10.8	9.5	14	8.6	10.9	10.3	10.9	9.9	9	11.3	3.6	13.5	11	High	High	High	High
FALSE	High	Master Protein	Q8WWC4	m-AAA protease-interacting protein 1, mitochondrial OS=Homo sapiens OX=9606 GN=MAIP1 PE=1 SV=1	0	7.018	7	2	4	2	291	32.5	9.17	4.65	2	cell organization and biogenesis;transport;other biological processes	other membranes;mitochondrion	translation activity		79568	ENSG00000162972	MAIP1	hsa:79568; Q658V9; Q8WWC4; Q9H671	Processing of SMDT1		1	0	11.3	15.7	15.9	12.1	10.3	7.7	9.1	12.2	10	8.2	6	13.3	13.8	10.7	14.7	12.2	12.7	10.8	High	High	High	High
FALSE	High	Master Protein	Q9NQS7	Inner centromere protein OS=Homo sapiens OX=9606 GN=INCENP PE=1 SV=3	0	6.474	2	2	3	2	918	105.4	9.44	8.91	2	cell cycle OR cell proliferation;cell organization and biogenesis;other biological processes	cytosol;cytoskeleton;nucleus;other cell component	other molecular function	Pf03941, Pf12178	3619	ENSG00000149503	INCENP	A8MQD2; hsa:3619; Q5Y192; Q9NQS7	SUMOylation of DNA replication proteins; Separation of Sister Chromatids; Resolution of Sister Chromatid Cohesion; RHO GTPases Activate Formins; EML4 and NUDC in mitotic spindle formation; Amplification of signal from unattached kinetochores via a MAD2 inhibitory signal		7	0	11.8	18.9	22.2	18.6	17.2	20.8	16.7	15.8	17.7	24.5	20.6	14.4	24.5	12.5	19.7	23.7	25	25.4	High	High	High	High
FALSE	High	Master Protein	Q9UDY8	Mucosa-associated lymphoid tissue lymphoma translocation protein 1 OS=Homo sapiens OX=9606 GN=MALT1 PE=1 SV=1	0	5.189	3	2	4	2	824	92.2	5.73	4.48	2	cell cycle OR cell proliferation;protein metabolism;other metabolic processes;stress response;transport;signal transduction;other biological processes	cytosol;nucleus;other cell component	other molecular function	Pf00656, Pf13895, Pf13927, Pf18703	10892	ENSG00000172175	MALT1	hsa:10892; Q9NTB7; Q9UDY8; Q9ULX4	Activation of NF-kappaB in B cells; FCERI mediated NF-kB activation; Downstream TCR signaling; CLEC7A/inflammasome pathway		5	0	11.8	10.2	16.2	12.7	14.5	12.6	9.4	10.9	5.6	9.4	11.4	12.3	8.8	12.5	10.7	11.1	8.2	14.5	High	High	High	High
FALSE	High	Master Protein	P54802	Alpha-N-acetylglucosaminidase OS=Homo sapiens OX=9606 GN=NAGLU PE=1 SV=2	0	4.415	3	2	2	2	743	82.2	6.65	2.07	2	cell organization and biogenesis;protein metabolism;other metabolic processes;stress response;transport;developmental processes;signal transduction;other biological processes	non-structural extracellular;other cytoplasmic organelle	other molecular function	Pf05089, Pf12971, Pf12972	4669	ENSG00000108784	NAGLU	hsa:4669; P54802	HS-GAG degradation; MPS IIIB - Sanfilippo syndrome B		2	0	12.1	15.6	21.6	14.7	15	20.1	11.1	9.7	13.3	12.9	10.5	10	12	10.1	17.6	12.2	15	18.1	High	High	High	High
FALSE	High	Master Protein	Q7L2Z9	Centromere protein Q OS=Homo sapiens OX=9606 GN=CENPQ PE=1 SV=1	0	5.286	9	2	2	2	268	30.6	9.42	2.2	2	cell cycle OR cell proliferation;other biological processes	cytosol;cytoskeleton;nucleus;other cell component		Pf13094	55166	ENSG00000031691	CENPQ	A8KAF1; hsa:55166; Q6IN61; Q7L2Z9; Q9NVS5	Separation of Sister Chromatids; Resolution of Sister Chromatid Cohesion; RHO GTPases Activate Formins; EML4 and NUDC in mitotic spindle formation; Deposition of new CENPA-containing nucleosomes at the centromere; Amplification of signal from unattached kinetochores via a MAD2 inhibitory signal		7	0	12.3	10.8	9.2	11	7.8	9.2	10.1	10.9	10.6	7.9	8.5	9.8	7.2	12.1	13.3	13.5	12.6	13.2	High	High	High	High
FALSE	High	Master Protein	Q15776	Zinc finger protein with KRAB and SCAN domains 8 OS=Homo sapiens OX=9606 GN=ZKSCAN8 PE=1 SV=2	0	4.749	6	2	3	1	578	65.8	7.39	6.52	2	other biological processes	nucleus	nucleic acid binding activity;other molecular function	Pf00096, Pf01352, Pf02023	7745	ENSG00000198315	ZKSCAN8	A1L3D4; B4DYF1; hsa:7745; Q15776; Q4VAR1; Q4VAR2; Q4VAR3; Q9H4T1	Generic Transcription Pathway		1	0	12.4	11.4	14.9	12.9	9	10.4	10.2	14.7	7.8	12	14.1	10.9	13.6	10.1	13.2	11.9	13.3	16.7	High	High	High	High
FALSE	High	Master Protein	P60520	Gamma-aminobutyric acid receptor-associated protein-like 2 OS=Homo sapiens OX=9606 GN=GABARAPL2 PE=1 SV=1	0	7.14	16	2	4	2	117	13.7	8.1	3.53	2	cell organization and biogenesis;other metabolic processes;stress response;transport;other biological processes	other membranes;cytosol;ER/Golgi;other cytoplasmic organelle;other cell component	signal transduction activity or receptor binding;cytoskeletal activity;other molecular function	Pf02991	11345	ENSG00000034713	GABARAPL2	hsa:11345; O08765; P60520; Q6FG91; Q9DCP8; Q9UQF7	Macroautophagy; TBC/RABGAPs		2	0	13.1	14.4	15.9	14	10.1	17.1	14.3	9.9	10.5	10.6	16.7	19.9	15.8	11.3	16.1	17.9	14.7	13.9	High	High	High	High
FALSE	High	Master Protein	Q9P0J0	NADH dehydrogenase [ubiquinone] 1 alpha subcomplex subunit 13 OS=Homo sapiens OX=9606 GN=NDUFA13 PE=1 SV=3	0	8.231	17	2	6	2	144	16.7	8.43	15.75	2	cell organization and biogenesis;other metabolic processes;transport;signal transduction;other biological processes	other membranes;mitochondrion;nucleus;other cell component	enzyme regulator activity;other molecular function	Pf06212	51079	ENSG00000186010	NDUFA13	B4DF76; hsa:51079; K7EK58; Q6PKI0; Q9H2L3; Q9P0J0; Q9Y327	Complex I biogenesis; Mitochondrial protein degradation		3	0	13.5	12.9	20.8	14.6	11.9	11.5	11.1	10.6	7.6	14.5	12.2	14.3	14.4	14	15.8	12.4	17.4	15	High	High	High	High
FALSE	High	Master Protein	Q00403	Transcription initiation factor IIB OS=Homo sapiens OX=9606 GN=GTF2B PE=1 SV=1	0	16.937	20	5	7	5	316	34.8	8.35	15.92	5	cell cycle OR cell proliferation;cell organization and biogenesis;protein metabolism;RNA metabolism OR transcription;other metabolic processes;other biological processes	nucleus;other cell component	nucleic acid binding activity;other molecular function	Pf00382, Pf08271	2959	ENSG00000137947	GTF2B	A8K1A7; hsa:2959; Q00403; Q5JS30	RNA Polymerase II Pre-transcription Events; RNA polymerase II transcribes snRNA genes; HIV Transcription Initiation; RNA Polymerase II HIV Promoter Escape; RNA Polymerase II Promoter Escape; RNA Polymerase II Transcription Pre-Initiation And Promoter Opening; RNA Polymerase II Transcription Initiation		9	0	13.9	13.6	10.3	14.3	11.5	12	11.7	12.4	11.6	13.1	11.3	11.5	9.8	10.2	13.6	9.3	10.9	17.7	High	High	High	High
FALSE	High	Master Protein	Q86X27	Ras-specific guanine nucleotide-releasing factor RalGPS2 OS=Homo sapiens OX=9606 GN=RALGPS2 PE=1 SV=1	0	4.4	3	2	2	2	583	65.1	8.73	2.37	2	signal transduction	plasma membrane;other membranes;other cell component	enzyme regulator activity	Pf00169, Pf00617	55103	ENSG00000116191	RALGPS2	B7Z7B1; hsa:55103; Q5T5Z1; Q5VZ67; Q86X27; Q9NW78			0	0	14.6	13.5	14.6	15.1	11.2	14.9	12	9.8	7.9	11.6	11.3	12	9.9	11.4	13	9	9.9	12.9	High	High	High	High
FALSE	High	Master Protein	Q659C4	La-related protein 1B OS=Homo sapiens OX=9606 GN=LARP1B PE=1 SV=2	0	5.429	4	3	4	1	914	105.3	7.61	4.39	3	other biological processes	cytosol;other cell component	nucleic acid binding activity	Pf05383, Pf21071	55132	ENSG00000138709	LARP1B	hsa:55132; Q2YDB6; Q4W599; Q4W5B2; Q659A0; Q659C4; Q6P5X2; Q7Z3F7; Q86VK7; Q8N6F4; Q8N7H4; Q8NAF2; Q9H5E7; Q9NW12			0	0	15.2	21.1	22.3	20.2	13.5	15.5	12.9	16.6	13.9	14.4	8.1	13	16.7	11.3	17.6	13	16.3	17.5	High	High	High	High
FALSE	High	Master Protein	Q14240	Eukaryotic initiation factor 4A-II OS=Homo sapiens OX=9606 GN=EIF4A2 PE=1 SV=2	0	59.93	26	9	183	1	407	46.4	5.48	422.81	9	protein metabolism;other metabolic processes;other biological processes	cytosol;translational apparatus;other cell component	nucleic acid binding activity;other molecular function	Pf00270, Pf00271	1974	ENSG00000156976	EIF4A2	D3DNU9; hsa:1974; Q14240; Q53XJ6; Q96B90; Q96EA8	L13a-mediated translational silencing of Ceruloplasmin expression; GTP hydrolysis and joining of the 60S ribosomal subunit; Deadenylation of mRNA; M-decay: degradation of maternal mRNAs by maternally stored factors; ISG15 antiviral mechanism; Translation initiation complex formation; Ribosomal scanning and start codon recognition; Z-decay: degradation of maternal mRNAs by zygotically expressed fa…		9	0	15.4	13.9	14.6	18.4	13.3	11.5	12	16.2	9.9	16.3	16.7	12.6	12.2	15	13.5	16.3	18.5	17.4	High	High	High	High
FALSE	High	Master Protein	Q9H1A4	Anaphase-promoting complex subunit 1 OS=Homo sapiens OX=9606 GN=ANAPC1 PE=1 SV=1	0	10.478	2	3	5	3	1944	216.4	6.3	7.16	3	cell cycle OR cell proliferation;protein metabolism;other metabolic processes;other biological processes	cytosol;nucleus	other molecular function	Pf12859, Pf18122, Pf20518, Pf21282	64682	ENSG00000153107	ANAPC1	hsa:64682; Q2M3H8; Q9BSE6; Q9H1A4; Q9H8D0	Senescence-Associated Secretory Phenotype (SASP); Separation of Sister Chromatids; Antigen processing: Ubiquitination & Proteasome degradation; Autodegradation of Cdh1 by Cdh1:APC/C; APC/C:Cdc20 mediated degradation of Securin; APC/C:Cdh1 mediated degradation of Cdc20 and other APC/C:Cdh1 targeted proteins in late mitosis/early G1; Cdc20:Phospho-APC/C mediated degradation of Cyclin A; Assembly of…		18	0	15.6	12.9	12.1	14.1	12.1	13.1	9.5	11.3	9.9	12.4	7.3	7.8	9.7	7.6	12.9	10.8	8.4	12	High	High	High	High
FALSE	High	Master Protein	Q9BUA3	Spindlin interactor and repressor of chromatin-binding protein OS=Homo sapiens OX=9606 GN=SPINDOC PE=1 SV=3	0	5.953	7	2	3	2	381	41	5.01	2.76	2	stress response;other biological processes	nucleus;other cell component		Pf18658	144097	ENSG00000168005	SPINDOC	hsa:144097; Q68CV7; Q6PHS2; Q96IH0; Q9BUA3			0	0	15.9	17.4	17.4	16.9	16.4	19	9.2	11.9	8.5	20.8	12.1	12.6	17.5	15	19.3	22.4	25.5	22.1	High	High	High	High
FALSE	High	Master Protein	Q9Y5J1	U3 small nucleolar RNA-associated protein 18 homolog OS=Homo sapiens OX=9606 GN=UTP18 PE=1 SV=3	0	9.62	6	2	4	2	556	62	8.76	14.66	2	RNA metabolism OR transcription;other metabolic processes;other biological processes	other membranes;nucleus;other cell component		Pf00400	51096	ENSG00000011260	UTP18	hsa:51096; Q9H4N6; Q9Y5J1	Major pathway of rRNA processing in the nucleolus and cytosol; rRNA modification in the nucleus and cytosol		2	0	16.1	16.1	24.7	18.4	19.4	16.8	16	13.3	11.3	13.9	16.6	17.7	11.4	11.7	21.7	14.8	17.8	14.5	High	High	High	High
FALSE	High	Master Protein	Q53H96	Pyrroline-5-carboxylate reductase 3 OS=Homo sapiens OX=9606 GN=PYCR3 PE=1 SV=3	0	8.185	9	2	3	2	274	28.6	7.72	5.17	2	other metabolic processes	cytosol;cytoskeleton;other cell component	other molecular function	Pf03807, Pf14748	65263	ENSG00000104524; ENSG00000276657	PYCR3	B3KMB5; B4DVT6; H0Y6C3; hsa:65263; Q53H96; Q8N3N9; Q96HX4; Q9H896	Glutamate and glutamine metabolism		1	0	16.3	17.5	18.5	21.2	16.8	18.3	13	17.4	7.2	17.1	16.4	17.1	23.7	16.3	23	20.2	17.6	16.9	High	High	High	High
FALSE	High	Master Protein	Q96HP0	Dedicator of cytokinesis protein 6 OS=Homo sapiens OX=9606 GN=DOCK6 PE=1 SV=3	0.001	3.908	1	2	2	1	2047	229.4	6.74	4.66	2	signal transduction	cytosol;other cell component	enzyme regulator activity	Pf06920, Pf11878, Pf14429, Pf20421, Pf20422	57572	ENSG00000130158	DOCK6	A6H8X5; hsa:57572; Q7Z7P4; Q96HP0; Q9P2F2	Factors involved in megakaryocyte development and platelet production; CDC42 GTPase cycle; RAC1 GTPase cycle		3	0	16.7	17	17.7	15.9	19.6	16.8	8	16.6	13.3	7.6	15.7	18.4	8.1	15.3	11.6	14.7	11.1	12.6	High	High	High	High
FALSE	High	Master Protein	Q86U38	Nucleolar protein 9 OS=Homo sapiens OX=9606 GN=NOP9 PE=1 SV=1	0	6.772	4	2	4	2	636	69.4	7.28	7.55	2	RNA metabolism OR transcription;other metabolic processes;transport	nucleus;other cell component		Pf22493	161424	ENSG00000196943; ENSG00000285326	NOP9	A8MY76; hsa:161424; Q86U38; Q8IVF0; Q8TBS6			0	0	16.8	21.5	23.1	24.8	27.3	25.6	15.8	13.5	14.6	33.4	23.1	21.8	22.9	17.9	30.4	24.1	29	33.7	High	High	High	High
FALSE	High	Master Protein	Q6ZXV5	Protein O-mannosyl-transferase TMTC3 OS=Homo sapiens OX=9606 GN=TMTC3 PE=1 SV=2	0	6.51	2	2	3	2	915	103.9	8.87	4.82	2	protein metabolism;other metabolic processes;stress response;other biological processes	other membranes;ER/Golgi	other molecular function	Pf08409, Pf13181, Pf13431	160418	ENSG00000139324	TMTC3	hsa:160418; Q5CZ86; Q5H9T6; Q68DQ6; Q68DX0; Q6ZXV5; Q7Z332; Q8NC50			0	0	16.8	21.1	30.2	22.4	19	17	14.1	16.7	14	20.1	15.2	20.3	19.7	15.5	21.4	20.3	20.9	35.4	High	High	High	High
FALSE	High	Master Protein	Q9UNY4	Transcription termination factor 2 OS=Homo sapiens OX=9606 GN=TTF2 PE=1 SV=2	0	7.476	2	2	2	2	1162	129.5	8.37	3.84	2	cell organization and biogenesis;DNA metabolism;RNA metabolism OR transcription;other metabolic processes;stress response	cytosol;nucleus	nucleic acid binding activity;other molecular function	Pf00176, Pf00271, Pf06839	8458	ENSG00000116830	TTF2	A8K4Q2; hsa:8458; O75921; Q5T2K7; Q5VVU8; Q8N6I8; Q9UNY4			0	0	16.9	15.5	17.3	17.1	13.5	12.7	17.2	13.7	9.5	12.3	14.3	11.9	14.8	15.1	17	17.1	17.5	23.5	High	High	High	High
FALSE	High	Master Protein	Q16401	26S proteasome non-ATPase regulatory subunit 5 OS=Homo sapiens OX=9606 GN=PSMD5 PE=1 SV=3	0	6.131	5	2	2	2	504	56.2	5.48	4.02	2	cell organization and biogenesis	cytosol;nucleus;other cell component		Pf10508	5711	ENSG00000095261	PSMD5	B4DZM8; hsa:5711; Q15045; Q16401; Q4VXG8	Proteasome assembly		1	0	16.9	17.2	20.8	20.9	17	16.9	12.6	21.7	14.5	7.7	7.9	7.9	10.8	9	7.1	7.9	7.4	15.4	High	High	High	High
FALSE	High	Master Protein	Q9P2M7	Cingulin OS=Homo sapiens OX=9606 GN=CGN PE=1 SV=3	0	8.305	3	3	3	3	1203	137	5.52	3.91	3	cell organization and biogenesis	plasma membrane;other membranes;cytoskeleton;other cell component	cytoskeletal activity	Pf01576	57530	ENSG00000143375	CGN	A6H8L3; A7MD22; hsa:57530; Q5T386; Q9NR25; Q9P2M7	TGF-beta receptor signaling in EMT (epithelial to mesenchymal transition)		1	0	17.3	14.2	12.3	17.4	6.3	10.1	15.5	12.9	10.5	7.2	5.2	12	6.1	8.8	12.1	8.1	12.8	13.8	High	High	High	High
FALSE	High	Master Protein	Q6N069	N-alpha-acetyltransferase 16, NatA auxiliary subunit OS=Homo sapiens OX=9606 GN=NAA16 PE=1 SV=2	0	14.575	4	4	8	3	864	101.4	7.87	16.56	4	protein metabolism;other metabolic processes;other biological processes	cytosol;nucleus;other cell component	translation activity	Pf07719, Pf12569	79612	ENSG00000172766	NAA16	B0QZ59; hsa:79612; Q5VSP9; Q6N069; Q6P2D5; Q8N5J3; Q8N870			0	0	17.9	14.1	20.5	13.9	12.5	11.2	13	15.3	9.9	17.7	16.7	11.9	14.4	8.4	12.2	18.9	16.4	14.7	High	High	High	High
FALSE	High	Master Protein	Q9UII4	E3 ISG15--protein ligase HERC5 OS=Homo sapiens OX=9606 GN=HERC5 PE=1 SV=2	0	6.354	4	2	2	2	1024	116.8	7.65	2.72	2	protein metabolism;other metabolic processes;stress response;signal transduction;other biological processes	cytosol;other cell component	other molecular function	Pf00415, Pf00632	51191	ENSG00000138646	HERC5	B2RTQ1; hsa:51191; Q69G20; Q9UII4	Antigen processing: Ubiquitination & Proteasome degradation; ISG15 antiviral mechanism; RSV-host interactions; PKR-mediated signaling; Negative regulators of DDX58/IFIH1 signaling		6	0	18.1	15.8	21.4	16.8	12.8	13.6	13.6	19.1	11.4	14.9	11.4	13	12.4	13.6	17.9	16.5	15.3	24.5	High	High	High	High
FALSE	High	Master Protein	Q13541	Eukaryotic translation initiation factor 4E-binding protein 1 OS=Homo sapiens OX=9606 GN=EIF4EBP1 PE=1 SV=3	0	8.185	32	2	2	2	118	12.6	5.48	5.78	2	cell cycle OR cell proliferation;signal transduction;other biological processes	cytosol;nucleus;other cell component	other molecular function	Pf05456	1978	ENSG00000187840	EIF4EBP1	B2R502; D3DSW8; hsa:1978; Q13541; Q6IBN3	mTORC1-mediated signalling; Activation of the mRNA upon binding of the cap-binding complex and eIFs, and subsequent binding to 43S		2	0	18.2	19.9	18.8	22.2	14	13.7	13.7	23.7	15.4	9.8	12.8	14.7	13.6	11.7	9.9	11.2	8	14.3	High	High	High	High
FALSE	High	Master Protein	Q2M389	WASH complex subunit 4 OS=Homo sapiens OX=9606 GN=WASHC4 PE=1 SV=2	0	6.017	2	2	4	2	1173	136.3	7.44	2.7	2	cell organization and biogenesis;transport;other biological processes	other membranes;nucleus;other cytoplasmic organelle;other cell component		Pf14744, Pf14745, Pf14746	23325	ENSG00000136051	WASHC4	hsa:23325; Q2M389; Q2NL83; Q8IW61; Q8N5W7; Q9NVD6; Q9UPW7			0	0	18.2	12.8	24.6	20.3	12.6	19.5	14.8	18.4	16.1	10.9	14.8	16.1	13.8	15.7	17.5	12.3	14.6	20.5	High	High	High	High
FALSE	High	Master Protein	Q06481	Amyloid beta precursor like protein 2 OS=Homo sapiens OX=9606 GN=APLP2 PE=1 SV=2	0	7.885	4	2	3	2	763	86.9	4.79	2.18	2	cell organization and biogenesis;developmental processes;signal transduction	plasma membrane;other membranes;ER/Golgi;nucleus	enzyme regulator activity;nucleic acid binding activity;other molecular function	Pf00014, Pf02177, Pf10515, Pf12924, Pf12925	334	ENSG00000084234	APLP2	B3KXX9; H7BXI4; hsa:334; Q06481; Q13861; Q14594; Q14662; Q71U10; Q7M4L3; Q9BT36	Regulation of Insulin-like Growth Factor (IGF) transport and uptake by Insulin-like Growth Factor Binding Proteins (IGFBPs); Post-translational protein phosphorylation; Platelet degranulation		3	0	18.3	15.8	18.5	15.6	13.2	11.5	10.2	12.2	8.6	10.7	9.6	10	4.5	5.6	9.7	20.6	29.8	22.4	High	High	High	High
FALSE	High	Master Protein	O60244	Mediator of RNA polymerase II transcription subunit 14 OS=Homo sapiens OX=9606 GN=MED14 PE=1 SV=2	0	7.103	2	2	3	2	1454	160.5	8.73	7.74	2	cell organization and biogenesis;RNA metabolism OR transcription;other metabolic processes;other biological processes	nucleus	other molecular function	Pf08638, Pf22981, Pf22983, Pf22984	9282	ENSG00000180182	MED14	hsa:9282; O60244; Q4KMR7; Q9UNB3	PPARA activates gene expression; Transcriptional regulation of white adipocyte differentiation; RSV-host interactions; Generic Transcription Pathway; MLL4 and MLL3 complexes regulate expression of PPARG target genes in adipogenesis and hepatic steatosis		5	0	18.7	21.4	24.1	18.7	21.9	18.8	19.2	22.2	15.5	26.6	19.3	19.5	20.9	18	25.3	19.8	21.4	38.8	High	High	High	High
FALSE	High	Master Protein	Q9HAU5	Regulator of nonsense transcripts 2 OS=Homo sapiens OX=9606 GN=UPF2 PE=1 SV=1	0	8.511	3	3	3	3	1272	147.7	5.69	2.25	3	RNA metabolism OR transcription;other metabolic processes;transport;developmental processes;other biological processes	cytosol;nucleus;other cell component	nucleic acid binding activity	Pf02854, Pf04050	26019	ENSG00000151461	UPF2	A6NLJ5; D3DRS0; hsa:26019; Q14BM1; Q5W0J4; Q8N8U1; Q9H1J2; Q9HAU5; Q9NWL1; Q9P2D9; Q9Y4M9	Regulation of expression of SLITs and ROBOs; Nonsense Mediated Decay (NMD) enhanced by the Exon Junction Complex (EJC)		2	0	18.9	16.3	20.4	24.8	18.8	20.6	16.4	13.6	12.1	14.7	12.1	19.4	16.1	17.8	22.5	18.4	15.5	16	High	High	High	High
FALSE	High	Master Protein	Q2KHR3	Glutamine and serine-rich protein 1 OS=Homo sapiens OX=9606 GN=QSER1 PE=1 SV=3	0	5.908	1	2	3	2	1735	189.9	7.08	2.65	2		other cell component		Pf13926	79832		QSER1	hsa:79832; Q2KHR3; Q6ZU30; Q6ZUR5			0	0	18.9	20.7	20.1	18.1	19.1	17.6	12.8	18.3	8.7	12.9	7.9	13.1	11.5	11.4	18.7	14.5	17.9	17.8	High	High	High	High
FALSE	High	Master Protein	Q9GZP9	Derlin-2 OS=Homo sapiens OX=9606 GN=DERL2 PE=1 SV=1	0	8.741	17	2	2	2	239	27.5	7.28	6.89	2	protein metabolism;other metabolic processes;stress response;transport;signal transduction;other biological processes	other membranes;ER/Golgi;other cytoplasmic organelle	other molecular function	Pf04511	51009	ENSG00000072849	DERL2	hsa:51009; Q9GZP9; Q9Y3A7	ABC-family proteins mediated transport; Defective CFTR causes cystic fibrosis; ER Quality Control Compartment (ERQC); Hedgehog ligand biogenesis; Hh mutants are degraded by ERAD		5	0	19	14	23.6	26.3	21.6	15.8	13.7	18.3	11.1	19.9	14.6	17.5	16.5	10.7	18.8	17.6	13.9	25	High	High	High	High
FALSE	High	Master Protein	Q13084	Large ribosomal subunit protein bL28m OS=Homo sapiens OX=9606 GN=MRPL28 PE=1 SV=4	0	11.712	15	2	13	2	256	30.1	8.29	9.88	2	protein metabolism;other metabolic processes	other membranes;cytosol;mitochondrion;translational apparatus	other molecular function	Pf00830	10573	ENSG00000086504	MRPL28	B2RCM4; D3DU46; hsa:10573; Q13084; Q4TT39; Q96S26; Q9BQD8; Q9BR04	Mitochondrial translation initiation; Mitochondrial translation elongation; Mitochondrial translation termination		3	0	19.1	15.2	21.8	18.7	13.9	11.2	12.5	17.1	10.1	19.4	13.1	18.4	16.9	11.9	29	23.3	22.5	26.6	High	High	High	High
FALSE	High	Master Protein	Q9H1I8	Activating signal cointegrator 1 complex subunit 2 OS=Homo sapiens OX=9606 GN=ASCC2 PE=1 SV=3	0	7.467	5	2	4	2	757	86.3	5.16	4.61	2	cell organization and biogenesis;protein metabolism;DNA metabolism;other metabolic processes;stress response;other biological processes	cytosol;translational apparatus;nucleus;other cell component	other molecular function	Pf02845	84164	ENSG00000100325	ASCC2	B7Z8E0; F5H6J9; hsa:84164; Q4TT54; Q8TAZ0; Q9H1I8; Q9H711; Q9H9D6	ALKBH3 mediated reversal of alkylation damage		1	0	19.1	23.1	20.8	20.2	19.1	23	18.7	16.3	11.8	16.3	24	21.1	12.1	17.9	17.9	20.2	17.6	20.7	High	High	High	High
FALSE	High	Master Protein	Q9UJX3	Anaphase-promoting complex subunit 7 OS=Homo sapiens OX=9606 GN=ANAPC7 PE=1 SV=5	0	12.268	7	3	6	3	565	63.1	5.72	14.56	3	protein metabolism;other metabolic processes;developmental processes;other biological processes	cytosol;cytoskeleton;nucleus;other cell component	other molecular function	Pf13181, Pf13432		ENSG00000196510	ANAPC7	Q96AC4; Q96GF4; Q9BU24; Q9NT16; Q9UJX3	Senescence-Associated Secretory Phenotype (SASP); Separation of Sister Chromatids; Antigen processing: Ubiquitination & Proteasome degradation; Autodegradation of Cdh1 by Cdh1:APC/C; APC/C:Cdc20 mediated degradation of Securin; APC/C:Cdh1 mediated degradation of Cdc20 and other APC/C:Cdh1 targeted proteins in late mitosis/early G1; Cdc20:Phospho-APC/C mediated degradation of Cyclin A; Assembly of…		18	0	19.5	19.4	23	21.5	19.6	14.2	16.7	15.4	12.8	15.5	11.5	16.5	18.8	16	19.2	22.5	18.8	20.5	High	High	High	High
FALSE	High	Master Protein	P10589	COUP transcription factor 1 OS=Homo sapiens OX=9606 GN=NR2F1 PE=1 SV=1	0	11.472	10	3	4	1	423	46.1	8.25	8.27	3	developmental processes;signal transduction;other biological processes	cytosol;nucleus	nucleic acid binding activity;other molecular function	Pf00104, Pf00105	7025	ENSG00000175745	NR2F1	hsa:7025; P10589	Nuclear Receptor transcription pathway		1	0	19.7	19.5	17.7	24.5	10.5	17.1	11.1	13.9	15.1	19	14.4	15.3	14.2	18.4	22.6	18.4	18.7	24.9	High	High	High	High
FALSE	High	Master Protein	P62820	Ras-related protein Rab-1A OS=Homo sapiens OX=9606 GN=RAB1A PE=1 SV=3	0	39.077	37	6	42	1	205	22.7	6.21	106.54	6	cell adhesion;cell-cell signaling;cell organization and biogenesis;other metabolic processes;stress response;transport;other biological processes	other membranes;cytosol;ER/Golgi;other cytoplasmic organelle;other cell component	other molecular function	Pf00071	5861	ENSG00000138069	RAB1A	hsa:5861; P11476; P62820; Q6FIE7; Q96N61; Q9Y3T2	COPI-dependent Golgi-to-ER retrograde traffic; COPI-mediated anterograde transport; RAB GEFs exchange GTP for GDP on RABs; RAB geranylgeranylation; COPII-mediated vesicle transport; Golgi Cisternae Pericentriolar Stack Reorganization		6	0	20.4	19.3	22	24.8	11.3	15.9	8.3	18.8	14	14.7	15.4	13.8	14.6	13.5	17.5	15.4	12.9	18.7	High	High	High	High
FALSE	High	Master Protein	Q12923	Tyrosine-protein phosphatase non-receptor type 13 OS=Homo sapiens OX=9606 GN=PTPN13 PE=1 SV=2	0	7.258	1	2	2	2	2485	276.7	6.42	5.51	2	protein metabolism;other metabolic processes;other biological processes	plasma membrane;other membranes;cytosol;cytoskeleton;nucleus;other cell component	other molecular function	Pf00102, Pf00373, Pf00595, Pf09379, Pf09380, Pf16599	5783	ENSG00000163629	PTPN13	B2RTR0; hsa:5783; Q12923; Q15159; Q15263; Q15264; Q15265; Q15674; Q16826; Q8IWH7; Q9NYN9; Q9UDA8	Synthesis of PIPs at the plasma membrane; RND2 GTPase cycle; RND3 GTPase cycle; RND1 GTPase cycle; Interleukin-37 signaling	Ectoderm differentiation	6	0	20.5	25.6	24.7	25.2	20.9	24.2	18.3	31.8	21.2	31.3	28.3	21.3	24	20.3	31.2	22.5	27.6	35.5	High	High	High	High
FALSE	High	Master Protein	Q9UPP1	Histone lysine demethylase PHF8 OS=Homo sapiens OX=9606 GN=PHF8 PE=1 SV=3	0	8.815	3	2	2	2	1060	117.8	8.72	7.06	2	cell cycle OR cell proliferation;cell organization and biogenesis;developmental processes;other biological processes	other membranes;nucleus	other molecular function	Pf00628, Pf02373, Pf17811	23133	ENSG00000172943	PHF8	B3KMV4; B7Z911; hsa:23133; Q5H9U5; Q5JPR9; Q5JPS0; Q5JPS2; Q5JPS3; Q5VUJ4; Q7Z6D4; Q9HAH2; Q9UPP1	HDMs demethylate histones		1	0	20.6	25.5	26.6	21.3	18.2	20.8	22.2	18.2	14.5	21.7	17.7	24.2	27.5	19.6	25.4	24.7	22.3	30.8	High	High	High	High
FALSE	High	Master Protein	P05386	Large ribosomal subunit protein P1 OS=Homo sapiens OX=9606 GN=RPLP1 PE=1 SV=1	0	11.73	39	2	34	1	114	11.5	4.32	61.75	2	protein metabolism;other metabolic processes	cytosol;translational apparatus;other cell component	enzyme regulator activity;other molecular function	Pf00428	6176	ENSG00000137818	RPLP1	A6NIB2; hsa:6176; P05386	L13a-mediated translational silencing of Ceruloplasmin expression; Formation of a pool of free 40S subunits; GTP hydrolysis and joining of the 60S ribosomal subunit; Regulation of expression of SLITs and ROBOs; Major pathway of rRNA processing in the nucleolus and cytosol; Nonsense Mediated Decay (NMD) enhanced by the Exon Junction Complex (EJC); SRP-dependent cotranslational protein targeting to…		13	0	21.2	17.2	26.1	17.2	15.4	11.7	9.2	24	15.2	18.2	16.2	19	16	16.8	13.5	15.9	10.1	16.5	High	High	High	High
FALSE	High	Master Protein	Q96JG6	Syndetin OS=Homo sapiens OX=9606 GN=VPS50 PE=1 SV=3	0	5.755	2	2	2	2	964	111.1	6.2	2.58	2	transport	other cytoplasmic organelle;other cell component	other molecular function	Pf10474, Pf10475	55610	ENSG00000004766	VPS50	B3KX22; D1MQ00; F5H5U7; hsa:55610; Q75N07; Q8WVK3; Q96JG6; Q9H5C6			0	0	21.5	22.7	24.2	24.7	17.9	18.4	15.1	21.2	13.6	18.6	17.4	12.7	20.3	14	21.8	16.9	23.1	20.7	High	High	High	High
FALSE	High	Master Protein	Q96HN2	Adenosylhomocysteinase 3 OS=Homo sapiens OX=9606 GN=AHCYL2 PE=1 SV=1	0	9.433	5	3	3	1	611	66.7	7.36	8.74	3	other metabolic processes	cytosol;ER/Golgi;other cell component	other molecular function	Pf00670, Pf05221	23382	ENSG00000158467	AHCYL2	B4DIZ5; D9N155; hsa:23382; O94917; Q96HN2	Bicarbonate transporters		1	0	21.7	20	26.9	24	24.2	23.5	18.4	22.5	17.2	25	20.7	28.4	25.1	20.6	27.5	22.9	25.7	29.2	High	High	High	High
FALSE	High	Master Protein	P12694	2-oxoisovalerate dehydrogenase subunit alpha, mitochondrial OS=Homo sapiens OX=9606 GN=BCKDHA PE=1 SV=2	0	12.382	7	2	3	2	445	50.4	8.27	8.36	2	other metabolic processes	mitochondrion;other cell component	other molecular function	Pf00676	593	ENSG00000248098	BCKDHA	B4DP47; E7EW46; hsa:593; P12694; Q16034; Q16472	Branched-chain amino acid catabolism; Branched-chain ketoacid dehydrogenase kinase deficiency; BCKDH synthesizes BCAA-CoA from KIC, KMVA, KIV; Loss-of-function mutations in DBT cause MSUD2; Loss-of-function mutations in DLD cause MSUD3/DLDD; H139Hfs13* PPM1K causes a mild variant of MSUD; Loss-of-function mutations in BCKDHA or BCKDHB cause MSUD		7	0	22	21.3	22.7	13.1	16.4	13.4	10.7	20.7	10.9	18.2	13.6	14.2	12.2	14.7	15	21.3	18.6	17.9	High	High	High	High
FALSE	High	Master Protein	A0A024RBG1	Diphosphoinositol polyphosphate phosphohydrolase NUDT4B OS=Homo sapiens OX=9606 GN=NUDT4B PE=3 SV=1	0	6.718	14	2	2	2	181	20.4	6.35	3.02	2	other metabolic processes	cytosol;nucleus;other cell component	nucleic acid binding activity;other molecular function	Pf00293	11163	ENSG00000177144	NUDT4B	A0A024RBG1			0	0	22.3	22.7	24.6	28.5	22.1	19.5	13.4	19.9	9.6	15.1	16.5	24	18.6	13.2	26.1	18.7	16.8	24.1	High	High	High	High
FALSE	High	Master Protein	Q9Y3X0	Coiled-coil domain-containing protein 9 OS=Homo sapiens OX=9606 GN=CCDC9 PE=1 SV=1	0.001	3.938	3	2	2	2	531	59.7	5.4	2.33	2		nucleus	nucleic acid binding activity	Pf15266	26093	ENSG00000105321	CCDC9	hsa:26093; Q9Y3X0			0	0	22.4	20.2	16.7	23.1	22.2	23.2	14.6	23.2	12.7	21.9	17.3	22.7	23.7	20.7	28.5	22.3	18.7	19.5	High	High	High	High
FALSE	High	Master Protein	Q8TCD5	5'(3')-deoxyribonucleotidase, cytosolic type OS=Homo sapiens OX=9606 GN=NT5C PE=1 SV=2	0	9.538	21	2	3	2	201	23.4	6.64	6.96	2	other metabolic processes	cytosol;nucleus;other cell component	other molecular function	Pf06941	30833	ENSG00000125458	NT5C	hsa:30833; Q8TCD5; Q96HS6; Q9NP82	Purine catabolism; Pyrimidine catabolism		2	0	22.6	17.4	22.7	20.7	16.2	17.1	14.6	17.8	9.4	18.1	9.4	11.8	14.3	15.5	16.4	13.4	18	13	High	High	High	High
FALSE	High	Master Protein	Q9UNX4	WD repeat-containing protein 3 OS=Homo sapiens OX=9606 GN=WDR3 PE=1 SV=1	0	7.609	3	2	2	2	943	106	6.64	6.7	2	RNA metabolism OR transcription;other metabolic processes;other biological processes	other membranes;nucleus;other cell component	nucleic acid binding activity	Pf00400, Pf04003, Pf12894	10885	ENSG00000065183	WDR3	hsa:10885; Q9UNX4	Major pathway of rRNA processing in the nucleolus and cytosol; rRNA modification in the nucleus and cytosol		2	0	22.8	24.5	23.3	26.3	15.5	16.8	13.5	17.2	14.2	34.6	23.6	28.6	22.4	20.6	36.4	42.1	43.2	42.4	High	High	High	High
FALSE	High	Master Protein	Q8NFP9	Neurobeachin OS=Homo sapiens OX=9606 GN=NBEA PE=1 SV=3	0	4.981	1	2	3	1	2946	327.6	6.18	0	2	other biological processes	plasma membrane;other membranes;cytosol;ER/Golgi;other cell component	other molecular function	Pf02138, Pf06469, Pf13385, Pf14844, Pf15787, Pf20425, Pf20426	26960	ENSG00000172915	NBEA	B7Z2H9; hsa:26960; Q5T320; Q8NFP9; Q9HCM8; Q9NSU1; Q9NW98; Q9Y6J1	NOTCH1 Intracellular Domain Regulates Transcription; Neurotransmitter receptors and postsynaptic signal transmission; Assembly and cell surface presentation of NMDA receptors; PKA activation		4	0	23.1	21.5	31.6	32.7	30.7	33.4	19	22	14.8	22.6	27.8	21	25.5	19.6	26.2	17.1	24.7	21.4	High	High	High	High
FALSE	High	Master Protein	Q58FF6	Putative heat shock protein HSP 90-beta 4 OS=Homo sapiens OX=9606 GN=HSP90AB4P PE=5 SV=1	0	24.699	9	5	23	1	505	58.2	4.73	65.49	5	protein metabolism;other metabolic processes;stress response;other biological processes	plasma membrane;other membranes;cytosol;other cell component	other molecular function	Pf00183			HSP90AB4P	Q58FF6			0	0	23.5	21.2	24.4	27.2	17.4	20	18	18.9	11.9	23.5	16.7	16.6	15.6	15.2	27.9	22.8	19.5	24.7	High	High	High	High
FALSE	High	Master Protein	Q9P2B4	CTTNBP2 N-terminal-like protein OS=Homo sapiens OX=9606 GN=CTTNBP2NL PE=1 SV=2	0	6.856	3	2	2	2	639	70.1	8.06	4.68	2	protein metabolism;other metabolic processes;other biological processes	cytoskeleton;other cell component	other molecular function	Pf09727	55917	ENSG00000143079	CTTNBP2NL	B3KMS5; hsa:55917; Q96B40; Q9P2B4			0	0	23.5	20.9	21	24.6	20.5	32.5	19.9	13.8	12.1	23.1	18.8	24.2	24.7	17.7	25.8	16.1	23.4	26.3	High	High	High	High
FALSE	High	Master Protein	Q13362	Serine/threonine-protein phosphatase 2A 56 kDa regulatory subunit gamma isoform OS=Homo sapiens OX=9606 GN=PPP2R5C PE=1 SV=3	0	6.126	4	2	3	2	524	61	6.87	4.3	2	cell cycle OR cell proliferation;protein metabolism;other metabolic processes;stress response;signal transduction;other biological processes	cytosol;ER/Golgi;nucleus;other cell component	enzyme regulator activity	Pf01603	5527	ENSG00000078304	PPP2R5C	B4DYJ8; B5BUA5; F5GWP3; hsa:5527; Q13362; Q14391; Q15060; Q15174; Q6ZN33	Disassembly of the destruction complex and recruitment of AXIN to the membrane; Beta-catenin phosphorylation cascade; Signaling by GSK3beta mutants; CTNNB1 S33 mutants aren't phosphorylated; CTNNB1 S37 mutants aren't phosphorylated; CTNNB1 S45 mutants aren't phosphorylated; CTNNB1 T41 mutants aren't phosphorylated; APC truncation mutants have impaired AXIN binding; AXIN missense mutants destabili…		23	0	23.5	22.4	30.5	25.8	15.2	11.8	17.9	18.4	16	14.8	11.7	10	20.2	9.9	16.5	19.4	17.9	14	High	High	High	High
FALSE	High	Master Protein	Q9Y4F5	Centrosomal protein of 170 kDa protein B OS=Homo sapiens OX=9606 GN=CEP170B PE=1 SV=4	0	4.756	1	2	2	1	1589	171.6	6.84	4.1	2		cytoskeleton;other cell component		Pf00498, Pf15308	283638	ENSG00000099814	CEP170B	hsa:283638; Q2KHR7; Q86TI7; Q9Y4F5			0	0	23.9	22.3	21.3	23.6	25.2	24.5	20.2	20.1	12.8	14.9	10.4	12.1	14.9	17.6	16.7	13.2	13.4	15.5	High	High	High	High
FALSE	High	Master Protein	Q9H6U6	BCAS3 microtubule associated cell migration factor OS=Homo sapiens OX=9606 GN=BCAS3 PE=1 SV=3	0	7.396	3	2	2	2	928	101.2	6.7	6.18	2	cell-cell signaling;other metabolic processes;stress response;developmental processes;other biological processes	cytoskeleton;nucleus;other cell component	enzyme regulator activity;cytoskeletal activity;other molecular function	Pf12490, Pf21034	54828	ENSG00000141376	BCAS3	hsa:54828; Q17RM0; Q6KF21; Q8IXI6; Q8NDR8; Q8TDL9; Q8TDM1; Q8WY55; Q9BVF0; Q9H6U6; Q9H957; Q9H9Y9; Q9NXP4			0	0	24.4	25.7	25.3	28.7	22.2	19.3	23.3	25	19.5	20.9	13.1	16.9	16	16.6	15	19.4	23.7	26.5	High	High	High	High
FALSE	High	Master Protein	Q15477	Superkiller complex protein 2 OS=Homo sapiens OX=9606 GN=SKIC2 PE=1 SV=3	0	26.845	11	6	8	6	1246	137.7	6.06	21.79	6	cell organization and biogenesis;protein metabolism;RNA metabolism OR transcription;other metabolic processes	cytosol;nucleus;other cell component	nucleic acid binding activity;other molecular function	Pf00270, Pf00271, Pf08148, Pf13234, Pf17911, Pf21408	6499	ENSG00000204351; ENSG00000206353; ENSG00000223493; ENSG00000225737; ENSG00000228896; ENSG00000232616	SKIC2	hsa:6499; O15005; Q12902; Q15476; Q15477; Q5ST66	Association of TriC/CCT with target proteins during biosynthesis; mRNA decay by 3' to 5' exoribonuclease		2	0	24.6	17.2	21.1	21.3	18.1	14.9	6.8	16.8	8.8	13.5	10.3	18	18	12.7	15.2	13.9	14.9	14.8	High	High	High	High
FALSE	High	Master Protein	Q969S9	Ribosome-releasing factor 2, mitochondrial OS=Homo sapiens OX=9606 GN=GFM2 PE=1 SV=1	0	8.066	4	2	3	2	779	86.5	6.51	8.75	2	cell organization and biogenesis;protein metabolism;other metabolic processes	mitochondrion	other molecular function	Pf00009, Pf00679, Pf03764, Pf14492, Pf22042	84340	ENSG00000164347	GFM2	A0AR28; hsa:84340; Q8N6D8; Q8WYI0; Q969S9; Q9H6Z1	Mitochondrial translation termination		1	0	24.9	22.3	28.7	29	22.6	19.5	16.1	21.3	17	21.2	20.8	23.8	20.4	13.5	21.2	26.2	18.9	25.1	High	High	High	High
FALSE	High	Master Protein	O15270	Serine palmitoyltransferase 2 OS=Homo sapiens OX=9606 GN=SPTLC2 PE=1 SV=1	0	16.526	11	4	7	4	562	62.9	7.78	12.18	4	other metabolic processes;other biological processes	other membranes;ER/Golgi;other cell component	other molecular function	Pf00155	9517	ENSG00000100596	SPTLC2	hsa:9517; O15270; Q16685	Sphingolipid de novo biosynthesis		1	0	25.2	29.6	37.8	37.2	15.2	20.5	22.4	27.3	19.1	25.7	16	21.4	23.1	14.5	23.1	41.8	30	32.7	High	High	High	High
FALSE	High	Master Protein	O43301	Heat shock 70 kDa protein 12A OS=Homo sapiens OX=9606 GN=HSPA12A PE=1 SV=2	0	7.485	5	3	3	3	675	74.9	6.77	4.14	3		nucleus;other cell component	other molecular function		259217	ENSG00000165868	HSPA12A	hsa:259217; O43301	Regulation of HSF1-mediated heat shock response		1	0	25.8	30.4	34	31.7	22.9	23.3	16.8	32.7	18.7	27	25.7	31.1	33.3	35.8	28.8	27.9	21.1	26.2	High	High	High	High
FALSE	High	Master Protein	Q8WUW1	Protein BRICK1 OS=Homo sapiens OX=9606 GN=BRK1 PE=1 SV=1	0	7.261	32	2	6	2	75	8.7	5.45	15.19	2	cell cycle OR cell proliferation;cell organization and biogenesis;developmental processes;signal transduction;other biological processes	cytosol;cytoskeleton;other cell component	other molecular function		55845	ENSG00000254999	BRK1	B2R5E2; hsa:55845; Q8WUW1; Q9P082	RAC1 GTPase cycle; VEGFA-VEGFR2 Pathway; Regulation of actin dynamics for phagocytic cup formation; FCGR3A-mediated phagocytosis; RHO GTPases Activate WASPs and WAVEs; RAC2 GTPase cycle; RAC3 GTPase cycle		7	0	25.9	23.9	27.7	16.6	18.8	17.3	15	20.3	16.4	14.4	20.4	20.4	24	14.8	15.2	21.9	23.7	28.4	High	High	High	High
FALSE	High	Master Protein	Q8NI36	WD repeat-containing protein 36 OS=Homo sapiens OX=9606 GN=WDR36 PE=1 SV=1	0	5.399	2	2	3	2	951	105.3	7.53	4.95	2	RNA metabolism OR transcription;other metabolic processes;other biological processes	nucleus;other cell component		Pf00400, Pf04192, Pf12894	134430		WDR36	A2RUS4; hsa:134430; Q68E02; Q8N1Q2; Q8NI36	Major pathway of rRNA processing in the nucleolus and cytosol; rRNA modification in the nucleus and cytosol		2	0	26.1	26.6	30.1	25.7	19.8	21.9	15.1	21.6	14.9	31.9	27.3	27	20	22.6	31.1	27.3	35.9	43.9	High	High	High	High
FALSE	High	Master Protein	Q5VIR6	Vacuolar protein sorting-associated protein 53 homolog OS=Homo sapiens OX=9606 GN=VPS53 PE=1 SV=2	0	7.452	7	2	2	2	832	94.3	6.7	5.57	2	transport	other membranes;cytosol;ER/Golgi;other cytoplasmic organelle;other cell component		Pf04100, Pf16854	55275	ENSG00000141252; ENSG00000283883	VPS53	A8K2S8; B3FH42; hsa:55275; Q5VIR6; Q8WYW3; Q9BRR2; Q9BY02; Q9NV25	Retrograde transport at the Trans-Golgi-Network		1	0	26.2	30	31.8	38.1	22.1	26.1	20.3	36.6	24	18.6	19	16.2	17.7	20.3	23.9	17.4	22.4	19.7	High	High	High	High
FALSE	High	Master Protein	Q12929	Epidermal growth factor receptor kinase substrate 8 OS=Homo sapiens OX=9606 GN=EPS8 PE=1 SV=1	0	5.427	3	2	3	2	822	91.8	7.5	7.1	2	cell cycle OR cell proliferation;cell organization and biogenesis;signal transduction;other biological processes	plasma membrane;other membranes;other cell component	cytoskeletal activity;other molecular function	Pf00018, Pf08416, Pf18016, Pf22975	2059	ENSG00000151491	EPS8	A6NMC3; A8K6W2; A8KA66; B4DX66; hsa:2059; Q12929; Q8N6J0	Sensory processing of sound by inner hair cells of the cochlea; Sensory processing of sound by outer hair cells of the cochlea		2	0	26.5	23.8	29.2	29.1	29.4	24.6	19.4	24.1	13.6	27.3	21.1	27.3	23.9	19.1	30.6	27.3	27.5	33	High	High	High	High
FALSE	High	Master Protein	Q9BXW7	Haloacid dehalogenase-like hydrolase domain-containing 5 OS=Homo sapiens OX=9606 GN=HDHD5 PE=1 SV=1	0	20.026	13	5	12	5	423	46.3	8.13	20.83	5	other metabolic processes	mitochondrion		Pf13344	27440	ENSG00000069998	HDHD5	B2RCK5; hsa:27440; Q9BXW7; Q9BXW8; Q9NWA8; Q9NX41			0	0	26.7	23.6	25.8	26	20.7	22.1	25.5	30.7	16.6	23.7	23.5	30.1	17.8	16.4	28.3	17.7	26.5	23.4	High	High	High	High
FALSE	High	Master Protein	Q8N5C6	S1 RNA-binding domain-containing protein 1 OS=Homo sapiens OX=9606 GN=SRBD1 PE=1 SV=2	0	15.836	6	4	5	4	995	111.7	8.72	11.47	4	protein metabolism;other metabolic processes		nucleic acid binding activity;other molecular function	Pf00575, Pf09371, Pf12836, Pf16921, Pf17674, Pf22706	55133	ENSG00000068784	SRBD1	hsa:55133; Q53T56; Q8N5C6; Q96TA4; Q9NW11			0	0	26.8	29.6	26.8	30	23.2	20.9	23.1	24.4	17.3	17.2	11.5	13.9	16.9	9.9	20	19	19.5	20.8	High	High	High	High
FALSE	High	Master Protein	Q6UW63	Protein O-glucosyltransferase 2 OS=Homo sapiens OX=9606 GN=POGLUT2 PE=1 SV=1	0	10.389	8	3	3	3	502	58	7.71	5.03	3	protein metabolism;other metabolic processes	cytosol;ER/Golgi;nucleus;other cell component	other molecular function	Pf00630, Pf05686	79070	ENSG00000134901	POGLUT2	hsa:79070; Q53HL3; Q6UW63; Q9BVD2			0	0	26.9	18.6	31	27.1	28.4	26.9	23.1	28.6	16.7	25.4	21	28	21.1	20.6	25.1	23.8	23	33.2	High	High	High	High
FALSE	High	Master Protein	Q8IYU8	Calcium uptake protein 2, mitochondrial OS=Homo sapiens OX=9606 GN=MICU2 PE=1 SV=2	0	9.458	7	2	2	2	434	49.6	9.09	6.3	2	transport;other biological processes	other membranes;mitochondrion	other molecular function		221154	ENSG00000165487	MICU2	hsa:221154; Q8IYU8; Q8N0T6; Q8NAX8	Mitochondrial protein degradation; Processing of SMDT1		3	0	27	30	37.5	33.8	20	27.9	23.4	26.2	17.2	25.4	22.6	21.7	18.8	20.1	27.4	28.7	26	31.8	High	High	High	High
FALSE	High	Master Protein	Q96F07	Cytoplasmic FMR1-interacting protein 2 OS=Homo sapiens OX=9606 GN=CYFIP2 PE=1 SV=2	0	20.569	5	6	14	2	1278	148.3	7.31	33.01	6	cell adhesion;cell organization and biogenesis;protein metabolism;other metabolic processes;developmental processes;other biological processes	cytosol;nucleus;other cell component	other molecular function	Pf05994, Pf07159	26999	ENSG00000055163	CYFIP2	A6NLT2; D3DQJ3; hsa:26999; Q53EN5; Q96F07; Q9NTK4; Q9ULQ2; Q9UN29	RAC1 GTPase cycle; VEGFA-VEGFR2 Pathway; Regulation of actin dynamics for phagocytic cup formation; FCGR3A-mediated phagocytosis; RHO GTPases Activate WASPs and WAVEs		5	0	27.8	37.4	35.7	30.5	22.7	24.4	21.4	26	22	22.6	18.6	22.6	19.9	14.7	17.6	17.6	26.5	28.9	High	High	High	High
FALSE	High	Master Protein	Q9BU89	Deoxyhypusine hydroxylase OS=Homo sapiens OX=9606 GN=DOHH PE=1 SV=1	0	8.258	10	2	9	2	302	32.9	4.83	21.1	2	protein metabolism;other metabolic processes	cytosol	other molecular function	Pf13646	83475	ENSG00000129932	DOHH	hsa:83475; O75265; Q9BU89	Hypusine synthesis from eIF5A-lysine		1	0	28.2	19.7	29.9	25.3	23.3	23.2	22.8	26.3	18.7	22.9	18.1	20.7	23	20.3	23.8	25.7	25.7	24	High	High	High	High
FALSE	High	Master Protein	P54619	5'-AMP-activated protein kinase subunit gamma-1 OS=Homo sapiens OX=9606 GN=PRKAG1 PE=1 SV=1	0	5.038	6	2	2	2	331	37.6	6.92	2.42	2	protein metabolism;other metabolic processes;transport;signal transduction;other biological processes	cytosol;nucleus;other cell component	enzyme regulator activity;kinase activity;other molecular function	Pf00571	5571	ENSG00000181929	PRKAG1	B4DDT7; hsa:5571; P54619; Q8N7V9	TP53 Regulates Metabolic Genes; Regulation of TP53 Activity through Phosphorylation; Translocation of SLC2A4 (GLUT4) to the plasma membrane; Activation of AMPK downstream of NMDARs; Macroautophagy; Energy dependent regulation of mTOR by LKB1-AMPK; Activation of PPARGC1A (PGC-1alpha) by phosphorylation; Lipophagy		8	0	28.3	26.1	25.6	27.7	19.4	24.1	22.3	23.5	13.7	19.5	20.3	20.8	20.6	17	30.6	23.3	25.8	24.3	High	High	High	High
FALSE	High	Master Protein	Q86VV8	Rotatin OS=Homo sapiens OX=9606 GN=RTTN PE=1 SV=3	0	7.583	1	2	7	2	2226	248.5	6.7	17.54	2	cell cycle OR cell proliferation;cell organization and biogenesis;developmental processes	cytoskeleton;other cell component		Pf14726	25914	ENSG00000176225	RTTN	hsa:25914; Q68CS9; Q6ZRL8; Q6ZTK3; Q86TG4; Q86VV8; Q8N8N8; Q8TBQ4; Q96IN9; Q9UFJ4			0	0	28.4	25.2	31.3	26.8	24.8	24.5	18.5	16.6	15.9	23.8	16.9	18.6	24.4	19	30.1	21.9	18.9	22.2	High	High	High	High
FALSE	High	Master Protein	P07992	DNA excision repair protein ERCC-1 OS=Homo sapiens OX=9606 GN=ERCC1 PE=1 SV=1	0	7.694	10	2	3	2	297	32.5	6.25	11.43	2	cell cycle OR cell proliferation;cell organization and biogenesis;DNA metabolism;other metabolic processes;stress response;developmental processes;signal transduction;other biological processes	nucleus;other cell component	nucleic acid binding activity;other molecular function	Pf00633, Pf03834	2067	ENSG00000012061	ERCC1	B2RC01; B3KRR0; hsa:2067; P07992; Q7Z7F5; Q96S40	Fanconi Anemia Pathway; Dual incision in TC-NER; HDR through Single Strand Annealing (SSA); Formation of Incision Complex in GG-NER; Dual Incision in GG-NER		5	0	28.7	25.1	29.2	31	21.7	16.4	19.3	28.9	15.9	27.3	26.5	25.4	24.5	19.3	28.8	26.8	23.4	31.7	High	High	High	High
FALSE	High	Master Protein	Q9P273	Teneurin-3 OS=Homo sapiens OX=9606 GN=TENM3 PE=1 SV=3	0	4.723	1	2	2	2	2699	300.8	6.42	2.36	2	cell adhesion;developmental processes;signal transduction;other biological processes	plasma membrane;other membranes;other cell component	other molecular function	Pf06484, Pf15636	55714	ENSG00000218336	TENM3	hsa:55714; Q5XUL9; Q96SY2; Q9NV77; Q9NVW1; Q9NZJ2; Q9P273			0	0	29.2	30.4	29.5	25.2	18.5	16.2	14.4	25	23.1	32.6	35.5	31.2	32.3	23.3	35.8	37	46.9	35.5	High	High	High	High
FALSE	High	Master Protein	Q8TDI0	Chromodomain-helicase-DNA-binding protein 5 OS=Homo sapiens OX=9606 GN=CHD5 PE=1 SV=1	0	43.08	7	10	30	1	1954	222.9	6.15	83.04	10	cell organization and biogenesis;developmental processes;other biological processes	cytosol;nucleus;other cell component	nucleic acid binding activity;other molecular function	Pf00176, Pf00271, Pf00385, Pf00628, Pf06461, Pf06465, Pf08073, Pf08074	26038	ENSG00000116254	CHD5	hsa:26038; O75032; Q5TG89; Q7LGH2; Q8TDI0; Q9UFR9			0	0	29.6	25.8	32.1	27.5	17.7	20.1	23	27.6	18.8	38.6	22.2	30.8	26.1	17.5	32.7	30.8	44	38.9	High	High	High	High
FALSE	High	Master Protein	Q9UL15	BAG family molecular chaperone regulator 5 OS=Homo sapiens OX=9606 GN=BAG5 PE=1 SV=1	0	17.287	18	4	6	4	447	51.2	6.05	12.61	4	cell organization and biogenesis;protein metabolism;other metabolic processes;other biological processes	cytosol;mitochondrion;nucleus;other cell component	other molecular function	Pf02179	9529	ENSG00000166170	BAG5	hsa:9529; O94950; Q86W59; Q9UL15	Regulation of HSF1-mediated heat shock response		1	0	29.8	29.7	31.5	30.5	20.5	23.9	20.3	30.4	18.1	21	17.7	20.5	24.1	15	22.4	24.6	28.4	22.3	High	High	High	High
FALSE	High	Master Protein	P21964	Catechol O-methyltransferase OS=Homo sapiens OX=9606 GN=COMT PE=1 SV=2	0	6.831	9	2	4	2	271	30	5.47	4.23	2	cell-cell signaling;other metabolic processes;stress response;transport;developmental processes;other biological processes	plasma membrane;other membranes;cytosol;other cell component	other molecular function	Pf01596	1312	ENSG00000093010	COMT	A8MPV9; hsa:1312; P21964; Q6IB07; Q6ICE6; Q9BWC7	Potential therapeutics for SARS; Methylation; Enzymatic degradation of dopamine by COMT; Enzymatic degradation of Dopamine by monoamine oxidase		4	0	29.8	32.8	43.9	36.5	30.9	31.6	33.8	24.6	19.5	34.5	27.1	29.9	26.4	31.5	40.4	35.6	28.1	35.1	High	High	High	High
FALSE	High	Master Protein	O43464	Serine protease HTRA2, mitochondrial OS=Homo sapiens OX=9606 GN=HTRA2 PE=1 SV=2	0	13.679	11	3	7	3	458	48.8	10.07	23.98	3	cell organization and biogenesis;protein metabolism;other metabolic processes;stress response;developmental processes;signal transduction;other biological processes	plasma membrane;other membranes;cytosol;cytoskeleton;mitochondrion;ER/Golgi;nucleus;other cell component	enzyme regulator activity;other molecular function	Pf13365, Pf17820	27429	ENSG00000115317	HTRA2	hsa:27429; O43464; Q9HBZ4; Q9P0Y3; Q9P0Y4	Mitochondrial protein degradation; Mitochondrial unfolded protein response (UPRmt)		2	0	29.9	32.7	34.2	39.6	25.3	27.7	21.2	28	26.5	29.2	22.2	25.9	29.1	17.7	30.5	28	20.1	29	High	High	High	High
FALSE	High	Master Protein	P49917	DNA ligase 4 OS=Homo sapiens OX=9606 GN=LIG4 PE=1 SV=2	0	5.908	2	2	2	2	911	103.9	7.96	3.19	2	cell cycle OR cell proliferation;cell organization and biogenesis;DNA metabolism;other metabolic processes;stress response;developmental processes;other biological processes	nucleus;other cell component	nucleic acid binding activity;other molecular function	Pf00533, Pf01068, Pf04675, Pf04679, Pf11411	3981	ENSG00000174405	LIG4	hsa:3981; P49917; Q8IY66; Q8TEU5	Nonhomologous End-Joining (NHEJ); 2-LTR circle formation		2	0	30.1	25.7	29.8	27.7	24.1	19.5	26	23.7	19.4	33.2	24.3	29.9	24.5	25.3	40.5	31.1	29.6	40.8	High	High	High	High
FALSE	High	Master Protein	Q92930	Ras-related protein Rab-8B OS=Homo sapiens OX=9606 GN=RAB8B PE=1 SV=2	0	7.959	11	2	5	1	207	23.6	9.07	16.08	2	cell organization and biogenesis;transport;other biological processes	plasma membrane;other membranes;ER/Golgi;other cytoplasmic organelle;other cell component	signal transduction activity or receptor binding;other molecular function	Pf00071	51762	ENSG00000166128	RAB8B	hsa:51762; Q5JPC4; Q92930; Q9P293	RAB GEFs exchange GTP for GDP on RABs; RAB geranylgeranylation; TBC/RABGAPs	Ectoderm differentiation	4	0	30.4	31.3	38.3	33.8	35	35.3	32.2	40	23.8	32.5	29.8	24.8	23.3	23.8	31.6	28.7	31.9	32.6	High	High	High	High
FALSE	High	Master Protein	Q14012	Calcium/calmodulin-dependent protein kinase type 1 OS=Homo sapiens OX=9606 GN=CAMK1 PE=1 SV=1	0	7.435	7	2	2	2	370	41.3	5.29	6.01	2	protein metabolism;other metabolic processes;transport;developmental processes;signal transduction;other biological processes	cytosol;nucleus	kinase activity;other molecular function	Pf00069	8536	ENSG00000134072	CAMK1	hsa:8536; Q14012; Q3KPF6	Negative regulation of NMDA receptor-mediated neuronal transmission; Activation of RAC1 downstream of NMDARs		2	0	30.5	34.1	37.5	30.9	26.1	31.2	22	25.2	17	29.4	21.9	16.2	28.4	16.7	28.5	25.4	19.4	32.7	High	High	High	High
FALSE	High	Master Protein	Q13555	Calcium/calmodulin-dependent protein kinase type II subunit gamma OS=Homo sapiens OX=9606 GN=CAMK2G PE=1 SV=4	0	9.813	7	2	7	1	558	62.6	7.83	20.01	2	cell-cell signaling;transport;developmental processes;other biological processes	other membranes;cytosol;ER/Golgi;nucleus;other cell component	kinase activity;other molecular function	Pf00069, Pf08332	818	ENSG00000148660	CAMK2G	A0A0A0MS52; A0A0A0MT11; hsa:818; O00561; O15378; Q13279; Q13282; Q13555; Q13556; Q5SQZ3; Q5SQZ4; Q5SWX4; Q7KYX5; Q8N4I3; Q8NIA4	RAF activation; Assembly and cell surface presentation of NMDA receptors; Ion homeostasis; Ion transport by P-type ATPases; Signaling by BRAF and RAF1 fusions; Interferon gamma signaling; Ras activation upon Ca2+ influx through NMDA receptor; Regulation of MECP2 expression and activity; Unblocking of NMDA receptors, glutamate binding and activation; Negative regulation of NMDA receptor-mediated n…		21	0	31	26.6	26.3	28.8	21.4	24.4	16.2	23.7	15.8	13.8	16.7	16.2	19.5	19.8	24.2	26	16.1	18.3	High	High	High	High
FALSE	High	Master Protein	O14686	Histone-lysine N-methyltransferase 2D OS=Homo sapiens OX=9606 GN=KMT2D PE=1 SV=2	0	10.997	1	3	6	3	5537	593	5.58	9.53	3	cell organization and biogenesis;other metabolic processes;other biological processes	nucleus	nucleic acid binding activity;other molecular function	Pf00628, Pf00856, Pf05964, Pf05965, Pf13771, Pf13832	8085	ENSG00000167548	KMT2D	hsa:8085; O14686; O14687	Formation of WDR5-containing histone-modifying complexes; Formation of the beta-catenin:TCF transactivating complex; Deactivation of the beta-catenin transactivating complex; Activation of anterior HOX genes in hindbrain development during early embryogenesis; MLL4 and MLL3 complexes regulate expression of PPARG target genes in adipogenesis and hepatic steatosis; PKMTs methylate histone lysines; …		8	0	31.2	33.7	40.2	39.7	38.8	31.8	26.1	30.1	24.5	29.5	26.2	34.5	27.6	26.7	39.3	30.2	31.9	35.2	High	High	High	High
FALSE	High	Master Protein	Q03154	Aminoacylase-1 OS=Homo sapiens OX=9606 GN=ACY1 PE=1 SV=1	0	9.505	9	2	3	2	408	45.9	6.18	9	2	other metabolic processes	non-structural extracellular;cytosol	other molecular function	Pf01546, Pf07687	95	ENSG00000243989	ACY1	C9J6I6; C9J9D8; C9JWD4; hsa:95; Q03154	Aflatoxin activation and detoxification; Paracetamol ADME; Defective ACY1 causes encephalopathy		3	0	31.6	41.4	39.4	47.8	42.1	34.6	32.5	41	32.5	32.9	32.1	28.8	42.2	32.2	44.1	34.9	37.4	41.1	High	High	High	High
FALSE	High	Master Protein	Q53FA7	Quinone oxidoreductase PIG3 OS=Homo sapiens OX=9606 GN=TP53I3 PE=1 SV=2	0.001	4.085	5	2	2	2	332	35.5	7.17	4.18	2	other metabolic processes	cytosol	other molecular function	Pf00107, Pf08240	9540	ENSG00000115129	TP53I3	D6W533; hsa:9540; O14679; O14685; Q38G78; Q53FA7; Q6JLE7; Q9BWB8	TP53 regulates transcription of several additional cell death genes whose specific roles in p53-dependent apoptosis remain uncertain		1	0	31.7	27.5	31.4	28.4	28.7	31.8	25.6	27.8	26.2	34	31.4	30.3	34.2	30.6	34.4	45.1	49.1	38.3	High	High	High	High
FALSE	High	Master Protein	P84095	Rho-related GTP-binding protein RhoG OS=Homo sapiens OX=9606 GN=RHOG PE=1 SV=1	0	9.721	15	2	2	1	191	21.3	8.12	6.37	2	cell organization and biogenesis;signal transduction;other biological processes	plasma membrane;other membranes;cytosol;cytoskeleton;ER/Golgi;other cell component	other molecular function	Pf00071	391	ENSG00000177105	RHOG	hsa:391; P35238; P84095; Q8NI04	Neutrophil degranulation; PIP3 activates AKT signaling; Constitutive Signaling by Aberrant PI3K in Cancer; PI5P, PP2A and IER3 Regulate PI3K/AKT Signaling; GPVI-mediated activation cascade; RHOG GTPase cycle; RHO GTPases activate KTN1		7	0	32	26.1	31	28.7	20.7	30.7	24.1	23.7	24.5	39.1	31.4	28.5	34.2	25.2	34.6	42.7	35.1	38.4	High	High	High	High
FALSE	High	Master Protein	Q9NZQ3	NCK-interacting protein with SH3 domain OS=Homo sapiens OX=9606 GN=NCKIPSD PE=1 SV=1	0	5.515	4	2	2	2	722	78.9	6.38	3.07	2	cell organization and biogenesis;transport;other biological processes	cytosol;cytoskeleton;nucleus	cytoskeletal activity;other molecular function	Pf00018, Pf09431	51517	ENSG00000213672	NCKIPSD	B4DFL5; hsa:51517; Q6GU34; Q6SPF3; Q8TC10; Q9NZQ3; Q9UGM8	Regulation of actin dynamics for phagocytic cup formation; FCGR3A-mediated phagocytosis; RHO GTPases Activate WASPs and WAVEs		3	0	32.1	32	37.8	34.7	29.1	29.3	22	24.7	16.7	24.1	25.3	37	26.8	31.6	35.4	26.5	31.7	28.9	High	High	High	High
FALSE	High	Master Protein	Q9NRF8	CTP synthase 2 OS=Homo sapiens OX=9606 GN=CTPS2 PE=1 SV=1	0	7.103	3	2	2	1	586	65.6	6.9	6.41	2	other metabolic processes	cytosol;other cell component	other molecular function	Pf00117, Pf06418, Pf07722	56474	ENSG00000047230	CTPS2	B3KWM2; hsa:56474; Q9BRI0; Q9H809; Q9H8K9; Q9NRF8	Interconversion of nucleotide di- and triphosphates		1	0	32.7	27.8	32.7	33.2	24.1	26.3	27.5	34.4	24.2	34.9	25.9	37.1	30.7	30.3	37	28	34.1	44.4	High	High	High	High
FALSE	High	Master Protein	Q9H7Z3	Nuclear exosome regulator NRDE2 OS=Homo sapiens OX=9606 GN=NRDE2 PE=1 SV=3	0	10.874	3	3	3	3	1164	132.6	7.68	5.63	3	cell cycle OR cell proliferation;cell organization and biogenesis;RNA metabolism OR transcription;other metabolic processes;stress response;other biological processes	nucleus		Pf08424	55051	ENSG00000119720	NRDE2	B4DH71; hsa:55051; Q4G0A7; Q9H7Z3; Q9NWH6			0	0	32.9	44.6	47.9	33.1	42.1	36.4	36.3	36.2	22.5	36.6	28.9	30.1	126.1	32.1	38.7	122.9	42.9	39.7	High	High	High	High
FALSE	High	Master Protein	P22830	Ferrochelatase, mitochondrial OS=Homo sapiens OX=9606 GN=FECH PE=1 SV=2	0	8.103	8	2	4	2	423	47.8	8.73	13.42	2	cell organization and biogenesis;other metabolic processes;other biological processes	other membranes;mitochondrion	nucleic acid binding activity;other molecular function	Pf00762	2235	ENSG00000066926	FECH	A8KA72; hsa:2235; P22830; Q8IXN1; Q8NAN0	Mitochondrial protein degradation; Heme biosynthesis		2	0	32.9	36.3	39.7	42.1	31.8	29.9	24.1	26.3	21	34.8	27.9	31.9	27.7	25.4	38.8	29.4	30.8	39.1	High	High	High	High
FALSE	High	Master Protein	Q9BTX1	Nucleoporin NDC1 OS=Homo sapiens OX=9606 GN=NDC1 PE=1 SV=2	0	11.134	7	2	3	2	674	76.3	9.09	15.73	2	cell cycle OR cell proliferation;cell organization and biogenesis;transport;other biological processes	plasma membrane;other membranes;cytoskeleton;nucleus;other cell component	other molecular function	Pf09531	55706	ENSG00000058804	NDC1	B4DHA3; B4DQQ5; G3XA81; hsa:55706; Q8NB76; Q9BTX1; Q9H9T6; Q9NSG3; Q9NSG4; Q9NVZ7	SARS-CoV-2 activates/modulates innate and adaptive immune responses; ISG15 antiviral mechanism; Transcriptional regulation by small RNAs; HCMV Late Events; HCMV Early Events; Transport of the SLBP independent Mature mRNA; Transport of the SLBP Dependant Mature mRNA; Transport of Mature mRNA Derived from an Intronless Transcript; Transport of Mature mRNA derived from an Intron-Containing Transcrip…		29	0	33.2	36.5	39.1	40.8	28.4	36.3	19.3	29.8	22.2	27.6	28.9	29.1	29.4	28.5	34.8	32.8	34.2	33.7	High	High	High	High
FALSE	High	Master Protein	Q14558	Phosphoribosyl pyrophosphate synthase-associated protein 1 OS=Homo sapiens OX=9606 GN=PRPSAP1 PE=1 SV=2	0	8.451	9	2	5	2	356	39.4	7.2	16.16	2	other metabolic processes	other cell component	enzyme regulator activity;other molecular function	Pf13793, Pf14572	5635	ENSG00000161542	PRPSAP1	B2R6M4; hsa:5635; Q14558; Q96H06			0	0	33.7	34.2	34	34.5	27.9	37.2	27.9	27	16.2	25.9	23.1	24.2	23.3	21.7	30.6	23.6	22.7	37.2	High	High	High	High
FALSE	High	Master Protein	P26232	Catenin alpha-2 OS=Homo sapiens OX=9606 GN=CTNNA2 PE=1 SV=5	0	43.029	9	7	31	1	953	105.2	5.71	92.09	7	cell adhesion;cell organization and biogenesis;developmental processes;other biological processes	plasma membrane;other membranes;cytosol;cytoskeleton;nucleus;other cell component	cytoskeletal activity;other molecular function	Pf01044	1496	ENSG00000066032	CTNNA2	B3KXE5; B7Z2W7; B7Z352; B7Z898; hsa:1496; P26232; Q4ZFW1; Q53R26; Q53R33; Q53T67; Q53T71; Q53TM8; Q7Z3L1; Q7Z3Y0	Myogenesis	Ectoderm differentiation	2	0	33.8	34.8	43.2	41.3	26.1	35.1	25.6	29.6	27.9	31.1	30.3	32.2	31.8	20.2	32	30.5	35.2	39.7	High	High	High	High
FALSE	High	Master Protein	P98194	Calcium-transporting ATPase type 2C member 1 OS=Homo sapiens OX=9606 GN=ATP2C1 PE=1 SV=3	0	11.424	3	2	4	2	919	100.5	6.74	4.98	2	cell adhesion;cell organization and biogenesis;transport;other biological processes	plasma membrane;other membranes;ER/Golgi	transporter activity;other molecular function	Pf00122, Pf00689, Pf00690, Pf13246	27032	ENSG00000017260	ATP2C1	B2RAT7; B4DSW3; B7Z3X9; G3XAH8; G8JLN9; hsa:27032; O76005; P98194; Q86V72; Q86V73; Q8N6V1; Q8NCJ7	Ion transport by P-type ATPases		1	0	33.8	33.8	41.5	42.9	25.2	32.5	25.1	28.9	27	41.7	32.5	36.1	31.2	21.5	40.1	41.2	39.9	43.4	High	High	High	High
FALSE	High	Master Protein	Q99741	Cell division control protein 6 homolog OS=Homo sapiens OX=9606 GN=CDC6 PE=1 SV=1	0	9.966	6	3	3	3	560	62.7	9.58	6.8	3	cell cycle OR cell proliferation;DNA metabolism;other metabolic processes;signal transduction;other biological processes	cytosol;cytoskeleton;nucleus;other cell component	other molecular function	Pf09079, Pf13191, Pf22606	990	ENSG00000094804	CDC6	hsa:990; Q8TB30; Q99741	CDK-mediated phosphorylation and removal of Cdc6; Orc1 removal from chromatin; Activation of ATR in response to replication stress; Activation of the pre-replicative complex; CDC6 association with the ORC:origin complex; G1/S-Specific Transcription; Transcription of E2F targets under negative control by DREAM complex		8	0	33.8	33.4	35.6	63.4	44	49.9	24.7	33.7	21.1	20.9	17.9	22.3	22.5	16.4	27.3	31.9	26.4	34.3	High	High	High	High
FALSE	High	Master Protein	Q9BSB4	Autophagy-related protein 101 OS=Homo sapiens OX=9606 GN=ATG101 PE=1 SV=1	0.001	3.729	12	2	2	2	218	25	6.15	0	2	cell organization and biogenesis;other metabolic processes;other biological processes	other membranes;cytosol;ER/Golgi;other cell component	other molecular function	Pf07855	60673	ENSG00000123395	ATG101	hsa:60673; Q9BSB4; Q9HAE2; Q9HBN1	Macroautophagy		1	0	34.9	26.3	34.8	35.4	22.5	24.3	28	24.7	21.2	30.2	23.3	27.6	24.1	25.8	29.6	28.4	27.8	37.7	High	High	High	High
FALSE	High	Master Protein	Q9NY61	Protein AATF OS=Homo sapiens OX=9606 GN=AATF PE=1 SV=1	0	8.683	5	3	4	3	560	63.1	4.94	11.84	3	cell adhesion;developmental processes;other biological processes	nucleus;other cell component	cytoskeletal activity;other molecular function	Pf08164, Pf13339	26574	ENSG00000275700; ENSG00000276072	AATF	A6NCJ6; B3KQ26; hsa:26574; Q9NY61; Q9P0A4; Q9UNX5	NRAGE signals death through JNK		1	0	35.9	39.1	39.9	44	30.2	39.4	27.3	44.8	23.2	32.7	25.3	29.6	24.2	25.1	28.4	36	30.5	37.8	High	High	High	High
FALSE	High	Master Protein	Q9H0L4	Cleavage stimulation factor subunit 2 tau variant OS=Homo sapiens OX=9606 GN=CSTF2T PE=1 SV=1	0	30.687	18	8	21	4	616	64.4	7.25	64.78	8	RNA metabolism OR transcription;other metabolic processes	nucleus;other cell component	nucleic acid binding activity	Pf00076, Pf14304, Pf14327	23283	ENSG00000177613	CSTF2T	B2RAR9; hsa:23283; O75174; Q53HK6; Q7LGE8; Q8N6T1; Q9H0L4	mRNA 3'-end processing; RNA Polymerase II Transcription Termination; Processing of Intronless Pre-mRNAs		4	0	36	36.9	36.2	39.7	30.4	27.6	33.4	26.1	21.4	24.7	26.7	22.5	29	19.1	27.8	30.1	32.1	41.6	High	High	High	High
FALSE	High	Master Protein	O75787	Renin receptor OS=Homo sapiens OX=9606 GN=ATP6AP2 PE=1 SV=2	0	4.856	6	2	4	2	350	39	6.1	1.68	2	cell organization and biogenesis;protein metabolism;other metabolic processes;transport;developmental processes;other biological processes	plasma membrane;other membranes;ER/Golgi;other cytoplasmic organelle;other cell component	other molecular function	Pf07850	10159	ENSG00000182220	ATP6AP2	B7Z9I3; hsa:10159; O75787; Q5QTQ7; Q6T7F5; Q8NBP3; Q8NG15; Q96FV6; Q96LB5; Q9H2P8; Q9UG89	Neutrophil degranulation; Metabolism of Angiotensinogen to Angiotensins		2	0	36.1	39.4	43.8	38.8	33.9	39.2	27.4	38.1	21.1	34.9	28.7	30.3	32.7	21.8	35.9	34	36.8	50.5	High	High	High	High
FALSE	High	Master Protein	Q86UD0	Suppressor APC domain-containing protein 2 OS=Homo sapiens OX=9606 GN=SAPCD2 PE=1 SV=2	0	4.447	6	2	3	2	394	42.6	8.82	1.73	2	cell cycle OR cell proliferation;cell organization and biogenesis;other biological processes	plasma membrane;other membranes;cytosol;nucleus;other cell component		Pf11414	89958	ENSG00000186193	SAPCD2	hsa:89958; Q86UD0			0	0	36.1	32.5	31.5	35	29.7	36.2	21.5	30.8	19.8	33.4	25.2	30.3	26.7	24.2	30.5	26.8	30.1	35.9	High	High	High	High
FALSE	High	Master Protein	Q7Z5J4	Retinoic acid-induced protein 1 OS=Homo sapiens OX=9606 GN=RAI1 PE=1 SV=2	0	8.399	1	2	3	2	1906	203.2	8.79	8.07	2	developmental processes;other biological processes	nucleus;other cell component	other molecular function	Pf13771	10743	ENSG00000108557	RAI1	hsa:10743; Q7Z5J4; Q8N3B4; Q8ND08; Q8WU64; Q96JK5; Q9H1C1; Q9H1C2; Q9UF69	Heme signaling; Circadian Clock		2	0	36.4	35.9	30.9	33.3	38.4	37.5	22.6	35.6	23.4	41.2	35.3	38.7	30.7	28.2	39.2	42.1	54.6	58	High	High	High	High
FALSE	High	Master Protein	Q9Y2H6	Fibronectin type-III domain-containing protein 3A OS=Homo sapiens OX=9606 GN=FNDC3A PE=1 SV=4	0	8.751	3	2	3	2	1198	131.8	6.71	6.73	2	cell adhesion;developmental processes;other biological processes	other membranes;cytosol;ER/Golgi;other cell component		Pf00041	22862	ENSG00000102531	FNDC3A	B4DYG1; hsa:22862; Q5HYC9; Q5JVF8; Q5JVF9; Q6EVH3; Q6EVH4; Q6N020; Q6P9D5; Q6ZME4; Q9H1W1; Q9Y2H6			0	0	36.8	35.5	42.7	42.4	32.6	40.7	31.6	30.8	22.8	35	28.5	30.6	27.5	26.8	40.4	37.4	33	30.9	High	High	High	High
FALSE	High	Master Protein	Q5H9L2	Transcription elongation factor A protein-like 5 OS=Homo sapiens OX=9606 GN=TCEAL5 PE=1 SV=1	0	6.803	9	2	2	2	206	23.3	4.81	4.87	2		nucleus		Pf04538	340543	ENSG00000204065	TCEAL5	A2RUJ4; hsa:340543; Q5H9L2			0	0	37.1	41	51.2	55.5	42.6	39.6	38.5	43.6	38.2	50.7	38.1	40.9	46.6	40.2	63.8	45.7	46.2	51.6	High	High	High	High
FALSE	High	Master Protein	Q8N511	Transmembrane protein 199 OS=Homo sapiens OX=9606 GN=TMEM199 PE=1 SV=1	0	6.048	10	2	2	2	208	23.1	9.01	4.83	2	cell organization and biogenesis;protein metabolism;other metabolic processes;other biological processes	other membranes;ER/Golgi;other cytoplasmic organelle;other cell component	other molecular function	Pf11712	147007	ENSG00000244045	TMEM199	hsa:147007; Q8N511			0	0	37.1	35.4	35.7	35.3	27.1	33.7	30.2	33.3	21.1	45.8	27.9	35.4	34.2	26.6	46.6	45.7	53.2	57.8	High	High	High	High
FALSE	High	Master Protein	Q99797	Mitochondrial intermediate peptidase OS=Homo sapiens OX=9606 GN=MIPEP PE=1 SV=2	0	10.973	5	3	8	3	713	80.6	7.05	15.67	3	protein metabolism;other metabolic processes	mitochondrion	other molecular function	Pf01432	4285	ENSG00000027001	MIPEP	hsa:4285; Q5JV15; Q5T9Q9; Q96G65; Q99797			0	0	37.4	35.1	48.5	44	25.9	26.6	25.4	33.2	25	35.4	24.6	27.8	28.6	21.2	33.8	37.7	33.4	35.6	High	High	High	High
FALSE	High	Master Protein	Q9C0D5	Protein TANC1 OS=Homo sapiens OX=9606 GN=TANC1 PE=1 SV=3	0	5.692	2	2	2	2	1861	202.1	8.32	4.13	2	cell organization and biogenesis;other biological processes	other cell component		Pf12796	85461	ENSG00000115183	TANC1	C9JD88; hsa:85461; Q49AI8; Q9C0D5			0	0	37.4	34.4	45.7	40.9	26.9	34.3	45.2	42.1	27.9	38.4	31	34.8	37	22.7	34.2	37.9	41.2	42.1	High	High	High	High
FALSE	High	Master Protein	Q93063	Exostosin-2 OS=Homo sapiens OX=9606 GN=EXT2 PE=1 SV=1	0	5.025	4	2	2	2	718	82.2	6.55	2.43	2	protein metabolism;other metabolic processes;transport;developmental processes;other biological processes	other membranes;ER/Golgi;other cell component	other molecular function	Pf03016, Pf09258	2132	ENSG00000151348	EXT2	B2R5Z6; C9JU51; hsa:2132; J3KPT2; O15288; Q93063	HS-GAG biosynthesis; Defective EXT2 causes exostoses 2; Defective EXT1 causes exostoses 1, TRPS2 and CHDS	Mesodermal commitment pathway	4	0	37.4	33.8	43.7	48.2	45.8	49.2	35	41.6	32.8	32.5	34.7	33.4	33.1	28.7	42	39	44.8	44.4	High	High	High	High
FALSE	High	Master Protein	P62745	Rho-related GTP-binding protein RhoB OS=Homo sapiens OX=9606 GN=RHOB PE=1 SV=1	0	12.352	21	2	26	1	196	22.1	5.24	56.48	2	cell adhesion;cell cycle OR cell proliferation;cell organization and biogenesis;stress response;transport;developmental processes;signal transduction;other biological processes	plasma membrane;other membranes;cytosol;nucleus;other cytoplasmic organelle;other cell component	other molecular function	Pf00071	388	ENSG00000143878	RHOB	B2R692; hsa:388; P01121; P62745; Q5U0H6; Q7RTN5; Q7RTR9; Q9CUV7	RHOB GTPase cycle; G alpha (12/13) signalling events; RHO GTPases Activate Formins; GPVI-mediated activation cascade; RHO GTPases activate CIT; RHO GTPases Activate Rhotekin and Rhophilins; Sema4D induced cell migration and growth-cone collapse; RHO GTPases activate PKNs; RHO GTPases Activate ROCKs		9	0	37.7	38.4	42.5	51.1	26.5	33.7	27.6	27.5	29.5	30.6	31.4	40.5	23.5	22.2	37	36.2	30.1	37	High	High	High	High
FALSE	High	Master Protein	Q92643	GPI-anchor transamidase OS=Homo sapiens OX=9606 GN=PIGK PE=1 SV=2	0	7.502	6	2	3	2	395	45.2	6.16	2.31	2	protein metabolism;other metabolic processes	other membranes;ER/Golgi	other molecular function	Pf01650	10026	ENSG00000142892	PIGK	B2R7K3; B4E2M3; hsa:10026; O14822; Q5TG77; Q92643	Attachment of GPI anchor to uPAR		1	0	38.4	42	39	36.1	35.7	39.7	35.1	31	28.8	41.6	41.1	38.3	39.8	30.9	51.6	45.9	46	44.9	High	High	High	High
FALSE	High	Master Protein	Q13888	General transcription factor IIH subunit 2 OS=Homo sapiens OX=9606 GN=GTF2H2 PE=1 SV=1	0	5.731	5	2	2	2	395	44.4	6.76	4.47	2	DNA metabolism;RNA metabolism OR transcription;other metabolic processes;stress response;transport;other biological processes	nucleus	other molecular function	Pf04056, Pf07975	2966	ENSG00000145736; ENSG00000275045; ENSG00000276910	GTF2H2	hsa:2966; Q13888; Q15570; Q15571; Q9BS41	Dual incision in TC-NER; Gap-filling DNA repair synthesis and ligation in TC-NER; Dual Incision in GG-NER; Formation of RNA Pol II elongation complex ; Formation of the Early Elongation Complex; Formation of HIV elongation complex in the absence of HIV Tat; Formation of the HIV-1 Early Elongation Complex; RNA Pol II CTD phosphorylation and interaction with CE during HIV infection; Formation of HI…		29	0	38.4	39	49.3	44.4	31.5	37.3	25.1	40.7	19.9	36.6	26.1	36.4	24.3	23.6	39.5	34.5	35.2	38.6	High	High	High	High
FALSE	High	Master Protein	Q5W111	SPRY domain-containing protein 7 OS=Homo sapiens OX=9606 GN=SPRYD7 PE=1 SV=2	0.001	4.173	9	2	2	2	196	21.7	6.7	2.6	2				Pf00622	57213	ENSG00000123178	SPRYD7	A8K3G1; hsa:57213; O60648; Q5W111; Q8TBG8; Q96T69			0	0	38.4	40.6	39.4	44.3	34.7	41	32.6	38	27.8	46.1	29.8	47.7	38.4	28.5	41.1	36.2	48.9	52.8	High	High	High	High
FALSE	High	Master Protein	Q4LE39	AT-rich interactive domain-containing protein 4B OS=Homo sapiens OX=9606 GN=ARID4B PE=1 SV=2	0	5.338	2	2	2	2	1312	147.7	5.12	0	2	cell organization and biogenesis;RNA metabolism OR transcription;other metabolic processes;developmental processes;other biological processes	cytosol;mitochondrion;nucleus	nucleic acid binding activity	Pf01388, Pf08169, Pf11717	51742	ENSG00000054267	ARID4B	A1L465; hsa:51742; Q3MHV4; Q4LE39; Q5HY99; Q5T2C2; Q5T2C3; Q5T2C4; Q5T2C5; Q5T2C6; Q6P600; Q86UX1; Q86WR4; Q9H915; Q9NYU3; Q9NZB6; Q9NZG4; Q9P2W4; Q9UF62; Q9Y6E1	NoRC negatively regulates rRNA expression; Potential therapeutics for SARS; HDACs deacetylate histones		3	0	39	39.1	40.8	48.1	30.9	43.9	33.8	27.2	18.9	40.8	26.8	40.5	43.2	35	43.4	39.9	43.1	60.1	High	High	High	High
FALSE	High	Master Protein	Q12800	Alpha-globin transcription factor CP2 OS=Homo sapiens OX=9606 GN=TFCP2 PE=1 SV=2	0	13.189	8	3	7	2	502	57.2	5.8	7.02	3	RNA metabolism OR transcription;other metabolic processes;other biological processes	cytosol;nucleus;other cell component	nucleic acid binding activity;other molecular function	Pf04516, Pf18016	7024	ENSG00000135457	TFCP2	A8K5E9; hsa:7024; Q12800; Q12801; Q9UD75; Q9UD77			0	0	39.7	41.8	40.6	42	23.5	33.6	34.6	33.9	27.8	56.3	52.2	57.4	47.9	40.9	63.1	54.9	64	70.7	High	High	High	High
FALSE	High	Master Protein	Q9BVI4	Nucleolar complex protein 4 homolog OS=Homo sapiens OX=9606 GN=NOC4L PE=1 SV=1	0	14.291	12	3	6	3	516	58.4	7.49	18.05	3	RNA metabolism OR transcription;other metabolic processes	other membranes;nucleus;other cell component		Pf03914	79050	ENSG00000184967; ENSG00000288146	NOC4L	hsa:79050; Q8N2S5; Q96I14; Q9BVI4	Major pathway of rRNA processing in the nucleolus and cytosol; rRNA modification in the nucleus and cytosol		2	0	39.9	35.8	52.9	29.2	29.7	27.4	24.4	28.3	23.4	29.7	18.4	33.6	28.8	18.4	36.4	29.3	37.5	36.7	High	High	High	High
FALSE	High	Master Protein	Q9ULV3	Cip1-interacting zinc finger protein OS=Homo sapiens OX=9606 GN=CIZ1 PE=1 SV=2	0	9.554	4	2	2	2	898	100	6.11	7.15	2	other biological processes	plasma membrane;other membranes;nucleus	nucleic acid binding activity;other molecular function	Pf12171	25792	ENSG00000148337	CIZ1	A8K9J8; B4E131; B7ZAS8; hsa:25792; Q5SYW3; Q5SYW5; Q8WU72; Q9H868; Q9NYM8; Q9UHK4; Q9ULV3; Q9Y3F9; Q9Y3G0			0	0	39.9	42.3	36.7	39	28	30.6	29	39.5	23.1	42.8	41.3	34.1	43	28.8	44.1	63.4	51.3	54.7	High	High	High	High
FALSE	High	Master Protein	Q96QE3	ATPase family AAA domain-containing protein 5 OS=Homo sapiens OX=9606 GN=ATAD5 PE=1 SV=4	0	19.032	4	5	5	5	1844	207.4	9.19	13.64	5	cell cycle OR cell proliferation;DNA metabolism;other metabolic processes;stress response;developmental processes;signal transduction;other biological processes	nucleus;other cell component	nucleic acid binding activity;other molecular function	Pf00004	79915	ENSG00000176208	ATAD5	hsa:79915; Q05DH0; Q69YR6; Q96QE3; Q9H9I1			0	0	40	47.8	61.4	47.2	34.7	32.2	34.3	36.3	30.2	43.7	37.7	41.7	39.9	34.3	57.8	64.8	63.5	68.7	High	High	High	High
FALSE	High	Master Protein	Q96M27	Protein PRRC1 OS=Homo sapiens OX=9606 GN=PRRC1 PE=1 SV=1	0	9.657	6	2	3	2	445	46.7	5.83	7.62	2		ER/Golgi;other cell component	other molecular function	Pf01931	133619	ENSG00000164244	PRRC1	hsa:133619; Q69YM8; Q7L2U7; Q86Y42; Q8IVJ4; Q8IVL4; Q8NEZ7; Q96AJ3; Q96M27			0	0	40	37.2	43.1	58	46	44.5	35	37.6	32.7	42.1	36.2	33	35.5	22.7	48.2	36.8	37.5	42.3	High	High	High	High
FALSE	High	Master Protein	Q8NCM8	Cytoplasmic dynein 2 heavy chain 1 OS=Homo sapiens OX=9606 GN=DYNC2H1 PE=1 SV=4	0	6.367	1	3	3	3	4307	492.3	6.54	0	3	cell organization and biogenesis;protein metabolism;other metabolic processes;transport;developmental processes;other biological processes	plasma membrane;other membranes;cytoskeleton;ER/Golgi;other cell component	cytoskeletal activity;other molecular function	Pf03028, Pf08385, Pf08393, Pf12774, Pf12775, Pf12777, Pf12780, Pf12781, Pf18198, Pf18199, Pf21264, Pf22597	79659	ENSG00000187240	DYNC2H1	hsa:79659; O00432; Q16693; Q3C1U8; Q4AC93; Q6ZMX7; Q6ZUM6; Q7Z363; Q8N977; Q8NCM8; Q92815; Q9HAE4	Intraflagellar transport; Hedgehog 'off' state		2	0	40	36.9	55.1	49	35.5	38.4	40.5	44.6	27.8	39.9	38.7	40.7	42.6	38.5	49.3	49.4	51.2	50.9	High	High	High	High
FALSE	High	Master Protein	Q8IXK0	Polyhomeotic-like protein 2 OS=Homo sapiens OX=9606 GN=PHC2 PE=1 SV=1	0	10.76	2	2	3	2	858	90.7	8.69	8.05	2	other biological processes	nucleus;other cell component	nucleic acid binding activity;other molecular function	Pf00536, Pf16616, Pf21319	1912	ENSG00000134686	PHC2	A1L4Q1; A8KA40; D3DPR2; hsa:1912; Q2TAL3; Q5T0C1; Q6NUJ6; Q6ZQR1; Q8IXK0; Q8N306; Q8TAG8; Q96BL4; Q9Y4Y7	SUMOylation of DNA damage response and repair proteins; SUMOylation of chromatin organization proteins; SUMOylation of RNA binding proteins; Oxidative Stress Induced Senescence; SUMOylation of transcription cofactors; SUMOylation of DNA methylation proteins; RUNX1 interacts with co-factors whose precise effect on RUNX1 targets is not known; Regulation of PTEN gene transcription		8	0	40.2	34.1	44.6	36.6	30.6	30.9	28.2	36.6	28.2	37.7	28.1	36.8	33.2	26.1	33.2	37.2	37.7	46.8	High	High	High	High
FALSE	High	Master Protein	O00423	Echinoderm microtubule-associated protein-like 1 OS=Homo sapiens OX=9606 GN=EML1 PE=1 SV=3	0	5.631	3	2	2	2	815	89.8	7.06	4.9	2	cell cycle OR cell proliferation;cell organization and biogenesis;developmental processes;other biological processes	cytosol;cytoskeleton;other cell component	cytoskeletal activity;other molecular function	Pf00400, Pf03451	2009	ENSG00000066629	EML1	hsa:2009; O00423; Q86U15; Q8N536; Q8N5C4; Q8WWL6			0	0	40.2	49.4	47	39.2	40.5	41.3	30	38.5	27.8	35.2	36.1	25.1	31.2	33.2	47.5	32.9	40.6	39.9	High	High	High	High
FALSE	High	Master Protein	Q9NZN5	Rho guanine nucleotide exchange factor 12 OS=Homo sapiens OX=9606 GN=ARHGEF12 PE=1 SV=1	0	10.502	3	3	4	3	1544	173.1	5.74	8.62	3	signal transduction;other biological processes	other membranes;cytosol;other cell component	signal transduction activity or receptor binding;enzyme regulator activity	Pf00595, Pf00621, Pf09128, Pf17838	23365	ENSG00000196914	ARHGEF12	hsa:23365; O15086; Q6P526; Q9NZN5	RHOC GTPase cycle; G alpha (12/13) signalling events; Sema4D induced cell migration and growth-cone collapse; RHOA GTPase cycle; CDC42 GTPase cycle; NRAGE signals death through JNK; RHOB GTPase cycle		7	0	40.7	33.9	37.1	35.5	18.7	21.1	27.8	30.5	24	37.3	24.7	32.2	42.2	32.9	42.1	42	37.5	43.1	High	High	High	High
FALSE	High	Master Protein	Q9NP58	ATP-binding cassette sub-family B member 6 OS=Homo sapiens OX=9606 GN=ABCB6 PE=1 SV=1	0	7.759	4	2	2	2	842	93.8	8.48	7.23	2	cell organization and biogenesis;other metabolic processes;stress response;transport;developmental processes;other biological processes	non-structural extracellular;plasma membrane;other membranes;cytosol;mitochondrion;ER/Golgi;nucleus;other cytoplasmic organelle	transporter activity;other molecular function	Pf00005, Pf00664, Pf16185	10058	ENSG00000115657	ABCB6	hsa:10058; O75542; Q49A66; Q59GQ5; Q6ZME6; Q96ME8; Q9HAQ6; Q9HAQ7; Q9NP58	Mitochondrial ABC transporters; Defective ABCB6 causes MCOPCB7		2	0	40.8	41.7	52.6	45.8	33.6	39.1	27.4	35.2	23.4	37.9	25.8	28.7	30.9	23.9	35.8	31.6	29.7	29.8	High	High	High	High
FALSE	High	Master Protein	Q9UHD9	Ubiquilin-2 OS=Homo sapiens OX=9606 GN=UBQLN2 PE=1 SV=2	0	16.631	8	3	13	1	624	65.7	5.22	48.7	3	cell organization and biogenesis;protein metabolism;other metabolic processes;stress response;other biological processes	plasma membrane;other membranes;cytosol;nucleus;other cytoplasmic organelle;other cell component	other molecular function	Pf00240, Pf00627	29978	ENSG00000188021	UBQLN2	hsa:29978; O94798; Q5D027; Q9H3W6; Q9HAZ4; Q9UHD9	Cargo recognition for clathrin-mediated endocytosis		1	0	41.3	33.6	33.4	27.7	34.7	34.3	21.2	32.1	21.5	29.2	28	32.5	30.2	26.1	34.1	26.2	34.7	38	High	High	High	High
FALSE	High	Master Protein	Q9Y6D5	Brefeldin A-inhibited guanine nucleotide-exchange protein 2 OS=Homo sapiens OX=9606 GN=ARFGEF2 PE=1 SV=3	0	8.857	1	3	3	2	1785	201.9	6.33	7.78	3	cell organization and biogenesis;other metabolic processes;transport;signal transduction;other biological processes	other membranes;cytosol;cytoskeleton;ER/Golgi;other cytoplasmic organelle;other cell component	signal transduction activity or receptor binding;enzyme regulator activity;cytoskeletal activity;other molecular function	Pf01369, Pf09324, Pf12783, Pf16213, Pf20252	10564	ENSG00000124198	ARFGEF2	hsa:10564; Q5TFT9; Q9NTS1; Q9Y6D5	Association of TriC/CCT with target proteins during biosynthesis		1	1	41.4	38.6	53.9	50.8	35.5	36.1	35.7	34.8	33.4	48.9	36.3	38	42.6	35.5	56	49.2	49.4	68.5	High	High	High	High
FALSE	High	Master Protein	Q71UI9	Histone H2A.V OS=Homo sapiens OX=9606 GN=H2AZ2 PE=1 SV=3	0	10.17	15	2	5	1	128	13.5	10.58	11.16	2	cell organization and biogenesis	nucleus;other cell component	nucleic acid binding activity;other molecular function	Pf00125, Pf16211	94239	ENSG00000105968	H2AZ2	A6NFA8; A6NKY0; A6NN01; A8MQC5; hsa:94239; Q59GV8; Q6PK98; Q71UI9	Transcriptional regulation by small RNAs; RUNX1 regulates transcription of genes involved in differentiation of HSCs; Regulation of endogenous retroelements by Piwi-interacting RNAs (piRNAs); Formation of the beta-catenin:TCF transactivating complex; RMTs methylate histone arginines; NoRC negatively regulates rRNA expression; RNA Polymerase I Promoter Escape; Regulation of endogenous retroelement…		38	0	41.5	51.3	63.9	67.2	45.4	40.2	34.5	47.8	37.1	88.3	67.4	77.7	80	43.9	88	91.8	106	127	High	High	High	High
FALSE	High	Master Protein	O15126	Secretory carrier-associated membrane protein 1 OS=Homo sapiens OX=9606 GN=SCAMP1 PE=1 SV=2	0	6.896	7	2	2	1	338	37.9	7.42	3.21	2	transport;other biological processes	plasma membrane;other membranes;ER/Golgi;other cytoplasmic organelle;other cell component	other molecular function	Pf04144	9522	ENSG00000085365	SCAMP1	hsa:9522; O15126; O43587; Q6FG23; Q96BX1; Q96QK5	Neutrophil degranulation		1	0	42.1	43.6	45.2	43.9	29	30.5	42.3	42.9	32.8	50.3	38.7	35.3	44.5	30.2	43.9	50.7	48.7	49	High	High	High	High
FALSE	High	Master Protein	Q8N1B4	Vacuolar protein sorting-associated protein 52 homolog OS=Homo sapiens OX=9606 GN=VPS52 PE=1 SV=1	0	9.04	4	2	4	2	723	82.2	5.99	12.78	2	transport;developmental processes;other biological processes	other membranes;cytosol;ER/Golgi;other cytoplasmic organelle;other cell component	other molecular function	Pf04129, Pf20655	6293	ENSG00000206286; ENSG00000223501; ENSG00000224455; ENSG00000225590; ENSG00000228425; ENSG00000236014	VPS52	A2BF38; B0UZZ4; B4DNI9; hsa:6293; Q53GR4; Q5JPA0; Q5SQW1; Q8IUN6; Q8N1B4; Q9NPT5	Retrograde transport at the Trans-Golgi-Network		1	0	42.5	46.3	51.8	50.1	30.1	41.2	39.3	48.6	29.2	36.3	42.2	36.3	38.7	30.2	42.9	41.1	37.6	42.4	High	High	High	High
FALSE	High	Master Protein	Q9Y2T2	AP-3 complex subunit mu-1 OS=Homo sapiens OX=9606 GN=AP3M1 PE=1 SV=1	0	8.493	8	2	3	2	418	46.9	6.93	9.95	2	cell organization and biogenesis;transport	other membranes;ER/Golgi;other cytoplasmic organelle;other cell component	other molecular function	Pf00928, Pf01217	26985	ENSG00000185009	AP3M1	hsa:26985; Q5JQ12; Q9H5L2; Q9Y2T2	Association of TriC/CCT with target proteins during biosynthesis		1	0	42.8	44	65.4	57.5	44.2	43	33.9	41.7	35.7	39.8	32.7	34.3	37.4	29.9	39.9	37.1	37.6	44.1	High	High	High	High
FALSE	High	Master Protein	Q13439	Golgin subfamily A member 4 OS=Homo sapiens OX=9606 GN=GOLGA4 PE=1 SV=1	0	10.772	2	4	4	4	2230	261	5.39	4.92	4	cell organization and biogenesis;transport	plasma membrane;other membranes;cytosol;ER/Golgi;nucleus;other cell component	other molecular function	Pf01465	2803	ENSG00000144674	GOLGA4	F8W8Q7; hsa:2803; Q13270; Q13439; Q13654; Q14436; Q59EW8	Retrograde transport at the Trans-Golgi-Network; Signaling by membrane-tethered fusions of PDGFRA or PDGFRB		2	0	43.5	46.6	52.2	44.8	34.2	38.1	37.3	43.1	25.6	44.9	34.9	34.4	43.2	35.2	43.6	46.7	50	47.7	High	High	High	High
FALSE	High	Master Protein	P49815	Tuberin OS=Homo sapiens OX=9606 GN=TSC2 PE=1 SV=2	0	6.249	2	3	4	3	1807	200.5	7.31	3.75	3	stress response;transport;developmental processes;signal transduction;other biological processes	other membranes;cytosol;ER/Golgi;nucleus;other cytoplasmic organelle;other cell component	enzyme regulator activity;other molecular function	Pf02145, Pf03542, Pf11864	7249	ENSG00000103197	TSC2	A7E2E2; B4DIL8; B4DIQ7; B4DRN2; B7Z2B8; C9J378; hsa:7249; O75275; P49815; Q4LE71; Q8TAZ1	TP53 Regulates Metabolic Genes; Constitutive Signaling by AKT1 E17K in Cancer; AKT phosphorylates targets in the cytosol; Macroautophagy; Energy dependent regulation of mTOR by LKB1-AMPK; TBC/RABGAPs; Inhibition of TSC complex formation by PKB		7	0	43.6	47.8	46.5	44.5	38.6	40.9	35.1	38.6	29.9	35.7	33.1	33.1	37.7	36.4	47.9	39.7	42.3	43.5	High	High	High	High
FALSE	High	Master Protein	Q5J8M3	ER membrane protein complex subunit 4 OS=Homo sapiens OX=9606 GN=EMC4 PE=1 SV=2	0	10.785	13	2	4	2	183	20.1	8.62	7.97	2	cell organization and biogenesis;other biological processes	other membranes;ER/Golgi		Pf06417	51234	ENSG00000128463	EMC4	A8K3A9; B4DJQ4; hsa:51234; Q5J8M3; Q96KX9; Q9BUI5; Q9P0T9			0	0	44	47.1	49.6	45.1	37.5	33.5	29.3	42.3	24.1	35.5	35.6	37.4	35.9	26.4	41.2	40.9	40.1	55.2	High	High	High	High
FALSE	High	Master Protein	Q6WCQ1	Myosin phosphatase Rho-interacting protein OS=Homo sapiens OX=9606 GN=MPRIP PE=1 SV=3	0	16.025	5	3	3	3	1025	116.5	6.21	10.52	3		cytosol;cytoskeleton	cytoskeletal activity	Pf00169	23164	ENSG00000133030	MPRIP	hsa:23164; Q3KQZ5; Q5FB94; Q6DHW2; Q6WCQ1; Q7Z5Y2; Q8N390; Q96G40	Signaling by BRAF and RAF1 fusions		1	0	44.1	42.5	55.7	47.5	30.5	36	37.1	43	32	44.6	40.2	45.3	50.7	34.6	53	52.7	50.2	54.9	High	High	High	High
FALSE	High	Master Protein	Q9NVM6	DnaJ homolog subfamily C member 17 OS=Homo sapiens OX=9606 GN=DNAJC17 PE=1 SV=1	0	8.531	8	2	2	2	304	34.7	8.53	5.66	2	cell organization and biogenesis;RNA metabolism OR transcription;other metabolic processes;other biological processes	nucleus;other cell component	nucleic acid binding activity	Pf00076, Pf00226	55192	ENSG00000104129	DNAJC17	hsa:55192; Q9NVM6			0	0	44.1	40.3	50.8	44.4	30.6	29.2	25.5	39	25.1	44.2	26.1	28.1	34.2	26.1	51.4	29.1	27	31.9	High	High	High	High
FALSE	High	Master Protein	Q8TE04	Pantothenate kinase 1 OS=Homo sapiens OX=9606 GN=PANK1 PE=1 SV=2	0	5.425	4	2	2	2	598	64.3	7.56	4.57	2	other metabolic processes	cytosol;nucleus;other cytoplasmic organelle;other cell component	kinase activity;other molecular function	Pf03630	53354	ENSG00000152782	PANK1	A6NIP0; hsa:53354; Q7RTX6; Q7Z495; Q8TBQ8; Q8TE04	Coenzyme A biosynthesis		1	0	44.9	46.6	50.3	46.8	65.2	35.8	37.2	49.9	29.8	46.2	34.2	30.2	35.9	33.6	49.3	40.1	32.2	43	High	High	High	High
FALSE	High	Master Protein	Q9UMX0	Ubiquilin-1 OS=Homo sapiens OX=9606 GN=UBQLN1 PE=1 SV=2	0	28.491	14	4	18	1	589	62.5	5.11	68.34	4	cell organization and biogenesis;protein metabolism;other metabolic processes;stress response;other biological processes	plasma membrane;other membranes;cytosol;ER/Golgi;nucleus;other cytoplasmic organelle;other cell component	other molecular function	Pf00240, Pf00627	29979	ENSG00000135018	UBQLN1	A0A024R284; hsa:29979; Q5T6J5; Q5T6J9; Q8IXS9; Q8N2Q3; Q9H0T8; Q9H3R4; Q9HAZ5; Q9UMX0	Cargo recognition for clathrin-mediated endocytosis		1	0	45	45.5	39.8	41	34.4	37.3	29.1	47.4	32.1	35.2	28.7	39.2	27.4	32.2	31.2	33.6	28.5	35.5	High	High	High	High
FALSE	High	Master Protein	Q12933	TNF receptor-associated factor 2 OS=Homo sapiens OX=9606 GN=TRAF2 PE=1 SV=2	0	8.258	6	3	4	3	501	55.8	7.53	7.85	3	cell organization and biogenesis;protein metabolism;other metabolic processes;stress response;signal transduction;other biological processes	plasma membrane;other membranes;cytosol;ER/Golgi;nucleus;other cell component	signal transduction activity or receptor binding;other molecular function	Pf00097, Pf02176, Pf16673, Pf21341, Pf21355	7186	ENSG00000127191	TRAF2	A8K107; B4DPJ7; hsa:7186; Q12933; Q7Z337; Q96NT2	Ub-specific processing proteases; Regulation by c-FLIP; CASP8 activity is inhibited; Dimerization of procaspase-8; TNF receptor superfamily (TNFSF) members mediating non-canonical NF-kB pathway; Regulation of TNFR1 signaling; TNFR1-induced NF-kappa-B signaling pathway; TRAF6 mediated NF-kB activation; Regulation of NF-kappa B signaling; TNFR1-induced proapoptotic signaling; TRAF6 mediated IRF7 ac…		17	0	45.5	50.4	52.9	47.4	56.7	57.3	48.1	50.7	47.6	38.8	36.4	45.7	42.5	32.3	44.8	42.5	36.8	45.3	High	High	High	High
FALSE	High	Master Protein	Q8WUX9	Charged multivesicular body protein 7 OS=Homo sapiens OX=9606 GN=CHMP7 PE=1 SV=1	0	8.665	10	3	4	3	453	50.9	5.35	4.74	3	cell cycle OR cell proliferation;cell organization and biogenesis;protein metabolism;other metabolic processes;stress response;transport;other biological processes	plasma membrane;other membranes;cytosol;cytoskeleton;nucleus;other cytoplasmic organelle;other cell component		Pf03357	91782	ENSG00000147457	CHMP7	B2RDT3; B4DKJ6; D3DSS1; hsa:91782; Q8NDM1; Q8WUX9; Q9BT50	Budding and maturation of HIV virion; Endosomal Sorting Complex Required For Transport (ESCRT); HCMV Late Events; Late endosomal microautophagy; Sealing of the nuclear envelope (NE) by ESCRT-III; Macroautophagy; Pyroptosis; Translation of Replicase and Assembly of the Replication Transcription Complex; Translation of Replicase and Assembly of the Replication Transcription Complex		9	0	45.9	47.2	62.4	61.4	30.5	39.9	46.7	56.1	32	26.8	46.3	51.5	44.2	35.1	58.6	48.3	42.5	52.3	High	High	High	High
FALSE	High	Master Protein	Q9HA64	Ketosamine-3-kinase OS=Homo sapiens OX=9606 GN=FN3KRP PE=1 SV=2	0	6.183	6	2	2	2	309	34.4	7.33	4.72	2	protein metabolism;other metabolic processes	cytosol	kinase activity;other molecular function	Pf03881	79672	ENSG00000141560	FN3KRP	hsa:79672; Q969F4; Q9H0U7; Q9HA64	Gamma carboxylation, hypusinylation, hydroxylation, and arylsulfatase activation		1	0	45.9	37.7	47.5	38.2	37.8	39.5	31.3	38.3	24.2	44.8	36.7	38.1	37.2	35.1	50	45.9	43.2	53.2	High	High	High	High
FALSE	High	Master Protein	Q9NZD8	Maspardin OS=Homo sapiens OX=9606 GN=SPG21 PE=1 SV=1	0	10.369	13	3	7	3	308	34.9	6.28	18.36	3	signal transduction	other membranes;cytosol;ER/Golgi;other cytoplasmic organelle;other cell component	signal transduction activity or receptor binding	Pf00561	51324	ENSG00000090487	SPG21	B4DW44; hsa:51324; Q6ZMB6; Q9NZD8			0	0	46.2	53.6	62.7	52.8	40.3	39.6	36.3	40	29	44.4	44.7	40.2	41.5	33.1	50.1	43.5	46.5	59	High	High	High	High
FALSE	High	Master Protein	Q05513	Protein kinase C zeta type OS=Homo sapiens OX=9606 GN=PRKCZ PE=1 SV=4	0	5.81	3	2	4	1	592	67.6	5.77	7.32	2	cell organization and biogenesis;protein metabolism;other metabolic processes;stress response;transport;developmental processes;signal transduction;other biological processes	plasma membrane;other membranes;cytosol;cytoskeleton;nucleus;other cytoplasmic organelle;other cell component	kinase activity;other molecular function	Pf00069, Pf00130, Pf00433, Pf00564	5590	ENSG00000067606	PRKCZ	A8K4N0; A8MU64; B7Z2J7; E9PCW2; hsa:5590; Q05513; Q15207; Q5SYT5; Q969S4	GPVI-mediated activation cascade; VEGFR2 mediated cell proliferation; Estrogen-stimulated signaling through PRKCZ; TGF-beta receptor signaling in EMT (epithelial to mesenchymal transition); RHO GTPases Activate NADPH Oxidases		5	0	46.4	45.6	54.6	40.5	40.8	41	41.9	54	37.2	34	28.5	35.4	40.1	36	46.6	42.5	43.2	46.5	High	High	High	High
FALSE	High	Master Protein	Q9UJK0	18S rRNA aminocarboxypropyltransferase OS=Homo sapiens OX=9606 GN=TSR3 PE=1 SV=1	0	13.971	12	2	5	2	312	33.6	6.87	14.75	2	RNA metabolism OR transcription;other metabolic processes	cytosol	other molecular function	Pf04034, Pf04068	115939	ENSG00000007520	TSR3	hsa:115939; Q6PJT8; Q9UJK0	rRNA modification in the nucleus and cytosol		1	0	47.3	47	57.9	40.5	38.5	41	41.2	44.2	26.7	39.9	37.6	34.7	45.6	36.7	58.1	45.2	51.1	52.2	High	High	High	High
FALSE	High	Master Protein	O60518	Ran-binding protein 6 OS=Homo sapiens OX=9606 GN=RANBP6 PE=1 SV=2	0	13.178	4	3	8	2	1105	124.6	5.01	15.24	3	transport	nucleus;other cell component	other molecular function	Pf02985, Pf13513, Pf18808, Pf18829	26953	ENSG00000137040	RANBP6	hsa:26953; O60518; Q5T7X4; Q7Z3V2; Q96E78			0	0	47.6	43	61	52.8	43.9	45.6	33.9	48.3	24.5	34.9	45.1	43.8	34.9	36.1	49.2	38.7	44	50.5	High	High	High	High
FALSE	High	Master Protein	Q96C57	Protein CUSTOS OS=Homo sapiens OX=9606 GN=CUSTOS PE=1 SV=2	0	10.381	14	2	2	2	262	28.2	9.42	7.07	2	signal transduction;other biological processes	nucleus			64897	ENSG00000157895	CUSTOS	hsa:64897; Q53HF0; Q96C57; Q9H9Z7			0	0	47.7	50.2	49.2	47.7	35.4	35.3	36.1	39	32.3	40.7	39.2	46	48.7	37	43.8	45.7	45.7	53.6	High	High	High	High
FALSE	High	Master Protein	Q05397	Focal adhesion kinase 1 OS=Homo sapiens OX=9606 GN=PTK2 PE=1 SV=2	0	10.92	3	3	3	3	1052	119.2	6.62	7.56	3	cell organization and biogenesis;protein metabolism;other metabolic processes;transport;developmental processes;signal transduction;other biological processes	plasma membrane;other membranes;cytosol;cytoskeleton;nucleus;other cell component	signal transduction activity or receptor binding;cytoskeletal activity;kinase activity;other molecular function	Pf00373, Pf03623, Pf07714, Pf18038, Pf21477	5747	ENSG00000169398	PTK2	B4E2N6; F5H4S4; hsa:5747; J3QT16; Q05397; Q14291; Q8IYN9; Q9UD85	Turbulent (oscillatory, disturbed) flow shear stress activates signaling by PIEZO1 and integrins in endothelial cells; Apoptotic cleavage of cellular proteins; Regulation of actin dynamics for phagocytic cup formation; FCGR3A-mediated phagocytosis; RHO GTPases Activate WASPs and WAVEs; Extra-nuclear estrogen signaling; Signal regulatory protein family interactions; EPHB-mediated forward signaling…		17	0	48.2	43.4	50.6	52.5	35.7	35.7	35.9	45.1	32.4	66.7	42.1	61.4	76.1	53.5	77.9	60	47.8	62.4	High	High	High	High
FALSE	High	Master Protein	Q6P1R4	tRNA-dihydrouridine(16/17) synthase [NAD(P)(+)]-like OS=Homo sapiens OX=9606 GN=DUS1L PE=1 SV=1	0	9.657	8	3	4	3	473	53.2	8.29	4.63	3	RNA metabolism OR transcription;other metabolic processes		other molecular function	Pf01207	64118	ENSG00000169718	DUS1L	A6NHV4; hsa:64118; Q6P1R4; Q96AI3			0	0	48.2	41	55	49.7	22.3	22.7	42.8	45.8	29.5	33.8	24.3	21.1	32.7	20.5	29.9	27.5	17.6	28.4	High	High	High	High
FALSE	High	Master Protein	Q7L5D6	Golgi to ER traffic protein 4 homolog OS=Homo sapiens OX=9606 GN=GET4 PE=1 SV=1	0	7.901	7	2	2	2	327	36.5	5.41	6.34	2	cell organization and biogenesis;protein metabolism;other metabolic processes;stress response;other biological processes	cytosol;nucleus;other cell component	other molecular function	Pf04190	51608	ENSG00000239857	GET4	A4D2Q1; B3KNC7; hsa:51608; Q7L5D6; Q9UFC9; Q9Y309	Insertion of tail-anchored proteins into the endoplasmic reticulum membrane		1	0	48.3	50	61.3	49	40.4	42.9	40.2	43.2	36.2	46.9	44.9	58.5	47.4	39	62.4	51.1	43.9	55.8	High	High	High	High
FALSE	High	Master Protein	Q92793	CREB-binding protein OS=Homo sapiens OX=9606 GN=CREBBP PE=1 SV=3	0	12.454	2	3	6	1	2442	265.2	8.53	14.6	3	cell organization and biogenesis;protein metabolism;other metabolic processes;stress response;developmental processes;signal transduction;other biological processes	cytosol;nucleus;other cell component	nucleic acid binding activity;other molecular function	Pf00439, Pf00569, Pf02135, Pf02172, Pf06001, Pf08214, Pf09030	1387	ENSG00000005339	CREBBP	D3DUC9; hsa:1387; O00147; Q16376; Q4LE28; Q92793	Heme signaling; NFE2L2 regulating anti-oxidant/detoxification enzymes; SUMOylation of transcription cofactors; Formation of paraxial mesoderm; Constitutive Signaling by NOTCH1 PEST Domain Mutants; Constitutive Signaling by NOTCH1 HD+PEST Domain Mutants; Pre-NOTCH Transcription and Translation; NOTCH1 Intracellular Domain Regulates Transcription; Notch-HLH transcription pathway; NOTCH3 Intracellul…		50	0	48.4	39.5	46.5	49	36.4	36	36.4	39.2	30.1	40.3	29.8	43.8	43.6	32.9	48	41.7	43.7	42	High	High	High	High
FALSE	High	Master Protein	Q13952	Nuclear transcription factor Y subunit gamma OS=Homo sapiens OX=9606 GN=NFYC PE=1 SV=3	0	11.297	7	3	7	3	458	50.3	6.1	10.04	3	protein metabolism;other metabolic processes;other biological processes	nucleus;other cell component	nucleic acid binding activity;other molecular function	Pf00125	4802	ENSG00000066136	NFYC	B4DUS6; B4DW63; D3DPV9; F8VWM3; hsa:4802; Q13952; Q59GY4; Q5T6K8; Q5T6K9; Q5T6L1; Q5TZR6; Q92869; Q9HBX1; Q9NXB5; Q9UM67; Q9UML0; Q9UMT7	PPARA activates gene expression; Activation of gene expression by SREBF (SREBP); FOXO-mediated transcription of cell death genes; ATF4 activates genes in response to endoplasmic reticulum stress; ATF6 (ATF6-alpha) activates chaperone genes		5	0	48.4	50.8	65.8	47.8	30.6	31.8	34	49.4	37.5	67.2	53.1	50.8	49.2	39.1	48.9	51.8	55.7	63.8	High	High	High	High
FALSE	High	Master Protein	Q09161	Nuclear cap-binding protein subunit 1 OS=Homo sapiens OX=9606 GN=NCBP1 PE=1 SV=1	0	14.772	5	3	4	3	790	91.8	6.43	8.2	3	cell organization and biogenesis;protein metabolism;RNA metabolism OR transcription;other metabolic processes;stress response;transport;other biological processes	cytosol;mitochondrion;nucleus;other cell component	nucleic acid binding activity;other molecular function	Pf02854, Pf09088, Pf09090	4686	ENSG00000136937	NCBP1	B2R718; hsa:4686; Q09161; Q59G76; Q5T1V0; Q5T7X2	Regulation of expression of SLITs and ROBOs; Transport of the SLBP independent Mature mRNA; Transport of the SLBP Dependant Mature mRNA; Transport of Mature mRNA Derived from an Intronless Transcript; Transport of Mature mRNA derived from an Intron-Containing Transcript; snRNP Assembly; mRNA 3'-end processing; RNA Polymerase II Transcription Termination; Formation of RNA Pol II elongation complex…		27	0	48.8	41.7	50.6	51.6	42.2	42.8	36.2	43.1	33.8	43.6	31.7	33.9	44	30.4	48.1	37.5	38.8	39.4	High	High	High	High
FALSE	High	Master Protein	Q7Z2K8	G protein-regulated inducer of neurite outgrowth 1 OS=Homo sapiens OX=9606 GN=GPRIN1 PE=1 SV=2	0	7.811	3	2	3	2	1008	102.3	8.06	7.19	2	cell organization and biogenesis;developmental processes	plasma membrane;other membranes;other cell component	other molecular function	Pf15235	114787	ENSG00000169258	GPRIN1	C9JM70; hsa:114787; Q7Z2K8; Q8ND74; Q96PZ4	MECP2 regulates neuronal receptors and channels		1	0	49.1	51.5	45.5	48.1	50.6	40	32.6	46.7	36	58.3	51.9	44.7	47.3	37.1	53	49.4	50.8	54.3	High	High	High	High
FALSE	High	Master Protein	Q9BXW9	Fanconi anemia group D2 protein OS=Homo sapiens OX=9606 GN=FANCD2 PE=1 SV=2	0	11.182	3	3	4	3	1451	164	5.88	9.18	3	cell cycle OR cell proliferation;cell organization and biogenesis;DNA metabolism;other metabolic processes;stress response;developmental processes;signal transduction;other biological processes	cytosol;nucleus;other cell component	other molecular function	Pf14631	2177	ENSG00000144554	FANCD2	hsa:2177; Q2LA86; Q69YP9; Q6PJN7; Q9BQ06; Q9BXW9; Q9H9T9	TP53 Regulates Transcription of DNA Repair Genes; Fanconi Anemia Pathway		2	0	49.4	56.7	64.1	61.4	33.3	41.8	43.8	46.7	42.1	59.5	49.7	44.4	62.7	44.8	70.1	68.1	65	70.6	High	High	High	High
FALSE	High	Master Protein	Q13636	Ras-related protein Rab-31 OS=Homo sapiens OX=9606 GN=RAB31 PE=1 SV=2	0	11.976	21	3	7	3	195	21.7	7.06	14.47	3	cell organization and biogenesis;transport;other biological processes	plasma membrane;other membranes;cytosol;ER/Golgi;other cytoplasmic organelle;other cell component	other molecular function	Pf00071	11031	ENSG00000168461	RAB31	B2RBT7; hsa:11031; Q13636; Q15770; Q9HC00	Neutrophil degranulation; RAB geranylgeranylation; RAB GEFs exchange GTP for GDP on RABs		3	0	50.1	45.8	55	46	37.1	48.3	43.4	45	36.9	44.9	39.8	37.6	51	42.3	58.5	47.5	47.4	66.1	High	High	High	High
FALSE	High	Master Protein	Q96CS2	HAUS augmin-like complex subunit 1 OS=Homo sapiens OX=9606 GN=HAUS1 PE=1 SV=1	0	16.43	24	4	11	4	278	31.8	5.53	22.2	4	cell cycle OR cell proliferation;cell organization and biogenesis;other biological processes	cytosol;cytoskeleton			115106	ENSG00000152240	HAUS1	B2RDM7; hsa:115106; Q8N837; Q96CS2	Anchoring of the basal body to the plasma membrane; Recruitment of NuMA to mitotic centrosomes; Regulation of PLK1 Activity at G2/M Transition; Loss of Nlp from mitotic centrosomes; Recruitment of mitotic centrosome proteins and complexes; AURKA Activation by TPX2		7	0	50.6	43	57.4	60.8	36.5	36.6	44.3	40.8	28.9	32.9	30.7	38.5	35	32.9	38.9	38.5	35.5	42.7	High	High	High	High
FALSE	High	Master Protein	Q5EBL8	PDZ domain-containing protein 11 OS=Homo sapiens OX=9606 GN=PDZD11 PE=1 SV=2	0	7.624	24	2	2	2	140	16.1	7.21	7.12	2	cell-cell signaling;cell organization and biogenesis;transport;other biological processes	non-structural extracellular;plasma membrane;other membranes;cytosol;other cell component		Pf00595	51248	ENSG00000120509	PDZD11	D3DVU3; hsa:51248; Q5EBL8; Q6UWE1; Q9P0Q1	Ion transport by P-type ATPases; Ion influx/efflux at host-pathogen interface; Transport of vitamins, nucleosides, and related molecules; Biotin transport and metabolism; Vitamin B5 (pantothenate) metabolism		5	0	51	43.7	47.1	48	41.4	39.1	30.3	39.5	29.9	35.6	29.9	35.8	30.1	29.8	38.9	34.6	39	40.2	High	High	High	High
FALSE	High	Master Protein	Q6P1X5	Transcription initiation factor TFIID subunit 2 OS=Homo sapiens OX=9606 GN=TAF2 PE=1 SV=3	0	7.913	3	2	2	2	1199	136.9	8.19	4.93	2	cell cycle OR cell proliferation;cell organization and biogenesis;RNA metabolism OR transcription;other metabolic processes;other biological processes	nucleus	nucleic acid binding activity;other molecular function		6873	ENSG00000064313	TAF2	B2RE82; hsa:6873; O43487; O43604; O60668; Q6P1X5; Q86WW7; Q8IWK4	Regulation of TP53 Activity through Phosphorylation; RNA Polymerase II Pre-transcription Events; HIV Transcription Initiation; RNA Polymerase II HIV Promoter Escape; RNA Polymerase II Promoter Escape; RNA Polymerase II Transcription Pre-Initiation And Promoter Opening; RNA Polymerase II Transcription Initiation		9	0	51.2	70.2	67.6	82.2	56.3	43.1	41.7	51.2	27.3	54.6	46.1	39.7	45.2	36.5	43.4	47	39	60.3	High	High	High	High
FALSE	High	Master Protein	Q9BTT6	Leucine-rich repeat-containing protein 1 OS=Homo sapiens OX=9606 GN=LRRC1 PE=1 SV=1	0	19.511	11	4	14	2	524	59.2	5.02	32.27	4		other membranes;cytosol;other cell component		Pf00560, Pf13855	55227	ENSG00000137269	LRRC1	hsa:55227; Q5TGN3; Q9BTT6; Q9HAC0; Q9NVF1	RND2 GTPase cycle		1	0	51.3	50.5	58	53.2	48.1	49	35.8	52.7	34.5	51	44.9	47.4	47.5	46.9	50.6	54.9	57.4	55.8	High	High	High	High
FALSE	High	Master Protein	Q13615	Myotubularin-related protein 3 OS=Homo sapiens OX=9606 GN=MTMR3 PE=1 SV=3	0	4.822	2	2	2	2	1198	133.5	5.8	2.02	2	cell cycle OR cell proliferation;cell organization and biogenesis;protein metabolism;other metabolic processes;stress response;other biological processes	other membranes;cytosol;other cell component	other molecular function	Pf01363, Pf06602	8897	ENSG00000100330	MTMR3	A5PL26; A7MD32; hsa:8897; Q13615; Q9NYN5; Q9NYN6; Q9UDX6; Q9UEG3	Synthesis of PIPs at the plasma membrane; Macroautophagy		2	0	51.7	51.1	62.7	63.1	49.2	47.1	47.8	48.8	50.1	48.9	37.2	44.8	48.9	42.2	51	50.8	46.9	49.9	High	High	High	High
FALSE	High	Master Protein	Q13444	Disintegrin and metalloproteinase domain-containing protein 15 OS=Homo sapiens OX=9606 GN=ADAM15 PE=1 SV=4	0	6.848	3	2	2	2	863	92.9	6.73	4.34	2	cell adhesion;cell organization and biogenesis;protein metabolism;other metabolic processes;stress response;developmental processes;signal transduction;other biological processes	non-structural extracellular;plasma membrane;other membranes;cytoskeleton;other cell component	signal transduction activity or receptor binding;other molecular function	Pf00200, Pf01421, Pf01562, Pf08516	8751	ENSG00000143537	ADAM15	B3KQU5; B4DLB5; B4DMH8; E9PN65; hsa:8751; Q13444; Q13493; Q53XQ0; Q5SR68; Q5SR69; Q6R267; Q71S61; Q71S62; Q71S63; Q71S64; Q71S65; Q71S66; Q71S67; Q71S68; Q71S69; Q96C78; U3KQL5	Degradation of the extracellular matrix; Invadopodia formation		2	0	51.8	60	63.5	69	51.9	61.2	66.8	83.7	55.5	52.1	52.4	56	49.3	36.1	58.6	60.5	72.2	72.6	High	High	High	High
FALSE	High	Master Protein	Q13158	FAS-associated death domain protein OS=Homo sapiens OX=9606 GN=FADD PE=1 SV=1	0	9.221	21	2	6	2	208	23.3	5.69	22.43	2	cell organization and biogenesis;protein metabolism;other metabolic processes;stress response;developmental processes;signal transduction;other biological processes	plasma membrane;other membranes;cytosol;other cell component	signal transduction activity or receptor binding;other molecular function	Pf00531, Pf01335	8772	ENSG00000168040	FADD	hsa:8772; Q13158; Q14866; Q6IBR4	Regulation of TNFR1 signaling; TRIF-mediated programmed cell death; Regulation by c-FLIP; CASP8 activity is inhibited; Dimerization of procaspase-8; TRAIL signaling; NF-kB activation through FADD/RIP-1 pathway mediated by caspase-8 and -10; TLR3-mediated TICAM1-dependent programmed cell death; TNFR1-induced proapoptotic signaling; FasL/ CD95L signaling; Defective RIPK1-mediated regulated necrosis		14	0	52	68.5	67.6	57.3	45.5	50.3	39.7	46.7	26.4	47.6	49.8	56	36.8	31.6	50.6	37.4	40.2	54.6	High	High	High	High
FALSE	High	Master Protein	Q9H8H2	Probable ATP-dependent RNA helicase DDX31 OS=Homo sapiens OX=9606 GN=DDX31 PE=1 SV=2	0	7.512	2	2	2	2	851	94	9.99	5.03	2	other biological processes	ER/Golgi;nucleus;other cell component	other molecular function	Pf00270, Pf00271, Pf13959	64794	ENSG00000125485	DDX31	hsa:64794; Q5K6N2; Q5K6N3; Q5K6N4; Q5VZJ4; Q5VZJ9; Q96E91; Q96NY2; Q96SX5; Q9H5K6; Q9H8H2			0	0	52.1	68.1	79.1	67.4	46.1	45.9	46.8	61.4	39.7	57.5	50.6	60.2	48.5	39.9	62.2	58.6	59.6	61.1	High	High	High	High
FALSE	High	Master Protein	Q9H6Y7	E3 ubiquitin-protein ligase RNF167 OS=Homo sapiens OX=9606 GN=RNF167 PE=1 SV=1	0	9.346	9	2	3	2	350	38.3	5.63	13.26	2	protein metabolism;other metabolic processes;stress response;other biological processes	plasma membrane;other membranes;cytosol;other cytoplasmic organelle;other cell component	other molecular function	Pf02225, Pf13639	26001	ENSG00000108523	RNF167	D3DTK8; hsa:26001; I3L0L6; Q6XYE0; Q8NDC1; Q9H6Y7; Q9Y3V1			0	0	52.3	46.2	51.2	46.7	54.5	37.2	34.1	41.6	30.9	40.4	30.2	33	35.4	28	38.2	45.8	57.7	55.1	High	High	High	High
FALSE	High	Master Protein	Q5VZK9	F-actin-uncapping protein LRRC16A OS=Homo sapiens OX=9606 GN=CARMIL1 PE=1 SV=1	0	7.272	2	2	2	2	1371	151.5	7.85	5.24	2	cell organization and biogenesis;other metabolic processes;transport;other biological processes	plasma membrane;other membranes;cytosol;cytoskeleton;nucleus;other cytoplasmic organelle;other cell component	other molecular function	Pf13516, Pf16000, Pf17888	55604	ENSG00000079691	CARMIL1	B8X1J0; hsa:55604; Q5VZK9; Q6ZUH5; Q6ZW07; Q9NXU7	Factors involved in megakaryocyte development and platelet production		1	0	52.3	53.3	65.2	57.1	69.5	63.8	50.3	46.7	35.2	49.4	41.1	48.9	43.8	39	49.2	46.9	49.1	57.4	High	High	High	High
FALSE	High	Master Protein	Q14161	ARF GTPase-activating protein GIT2 OS=Homo sapiens OX=9606 GN=GIT2 PE=1 SV=2	0	6.06	3	2	3	2	759	84.5	7.23	6.69	2	transport;developmental processes;other biological processes	nucleus;other cell component	enzyme regulator activity;other molecular function	Pf00023, Pf01412, Pf08518, Pf12205, Pf16559	9815	ENSG00000139436	GIT2	hsa:9815; Q14161; Q86U59; Q96CI2; Q9BV91; Q9Y5V2	CDC42 GTPase cycle; RAC1 GTPase cycle; RHOQ GTPase cycle; RAC2 GTPase cycle; RAC3 GTPase cycle; RHOJ GTPase cycle; RHOV GTPase cycle; RHOU GTPase cycle		8	0	52.4	48.1	54.4	53.3	46	45	46	43.8	31.2	40.5	31.8	39.3	37.9	40.8	49.4	40.3	42.8	48.8	High	High	High	High
FALSE	High	Master Protein	O00244	Copper transport protein ATOX1 OS=Homo sapiens OX=9606 GN=ATOX1 PE=1 SV=1	0.002	3.494	24	2	2	2	68	7.4	7.24	4.34	2	stress response;transport;other biological processes	cytosol	other molecular function	Pf00403	475	ENSG00000177556	ATOX1	A8KAJ8; D3DQI2; hsa:475; O00244; Q2M1R6; Q56AP3	Detoxification of Reactive Oxygen Species; Ion influx/efflux at host-pathogen interface		2	0	52.4	56.3	40.8	40.7	42.4	21.8	25.4	46.9	22.4	29.5	25.6	32	33.7	30.2	29.2	29.6	20.1	25.6	High	High	High	High
FALSE	High	Master Protein	Q9H1D9	DNA-directed RNA polymerase III subunit RPC6 OS=Homo sapiens OX=9606 GN=POLR3F PE=1 SV=1	0	7.86	7	2	3	2	316	35.7	6.11	4.89	2	RNA metabolism OR transcription;other metabolic processes;stress response;other biological processes	cytosol;nucleus	nucleic acid binding activity;other molecular function	Pf05158	10621	ENSG00000132664	POLR3F	A8K4C7; hsa:10621; O15319; Q9H1D9	Cytosolic sensors of pathogen-associated DNA ; RNA Polymerase III Abortive And Retractive Initiation; RNA Polymerase III Transcription Initiation From Type 1 Promoter; RNA Polymerase III Transcription Initiation From Type 2 Promoter; RNA Polymerase III Transcription Initiation From Type 3 Promoter; RNA Polymerase III Transcription Termination; RNA Polymerase III Chain Elongation		7	0	52.6	51.9	49.4	58.7	42.3	42.2	39	49.4	39.3	43.8	36.8	44.9	47.3	33.7	52.8	43.6	34.9	58.1	High	High	High	High
FALSE	High	Master Protein	Q86XZ4	Spermatogenesis-associated serine-rich protein 2 OS=Homo sapiens OX=9606 GN=SPATS2 PE=1 SV=1	0	6.38	4	2	2	2	545	59.5	8.9	4.92	2		cytosol;other cell component		Pf07139	65244	ENSG00000123352	SPATS2	A8K8G9; hsa:65244; Q86XZ4; Q9H7D4; Q9H8Y7; Q9H8Z8			0	0	52.8	60.9	56.4	51.7	69.2	63.3	39.2	40.4	30.2	40.5	31.1	39.1	42.6	38.7	53.9	44.2	46.5	41.6	High	High	High	High
FALSE	High	Master Protein	Q9Y5A7	NEDD8 ultimate buster 1 OS=Homo sapiens OX=9606 GN=NUB1 PE=1 SV=2	0	9.323	6	2	2	2	615	70.5	5.96	6.65	2	protein metabolism;other metabolic processes;stress response;other biological processes	cytosol;nucleus		Pf00627, Pf18037	51667	ENSG00000013374	NUB1	hsa:51667; O95422; Q75MR9; Q8IX22; Q9BXR2; Q9Y5A7			0	0	53.3	56.5	66.6	51.9	52	56	37.2	44.9	39.6	57.6	41.4	40.7	47.9	52.7	54.7	45.1	69.2	54.8	High	High	High	High
FALSE	High	Master Protein	O15264	Mitogen-activated protein kinase 13 OS=Homo sapiens OX=9606 GN=MAPK13 PE=1 SV=1	0	6.71	6	2	2	2	365	42.1	8.38	4.7	2	protein metabolism;other metabolic processes;stress response;signal transduction;other biological processes	cytosol;nucleus;other cell component	kinase activity;other molecular function	Pf00069	5603	ENSG00000156711	MAPK13	hsa:5603; O14739; O15124; O15264; Q5U4A5; Q6FI46; Q9UNU0	VEGFA-VEGFR2 Pathway; NOD1/2 Signaling Pathway; p38MAPK events		3	0	53.3	55.3	70.2	68.5	39.4	49.8	39.9	48.5	36.4	30.5	31.7	44.8	37.1	36.9	43.1	42.1	40.6	50.1	High	High	High	High
FALSE	High	Master Protein	Q5ST30	Valine--tRNA ligase, mitochondrial OS=Homo sapiens OX=9606 GN=VARS2 PE=1 SV=2	0	6.983	3	3	5	3	1063	118.4	7.02	7.88	3	protein metabolism;RNA metabolism OR transcription;other metabolic processes	cytosol;mitochondrion	other molecular function	Pf00133, Pf08264	57176	ENSG00000137411; ENSG00000223494	VARS2	A2ABL7; B4DET4; B4E3P5; F5GXJ0; F5H323; hsa:57176; Q2M2A0; Q59FI1; Q5SQ96; Q5SS98; Q5ST30; Q6DKJ5; Q6ZV24; Q96GN2; Q96H77; Q96Q02; Q9H6R2; Q9UFH7	Mitochondrial tRNA aminoacylation		1	0	53.4	52.2	53.4	53.7	43.7	45.5	40.3	48.5	33.7	59	47.5	47.7	54.8	41.1	57.6	67.1	66.8	71.2	High	High	High	High
FALSE	High	Master Protein	Q8TDR0	TRAF3-interacting protein 1 OS=Homo sapiens OX=9606 GN=TRAF3IP1 PE=1 SV=1	0	9.668	4	3	4	3	691	78.6	7.93	7.78	3	cell organization and biogenesis;transport;developmental processes;other biological processes	cytoskeleton;other cell component	cytoskeletal activity	Pf10243, Pf17749	26146	ENSG00000204104	TRAF3IP1	hsa:26146; Q6PCT1; Q7L8N9; Q8TDR0; Q9NRD6; Q9Y4Q1	Intraflagellar transport		1	0	53.5	70.2	71.4	54.4	53.4	52.8	50.7	46	38.8	61.2	52.8	48.5	67.4	54.3	74.2	65.2	73.3	69.3	High	High	High	High
FALSE	High	Master Protein	Q9H2K0	Translation initiation factor IF-3, mitochondrial OS=Homo sapiens OX=9606 GN=MTIF3 PE=1 SV=4	0	9.297	11	2	4	2	278	31.7	9.69	10.66	2	cell organization and biogenesis;protein metabolism;other metabolic processes	mitochondrion	translation activity;nucleic acid binding activity	Pf05198	219402	ENSG00000122033	MTIF3	hsa:219402; Q05BL8; Q5W0V0; Q86X68; Q9H2K0	Mitochondrial translation initiation		1	0	53.6	52.5	64.2	52.2	38.9	50.9	41.7	45.5	35.6	43.2	34.5	41	43.2	34.9	48.6	37.4	35.4	51.5	High	High	High	High
FALSE	High	Master Protein	P31321	cAMP-dependent protein kinase type I-beta regulatory subunit OS=Homo sapiens OX=9606 GN=PRKAR1B PE=1 SV=4	0	10.466	10	4	10	1	381	43	5.71	17.5	4	protein metabolism;other metabolic processes;other biological processes	plasma membrane;other membranes;cytosol;other cytoplasmic organelle;other cell component	enzyme regulator activity;other molecular function	Pf00027, Pf02197	5575	ENSG00000188191	PRKAR1B	hsa:5575; P31321; Q8N422	FCGR3A-mediated IL10 synthesis; GPER1 signaling; ADORA2B mediated anti-inflammatory cytokines production; High laminar flow shear stress activates signaling by PIEZO1 and PECAM1:CDH5:KDR in endothelial cells; Factors involved in megakaryocyte development and platelet production; Glucagon-like Peptide-1 (GLP1) regulates insulin secretion; Vasopressin regulates renal water homeostasis via Aquaporin…		12	0	54.1	64.5	75.3	72.1	46.7	51.1	56	64.4	46.6	61.2	60.4	57.7	48.6	39.3	64.3	71.5	60.3	71.7	High	High	High	High
FALSE	High	Master Protein	O95249	Golgi SNAP receptor complex member 1 OS=Homo sapiens OX=9606 GN=GOSR1 PE=1 SV=1	0	7.721	10	2	4	2	250	28.6	9.42	13.38	2	cell organization and biogenesis;transport	other membranes;cytosol;ER/Golgi	other molecular function	Pf12352	9527	ENSG00000108587	GOSR1	hsa:9527; J3KST5; O75392; O95249	Intra-Golgi traffic; COPI-mediated anterograde transport		2	0	54.2	59	66	65.5	42.5	47.5	46.1	59.1	41.6	79.4	44.2	47.9	55.4	45.1	50	58.2	52.1	66.3	High	High	High	High
FALSE	High	Master Protein	Q9P0L1	Zinc finger protein with KRAB and SCAN domains 7 OS=Homo sapiens OX=9606 GN=ZKSCAN7 PE=1 SV=2	0	6.549	8	4	7	1	754	85	7.47	14.05	4	other biological processes	nucleus	nucleic acid binding activity;other molecular function	Pf00096, Pf01352, Pf02023	55888	ENSG00000196345; ENSG00000281894	ZKSCAN7	A0PJV3; A8K5H0; hsa:55888; Q6WL09; Q96FQ2; Q9P0L1	Generic Transcription Pathway		1	0	54.2	47.1	61.2	50.6	27	25.2	39	52.2	34.7	84.9	66.5	69.3	68.1	58.3	79.8	86.5	89	88.7	High	High	High	High
FALSE	High	Master Protein	P50219	Motor neuron and pancreas homeobox protein 1 OS=Homo sapiens OX=9606 GN=MNX1 PE=1 SV=3	0.004	2.981	5	2	2	2	401	40.5	7.68	1.93	2	cell organization and biogenesis;developmental processes;other biological processes	cytosol;nucleus;other cell component	nucleic acid binding activity;other molecular function	Pf00046	3110	ENSG00000130675	MNX1	F5H401; hsa:3110; P50219; Q9Y648			0	0	54.5	64.3	68.5	62.9	55.6	53.7	41.5	47.8	39.3	49.3	34	43.8	51.1	43.5	69.5	52.2	55.4	58.8	High	High	High	High
FALSE	High	Master Protein	Q8IYD1	Eukaryotic peptide chain release factor GTP-binding subunit ERF3B OS=Homo sapiens OX=9606 GN=GSPT2 PE=1 SV=2	0	9.123	6	3	10	1	628	68.8	5.43	26.97	3	cell organization and biogenesis;protein metabolism;RNA metabolism OR transcription;other metabolic processes	cytosol;other cell component	nucleic acid binding activity;other molecular function	Pf00009, Pf03144, Pf07145, Pf22594	23708	ENSG00000189369	GSPT2	hsa:23708; Q8IYD1; Q9H909; Q9NVY0; Q9NY44	Regulation of expression of SLITs and ROBOs; Nonsense Mediated Decay (NMD) enhanced by the Exon Junction Complex (EJC); Eukaryotic Translation Termination; Nonsense Mediated Decay (NMD) independent of the Exon Junction Complex (EJC)		4	0	54.7	50	65.7	57.5	47.5	51	44.5	46.4	36.1	57.8	51.6	53.3	62.3	48.3	63.3	59.2	48.7	65.6	High	High	High	High
FALSE	High	Master Protein	Q9Y2W6	Tudor and KH domain-containing protein OS=Homo sapiens OX=9606 GN=TDRKH PE=1 SV=2	0	9.447	6	2	4	2	561	62	5.02	10.32	2	cell cycle OR cell proliferation;cell organization and biogenesis;RNA metabolism OR transcription;other metabolic processes;developmental processes;other biological processes	mitochondrion;other cell component	nucleic acid binding activity	Pf00013, Pf00567	11022	ENSG00000182134	TDRKH	D3DV24; hsa:11022; Q5SZR3; Q5SZR5; Q8N582; Q9NYV5; Q9Y2W6	PIWI-interacting RNA (piRNA) biogenesis		1	0	54.8	48.2	61.1	54	44.2	48.3	37.1	46.1	35.9	52.7	44.3	42.4	51.4	37.7	58	47	52.1	63	High	High	High	High
FALSE	High	Master Protein	Q9Y2Q5	Ragulator complex protein LAMTOR2 OS=Homo sapiens OX=9606 GN=LAMTOR2 PE=1 SV=1	0	7.937	26	2	2	2	125	13.5	5.4	3.93	2	signal transduction;other biological processes	plasma membrane;other membranes;other cytoplasmic organelle;other cell component	enzyme regulator activity;other molecular function	Pf03259	28956	ENSG00000116586	LAMTOR2	hsa:28956; Q5VY97; Q5VY98; Q5VY99; Q9Y2Q5	Neutrophil degranulation; Amino acids regulate mTORC1; TP53 Regulates Metabolic Genes; Regulation of PTEN gene transcription; mTORC1-mediated signalling; Macroautophagy; Energy dependent regulation of mTOR by LKB1-AMPK; MAP2K and MAPK activation		9	0	54.8	65.2	70.3	68.1	47.6	51.9	41.8	53.6	39.2	55.3	46.9	56.5	50.2	45	65.2	55.6	48.3	67.1	High	High	High	High
FALSE	High	Master Protein	Q96PU4	E3 ubiquitin-protein ligase UHRF2 OS=Homo sapiens OX=9606 GN=UHRF2 PE=1 SV=1	0	6.618	3	2	5	1	802	89.9	8.21	10.64	2	cell organization and biogenesis;protein metabolism;other metabolic processes;other biological processes	nucleus;other cell component	nucleic acid binding activity;other molecular function	Pf00240, Pf00628, Pf02182, Pf12148	115426	ENSG00000147854	UHRF2	hsa:115426; Q5VYR1; Q5VYR3; Q659C8; Q8TAG7; Q96PU4	SUMOylation of transcription cofactors		1	0	55.1	49.3	62.1	51.3	39.3	38.4	36.1	38.5	32.4	65.7	52.7	67.8	42	40.6	67.3	55.7	73.8	91.7	High	High	High	High
FALSE	High	Master Protein	Q7Z4Q2	HEAT repeat-containing protein 3 OS=Homo sapiens OX=9606 GN=HEATR3 PE=1 SV=2	0	5.725	3	2	2	2	680	74.5	5.11	4.92	2	transport;other biological processes		other molecular function	Pf13513	55027	ENSG00000155393	HEATR3	A8K1N4; hsa:55027; Q7Z4Q2; Q8N525; Q8WV56; Q96CC9; Q9NWN7			0	0	55.1	41	53.4	59.3	50.7	51.5	39.3	49.5	30	48.4	45	48.5	47.1	42.6	60.7	48.2	53.9	59.7	High	High	High	High
FALSE	High	Master Protein	P41223	Protein BUD31 homolog OS=Homo sapiens OX=9606 GN=BUD31 PE=1 SV=2	0	8.78	20	2	4	2	144	17	8.82	12.47	2	RNA metabolism OR transcription;other metabolic processes;other biological processes	nucleus;other cell component	other molecular function	Pf01125	8896	ENSG00000106245	BUD31	A4D274; B7Z4S9; D6W5S6; hsa:8896; P41223; Q6IB53; Q9UDV1	mRNA Splicing - Major Pathway		1	0	55.5	61.2	54.8	64.8	49.1	47	53.2	58.4	40.6	45.2	54.9	53.1	54.1	48.6	66.3	55.7	57.4	64.1	High	High	High	High
FALSE	High	Master Protein	P46934	E3 ubiquitin-protein ligase NEDD4 OS=Homo sapiens OX=9606 GN=NEDD4 PE=1 SV=4	0	5.557	2	2	4	2	1319	149	6.58	5.47	2	cell organization and biogenesis;protein metabolism;other metabolic processes;stress response;transport;developmental processes;signal transduction;other biological processes	plasma membrane;other membranes;cytosol;ER/Golgi;nucleus;other cell component	signal transduction activity or receptor binding;other molecular function	Pf00397, Pf00632	4734	ENSG00000069869	NEDD4	A1KY35; A6ND72; A7MD29; B4E2R7; B7ZM59; B7ZM60; B9EGN5; D6RF89; hsa:4734; P46934	Antigen processing: Ubiquitination & Proteasome degradation; ISG15 antiviral mechanism; Regulation of PTEN stability and activity; Downregulation of ERBB4 signaling; Regulation of PTEN localization		5	0	55.5	50.1	75.1	68.2	37.5	47.4	41.8	52.3	33.1	49.9	39.3	46.7	37.4	33.5	45.2	36	44.8	49.2	High	High	High	High
FALSE	High	Master Protein	Q14315	Filamin-C OS=Homo sapiens OX=9606 GN=FLNC PE=1 SV=3	0	28.327	3	7	16	1	2725	290.8	5.97	36.89	7	cell organization and biogenesis	plasma membrane;other membranes;cytosol;cytoskeleton;other cell component	cytoskeletal activity;other molecular function	Pf00307, Pf00630	2318	ENSG00000128591	FLNC	B2ZZ88; hsa:2318; O95303; Q07985; Q14315; Q9NS12; Q9NYE5; Q9UMR8; Q9Y503	Cell-extracellular matrix interactions		1	0	55.7	48.1	61.1	52.5	48.5	55	42.4	45.7	29.8	48.4	38.5	45.9	47.5	37.9	51	52.6	52.4	54.4	High	High	High	High
FALSE	High	Master Protein	P53611	Geranylgeranyl transferase type-2 subunit beta OS=Homo sapiens OX=9606 GN=RABGGTB PE=1 SV=2	0	6.794	8	3	4	3	331	36.9	5.03	9.29	3	protein metabolism;other metabolic processes;other biological processes	plasma membrane;other membranes;cytosol;other cell component	other molecular function	Pf00432	5876	ENSG00000137955	RABGGTB	hsa:5876; P53611; Q92697	RAB geranylgeranylation; TP53 regulates transcription of several additional cell death genes whose specific roles in p53-dependent apoptosis remain uncertain		2	0	56.1	52.5	69.6	65.4	49.5	53.4	58.6	53.2	42.6	39.3	37.4	37.9	50.9	42.7	48.9	53.1	37.9	40.5	High	High	High	High
FALSE	High	Master Protein	Q9UH62	Armadillo repeat-containing X-linked protein 3 OS=Homo sapiens OX=9606 GN=ARMCX3 PE=1 SV=1	0	10.551	11	3	3	3	379	42.5	8.37	6.16	3	cell organization and biogenesis;transport;other biological processes	other membranes;cytosol;mitochondrion;nucleus;other cell component		Pf04826	51566	ENSG00000102401	ARMCX3	hsa:51566; Q53HC6; Q7LCF5; Q9NPE4; Q9UH62	RAC2 GTPase cycle		1	0	56.2	52.5	56.5	75.7	43.7	54.4	31.2	40.1	29.6	56.5	42.2	52.8	52.1	38.6	49.8	47.7	60.2	60.4	High	High	High	High
FALSE	High	Master Protein	Q9ULC3	Ras-related protein Rab-23 OS=Homo sapiens OX=9606 GN=RAB23 PE=1 SV=1	0	8.089	11	2	5	2	237	26.6	6.6	15.12	2	cell organization and biogenesis;other metabolic processes;stress response;transport;developmental processes;other biological processes	plasma membrane;other membranes;cytosol;cytoskeleton;other cytoplasmic organelle;other cell component	other molecular function	Pf00071	51715	ENSG00000112210	RAB23	B2R9I5; hsa:51715; Q68DJ6; Q8NI06; Q9P023; Q9ULC3	RAB geranylgeranylation		1	0	56.2	53.9	63.1	61.3	40.6	46.1	39.8	47	30.7	36.6	40.1	40.1	37.6	29.9	41.9	43.6	49.9	53.4	High	High	High	High
FALSE	High	Master Protein	Q6PJG2	Mitotic deacetylase-associated SANT domain protein OS=Homo sapiens OX=9606 GN=MIDEAS PE=1 SV=2	0	6.613	2	3	3	3	1045	114.9	9.19	4.16	3	other biological processes	nucleus;other cell component	nucleic acid binding activity;other molecular function	Pf01448	91748	ENSG00000156030	MIDEAS	hsa:91748; Q6PJG2; Q6PK13; Q6PK59; Q6ZS23			0	0	56.2	50.9	62.5	60.1	50.2	48.6	35.2	47.5	33.2	54.7	45	43.7	52.6	41.7	55	65.4	69.5	71.3	High	High	High	High
FALSE	High	Master Protein	Q9H6D7	HAUS augmin-like complex subunit 4 OS=Homo sapiens OX=9606 GN=HAUS4 PE=1 SV=1	0	7.808	9	2	3	2	363	42.4	5.68	5.38	2	cell cycle OR cell proliferation;cell organization and biogenesis;other biological processes	cytosol;cytoskeleton	cytoskeletal activity	Pf14735	54930	ENSG00000092036	HAUS4	B7WP17; D3DS34; hsa:54930; Q86T15; Q86T16; Q86U43; Q9H6D7; Q9NX59	Recruitment of NuMA to mitotic centrosomes; Regulation of PLK1 Activity at G2/M Transition; Loss of Nlp from mitotic centrosomes; Recruitment of mitotic centrosome proteins and complexes; Anchoring of the basal body to the plasma membrane; AURKA Activation by TPX2		7	0	56.3	53.9	59.6	56.8	45.2	49.9	40.7	41.3	32.4	41.2	35.7	44.2	46.4	37.5	43.6	39.9	40.4	49.3	High	High	High	High
FALSE	High	Master Protein	P35219	Carbonic anhydrase-related protein OS=Homo sapiens OX=9606 GN=CA8 PE=1 SV=3	0	6.255	8	2	3	2	290	33	4.86	7.28	2	other metabolic processes;other biological processes	other cell component	other molecular function	Pf00194	767	ENSG00000178538	CA8	A8K0A5; B3KQZ7; hsa:767; P35219; Q32MY2			0	0	56.5	57.9	72.9	61.2	47.4	49.9	43.7	49.9	33.6	45	42.5	40.4	47.1	43.3	56.9	46	49	55.7	High	High	High	High
FALSE	High	Master Protein	Q9H792	Inactive tyrosine-protein kinase PEAK1 OS=Homo sapiens OX=9606 GN=PEAK1 PE=1 SV=4	0.001	3.693	1	2	2	2	1746	193	6.89	4.23	2	cell adhesion;cell organization and biogenesis;protein metabolism;other metabolic processes;other biological processes	cytosol;cytoskeleton;other cell component	kinase activity;other molecular function	Pf00069	79834	ENSG00000173517	PEAK1	hsa:79834; Q6ZS78; Q8NAZ4; Q8NCM3; Q8TEG7; Q9H792	RHOV GTPase cycle; RHOU GTPase cycle		2	0	56.6	52.6	51.1	48.3	33.1	37.4	37.1	40.1	42.9	39.2	36.1	43.2	36.6	30	47.3	44	51.9	51.1	High	High	High	High
FALSE	High	Master Protein	Q9NZ32	Actin-related protein 10 OS=Homo sapiens OX=9606 GN=ACTR10 PE=1 SV=1	0	7.804	7	2	4	2	417	46.3	7.37	10.15	2	transport	non-structural extracellular;cytosol;cytoskeleton;other cytoplasmic organelle;other cell component		Pf00022	55860	ENSG00000131966	ACTR10	hsa:55860; Q9H9Y5; Q9NWY2; Q9NZ32	MHC class II antigen presentation; HSP90 chaperone cycle for steroid hormone receptors (SHR) in the presence of ligand; COPI-mediated anterograde transport; COPI-independent Golgi-to-ER retrograde traffic; Neutrophil degranulation		5	0	56.8	55.1	65.6	68.4	48.6	47	38.7	47.8	35.7	41.2	34.8	48.8	37.8	43.8	57.1	49.8	40.1	50.1	High	High	High	High
FALSE	High	Master Protein	O15550	Lysine-specific demethylase 6A OS=Homo sapiens OX=9606 GN=KDM6A PE=1 SV=2	0	6.13	2	2	2	2	1401	154.1	7.44	1.62	2	cell organization and biogenesis;other biological processes	nucleus	nucleic acid binding activity;other molecular function	Pf02373, Pf13181, Pf21322, Pf21326	7403	ENSG00000147050	KDM6A	hsa:7403; O15550; Q52LL9; Q5JVQ7	Formation of WDR5-containing histone-modifying complexes; Activation of anterior HOX genes in hindbrain development during early embryogenesis; MLL4 and MLL3 complexes regulate expression of PPARG target genes in adipogenesis and hepatic steatosis; HDMs demethylate histones; Epigenetic regulation of gene expression by MLL3 and MLL4 complexes; Chromatin modifications during the maternal to zygotic…	Mesodermal commitment pathway	7	0	57.1	57.7	73.2	62.2	46.3	45.3	48.4	50.2	38.6	64.4	61.3	57.9	61.4	44	69.9	74.6	78.5	99.5	High	High	High	High
FALSE	High	Master Protein	Q9BTV6	Diphthine methyltransferase OS=Homo sapiens OX=9606 GN=DPH7 PE=1 SV=2	0.001	3.655	5	2	2	2	452	50.5	6.6	2.02	2	protein metabolism;other metabolic processes	other cell component	other molecular function	Pf00400	92715	ENSG00000148399	DPH7	hsa:92715; Q96AB7; Q9BTV6	Synthesis of diphthamide-EEF2		1	0	57.2	55.4	68.6	67.8	47.9	54.3	47.7	55.8	42.2	49.9	47.8	44.9	50.5	47.8	60.9	48.1	44.7	50.5	High	High	High	High
FALSE	High	Master Protein	A5D8V6	Vacuolar protein sorting-associated protein 37C OS=Homo sapiens OX=9606 GN=VPS37C PE=1 SV=2	0	8.273	9	2	6	2	355	38.6	5.21	10.74	2	cell organization and biogenesis;protein metabolism;other metabolic processes;transport;other biological processes	other membranes;other cytoplasmic organelle	other molecular function	Pf07200	55048	ENSG00000167987	VPS37C	A5D8V6; hsa:55048; Q8N3K4	Budding and maturation of HIV virion; Membrane binding and targetting of GAG proteins; Endosomal Sorting Complex Required For Transport (ESCRT); HCMV Late Events; Late endosomal microautophagy		5	0	57.4	51.2	56.2	52.8	42.9	40.8	41.8	45.8	40.2	38.5	37.3	48.3	54.3	40.8	62.4	52.1	45	44	High	High	High	High
FALSE	High	Master Protein	P57772	Selenocysteine-specific elongation factor OS=Homo sapiens OX=9606 GN=EEFSEC PE=1 SV=4	0	5.362	3	2	5	2	596	65.3	8.35	1.66	2	protein metabolism;other metabolic processes	nucleus;other cell component	nucleic acid binding activity;other molecular function	Pf00009, Pf03144, Pf21131, Pf21208	60678	ENSG00000132394; ENSG00000284869	EEFSEC	hsa:60678; P57772; Q96HZ6	Selenocysteine synthesis		1	0	57.5	60.6	73.4	82.9	59.1	70.6	84.6	115.6	75.7	56.8	54.2	76.3	57.1	44	62.4	63.5	53.4	77.3	High	High	High	High
FALSE	High	Master Protein	Q9Y5A9	YTH domain-containing family protein 2 OS=Homo sapiens OX=9606 GN=YTHDF2 PE=1 SV=2	0	17.35	7	4	7	2	579	62.3	8.79	18.46	4	cell cycle OR cell proliferation;cell organization and biogenesis;RNA metabolism OR transcription;other metabolic processes;stress response;developmental processes;other biological processes	cytosol;cytoskeleton;nucleus;other cell component	nucleic acid binding activity;other molecular function	Pf04146	51441	ENSG00000198492	YTHDF2	A6NKG4; A8K966; B4E1G7; D3DPM8; hsa:51441; Q5VSZ9; Q8TDH0; Q9BUJ5; Q9Y5A9			0	0	57.7	57.3	72.1	59.8	43.4	50	44.1	48.6	30	47.3	43.6	51.6	54.4	51.4	66.6	59.1	64.5	70.9	High	High	High	High
FALSE	High	Master Protein	Q96KA5	Lipid scramblase CLPTM1L OS=Homo sapiens OX=9606 GN=CLPTM1L PE=1 SV=1	0	15.29	9	4	4	4	538	62.2	8.56	10.23	4	cell organization and biogenesis;transport;other biological processes	other membranes;ER/Golgi;other cell component	transporter activity	Pf05602	81037	ENSG00000049656; ENSG00000274811	CLPTM1L	D3DTC1; hsa:81037; Q658W6; Q7LG29; Q96AZ0; Q96KA5; Q9H3N4			0	0	58	66.8	86.4	81	55	66.7	56.5	70.8	51	71.5	64.7	63.1	54.2	50.4	69.3	70.2	79.5	87.4	High	High	High	High
FALSE	High	Master Protein	Q96JH7	Deubiquitinating protein VCPIP1 OS=Homo sapiens OX=9606 GN=VCPIP1 PE=1 SV=2	0	11.908	3	3	3	3	1222	134.2	7.2	8.12	3	cell organization and biogenesis;protein metabolism;DNA metabolism;other metabolic processes;stress response;other biological processes	ER/Golgi;nucleus;other cell component	other molecular function	Pf02338, Pf19437, Pf21403	80124	ENSG00000175073	VCPIP1	hsa:80124; Q504T4; Q86T93; Q86W01; Q8N3A9; Q96JH7; Q9H5R8	Ovarian tumor domain proteases		1	0	58.6	65.5	74.2	60.4	37.9	53.5	47.8	53.7	39.6	73.9	58.4	61.1	68.2	58.1	89.2	68.1	54.7	75.7	High	High	High	High
FALSE	High	Master Protein	O95835	Serine/threonine-protein kinase LATS1 OS=Homo sapiens OX=9606 GN=LATS1 PE=1 SV=1	0	9.885	5	4	4	4	1130	126.8	8.7	3.55	4	cell cycle OR cell proliferation;cell organization and biogenesis;protein metabolism;other metabolic processes;developmental processes;signal transduction;other biological processes	cytosol;cytoskeleton;nucleus;other cell component	kinase activity;other molecular function	Pf00069, Pf00433, Pf00627	9113	ENSG00000131023	LATS1	hsa:9113; O95835; Q6PKD0	Signaling by Hippo		1	0	58.6	56.4	56.3	53.9	40.6	45.9	34.8	41.8	32.7	42.1	33.1	48.4	53.2	34.1	56.3	43.7	39.5	57.5	High	High	High	High
FALSE	High	Master Protein	Q9BSL1	Ubiquitin-associated domain-containing protein 1 OS=Homo sapiens OX=9606 GN=UBAC1 PE=1 SV=1	0	15.842	14	4	6	4	405	45.3	4.92	17.93	4	protein metabolism;other metabolic processes	plasma membrane;other membranes;cytosol;ER/Golgi;other cell component	other molecular function	Pf22562	10422	ENSG00000130560	UBAC1	hsa:10422; O75500; Q9BSL1; Q9UMW7	Antigen processing: Ubiquitination & Proteasome degradation		1	0	58.8	57.4	66.1	62.3	49	39.7	38.5	46.9	38.7	54.3	38.6	50.8	49.9	38.6	54.3	46.1	39	64.9	High	High	High	High
FALSE	High	Master Protein	P54098	DNA polymerase subunit gamma-1 OS=Homo sapiens OX=9606 GN=POLG PE=1 SV=1	0	5.818	2	2	2	2	1239	139.5	6.9	2.33	2	cell organization and biogenesis;DNA metabolism;other metabolic processes;stress response	mitochondrion;other cell component	nucleic acid binding activity;other molecular function	Pf18136	5428	ENSG00000140521	POLG	hsa:5428; P54098; Q8NFM2; Q92515			0	0	58.8	61.7	63	57.1	58.8	56.3	40	42.5	43.6	39.7	36.4	44.9	34.3	41.4	54.2	41.5	56.1	62.4	High	High	High	High
FALSE	High	Master Protein	Q6DKJ4	Nucleoredoxin OS=Homo sapiens OX=9606 GN=NXN PE=1 SV=2	0	10.839	8	3	7	3	435	48.4	4.97	17.47	3	developmental processes;signal transduction;other biological processes	cytosol;nucleus	other molecular function	Pf13848, Pf13905	64359	ENSG00000167693	NXN	B4DXQ0; D3DTH2; hsa:64359; Q3SWW6; Q6DKJ4; Q6P3U6; Q7L4C6; Q9H9Q1			0	0	59.4	63.1	86.9	78.9	89.8	87.2	51.4	71.8	36.6	55.1	46.4	55.4	50.4	45.7	64.8	55.5	54	60.2	High	High	High	High
FALSE	High	Master Protein	Q8IWA4	Mitofusin-1 OS=Homo sapiens OX=9606 GN=MFN1 PE=1 SV=3	0	6.03	3	2	3	2	741	84.1	6.33	6.39	2	cell organization and biogenesis;other metabolic processes;other biological processes	other membranes;mitochondrion	other molecular function	Pf00350, Pf04799	55669	ENSG00000171109	MFN1	A0A0C4DFN1; B2RAR1; D3DNR6; hsa:55669; O15323; O60639; Q8IWA4; Q9BZB5; Q9NWQ2	Factors involved in megakaryocyte development and platelet production; PINK1-PRKN Mediated Mitophagy; RHOT2 GTPase cycle		3	0	59.7	60	64	66.2	45.8	59.7	44.7	47.1	41.2	52.8	54.4	52.8	49.7	35.6	57.2	57	58.5	67.9	High	High	High	High
FALSE	High	Master Protein	P29083	General transcription factor IIE subunit 1 OS=Homo sapiens OX=9606 GN=GTF2E1 PE=1 SV=2	0.004	2.879	4	2	3	2	439	49.4	4.82	3.46	2	cell organization and biogenesis;RNA metabolism OR transcription;other metabolic processes	cytosol;nucleus	other molecular function	Pf02002, Pf08271, Pf11521	2960	ENSG00000153767	GTF2E1	hsa:2960; P29083; Q16103	RNA Polymerase II Pre-transcription Events; RNA polymerase II transcribes snRNA genes; HIV Transcription Initiation; RNA Polymerase II HIV Promoter Escape; RNA Polymerase II Promoter Escape; RNA Polymerase II Transcription Pre-Initiation And Promoter Opening; RNA Polymerase II Transcription Initiation		9	0	59.8	44.5	63.1	59.5	47.2	42.1	39.3	52.1	41.3	59.6	51	55.8	63.3	53.4	68.9	54.9	56.6	66.2	High	High	High	High
FALSE	High	Master Protein	Q53HL2	Borealin OS=Homo sapiens OX=9606 GN=CDCA8 PE=1 SV=2	0	6.96	9	2	3	2	280	31.3	9.86	8.37	2	cell cycle OR cell proliferation;cell organization and biogenesis;other biological processes	cytosol;cytoskeleton;nucleus;other cell component		Pf10444, Pf10512	55143	ENSG00000134690	CDCA8	D3DPT4; hsa:55143; Q53HL2; Q53HN1; Q96AM3; Q9NVW5	Separation of Sister Chromatids; Resolution of Sister Chromatid Cohesion; RHO GTPases Activate Formins; EML4 and NUDC in mitotic spindle formation; Amplification of signal from unattached kinetochores via a MAD2 inhibitory signal; SUMOylation of DNA replication proteins		7	0	60	55.7	78.3	76.3	58.8	69.7	54.7	62.5	34	57.7	45.8	54.6	54.5	44.7	65.5	68.6	74.2	75.8	High	High	High	High
FALSE	High	Master Protein	O14949	Cytochrome b-c1 complex subunit 8 OS=Homo sapiens OX=9606 GN=UQCRQ PE=1 SV=4	0	5.356	20	2	2	2	82	9.9	10.08	4.5	2	other metabolic processes;developmental processes	other membranes;mitochondrion		Pf02939	27089	ENSG00000164405	UQCRQ	hsa:27089; O14949; Q5FVE2; Q9BV88; Q9T2V7	Respiratory electron transport; Mitochondrial protein degradation; Complex III assembly		3	0	60	65	73.9	62.1	21.4	37.5	37.5	52.6	36.3	77.8	57.5	66.1	76.5	44.3	77.1	80.4	73.9	87.7	High	High	High	High
FALSE	High	Master Protein	Q5T8D3	Acyl-CoA-binding domain-containing protein 5 OS=Homo sapiens OX=9606 GN=ACBD5 PE=1 SV=1	0	10.473	6	3	4	3	534	60.1	5.33	10.45	3	other metabolic processes	other membranes;cytosol;nucleus;other cytoplasmic organelle;other cell component	other molecular function	Pf00887	91452	ENSG00000107897	ACBD5	B3KQ56; D3DRW0; hsa:91452; Q5T8D3; Q5T8D4; Q5T8E1; Q5T8E2; Q86UV1; Q8N6E3; Q9UFB5	RHOC GTPase cycle; RHOA GTPase cycle; Peroxisomal lipid metabolism; Class I peroxisomal membrane protein import		4	0	60.1	61.8	75.5	65.2	40.6	51.5	57.3	66.4	42.1	66.9	53	50.8	68.9	54.4	61.3	77	97.3	85.4	High	High	High	High
FALSE	High	Master Protein	O60293	Zinc finger C3H1 domain-containing protein OS=Homo sapiens OX=9606 GN=ZFC3H1 PE=1 SV=3	0	8.649	2	3	3	3	1989	226.2	8.13	2.76	3	RNA metabolism OR transcription;other metabolic processes	nucleus;other cell component	other molecular function	Pf10650	196441	ENSG00000133858	ZFC3H1	hsa:196441; O60293; Q6GMU1; Q6P2S9; Q6ZV36; Q96BE7			0	0	60.3	55.2	62.6	54.6	61.2	66.8	45.6	55.4	38.7	64.3	54.8	55.5	62.8	49	79.5	65.4	71.1	90.1	High	High	High	High
FALSE	High	Master Protein	P48059	LIM and senescent cell antigen-like-containing domain protein 1 OS=Homo sapiens OX=9606 GN=LIMS1 PE=1 SV=4	0	7.277	8	2	5	2	325	37.2	8.05	14.1	2	cell adhesion;cell organization and biogenesis;signal transduction;other biological processes	plasma membrane;other membranes;cytosol;other cell component	other molecular function	Pf00412	3987	ENSG00000169756	LIMS1	B2RAJ4; B7Z483; B7Z7R3; B7Z907; hsa:3987; P48059; Q53TE0; Q9BS44	Regulation of cytoskeletal remodeling and cell spreading by IPP complex components		2	0	60.3	58.3	68.7	70.7	42.2	55	54.1	55.7	40.2	70.2	45.1	55.5	52.4	47.7	60.2	69.4	57.5	66.3	High	High	High	High
FALSE	High	Master Protein	Q969Y2	tRNA modification GTPase GTPBP3, mitochondrial OS=Homo sapiens OX=9606 GN=GTPBP3 PE=1 SV=2	0	10.868	9	2	6	2	492	52	6.48	23.01	2	RNA metabolism OR transcription;other metabolic processes	mitochondrion;nucleus;other cell component	other molecular function	Pf01926, Pf10396, Pf12631	84705	ENSG00000130299	GTPBP3	A6NFH1; A6NIG5; A6NKR4; A8K7B4; B7Z4V8; hsa:84705; Q8TCY6; Q8WUW9; Q969G4; Q969Y2; Q9BX61	tRNA modification in the mitochondrion		1	0	60.4	58.9	67	65	52.3	55.2	58.1	60.8	44	71.1	55.3	51.3	49.8	39.6	66.2	52.1	67.2	68.3	High	High	High	High
FALSE	High	Master Protein	O00213	Amyloid beta precursor protein binding family B member 1 OS=Homo sapiens OX=9606 GN=APBB1 PE=1 SV=2	0.001	3.697	3	2	2	2	710	77.2	5.06	0	2	cell organization and biogenesis;stress response;developmental processes;signal transduction;other biological processes	plasma membrane;other membranes;ER/Golgi;nucleus;other cell component	signal transduction activity or receptor binding;other molecular function	Pf00397, Pf00640	322	ENSG00000166313	APBB1	A1E379; A6NH82; A6NL69; B7Z1J5; B7Z1J6; B7Z2Y0; D3DQT2; hsa:322; O00213; Q7Z324; Q96A93; V9GYK0; V9GYT4	Recruitment and ATM-mediated phosphorylation of repair and signaling proteins at DNA double strand breaks		1	0	60.8	56.7	61.4	57.2	63.4	62.6	50.7	51.6	36.7	61.2	49.5	50.4	49.2	41.2	70.1	64.8	63.2	82	High	High	High	High
FALSE	High	Master Protein	Q86VI3	Ras GTPase-activating-like protein IQGAP3 OS=Homo sapiens OX=9606 GN=IQGAP3 PE=1 SV=2	0	9.475	2	3	5	2	1631	184.6	7.65	12.63	3	cell cycle OR cell proliferation;cell organization and biogenesis;other metabolic processes;signal transduction;other biological processes	plasma membrane;other membranes;cytosol;other cell component	enzyme regulator activity;cytoskeletal activity;other molecular function	Pf00307, Pf00612, Pf00616, Pf03836	128239	ENSG00000183856; ENSG00000291754	IQGAP3	hsa:128239; Q5T3H8; Q86VI3	RHOC GTPase cycle; RHOA GTPase cycle; CDC42 GTPase cycle; RAC1 GTPase cycle; RHOQ GTPase cycle; RHO GTPases activate IQGAPs; RHOB GTPase cycle; RHOJ GTPase cycle		8	0	61.3	59.4	68.8	50.5	40.4	41.5	37.5	34.4	46.5	39.3	24.9	30.1	25.4	21.9	32	43.4	36.3	30.3	High	High	High	High
FALSE	High	Master Protein	Q6IAN0	Dehydrogenase/reductase SDR family member 7B OS=Homo sapiens OX=9606 GN=DHRS7B PE=1 SV=2	0	5.423	7	2	2	2	325	35.1	9.55	2.54	2	other metabolic processes;stress response;other biological processes	other membranes;ER/Golgi;nucleus;other cytoplasmic organelle;other cell component	other molecular function	Pf00106	25979	ENSG00000109016	DHRS7B	B5MEF4; hsa:25979; Q6IAN0; Q6UX59; Q9BTF9; Q9UFM6; Q9Y3A1	Plasmalogen biosynthesis		1	0	61.7	56.8	62.1	59	51.8	58.4	54.3	58	45.9	58.2	55	124.3	50.1	41.6	60.3	50.5	64.8	60.1	High	High	High	High
FALSE	High	Master Protein	Q96B54	Zinc finger protein 428 OS=Homo sapiens OX=9606 GN=ZNF428 PE=1 SV=2	0	10.014	15	2	2	2	188	20.5	4.17	9.02	2			other molecular function		126299	ENSG00000131116	ZNF428	hsa:126299; O95054; Q6X3Y3; Q96B54			0	0	62.6	67.7	67.8	69.3	52.8	48.3	57.9	70.9	46.3	48.3	49.9	51.5	60.7	51.4	70.3	59.8	56.4	64.7	High	High	High	High
FALSE	High	Master Protein	Q9BXK5	Bcl-2-like protein 13 OS=Homo sapiens OX=9606 GN=BCL2L13 PE=1 SV=1	0	6.9	4	2	2	2	485	52.7	4.44	5.68	2	other biological processes	other membranes;mitochondrion;nucleus	enzyme regulator activity	Pf00452	23786	ENSG00000099968	BCL2L13	B3KPE7; hsa:23786; Q96B37; Q96IB7; Q9BXK5; Q9BY01; Q9HC05; Q9UFE0; Q9UKN3			0	0	63	70.8	72.4	58.2	56.6	47.6	44.7	56.1	43.6	50.5	40	41	52.1	40.7	61.6	54.5	52.1	62.4	High	High	High	High
FALSE	High	Master Protein	Q96HD1	Protein disulfide isomerase CRELD1 OS=Homo sapiens OX=9606 GN=CRELD1 PE=1 SV=3	0	4.923	5	2	2	2	420	45.4	4.87	2.23	2	developmental processes	other membranes	other molecular function	Pf07645, Pf11938	78987	ENSG00000163703	CRELD1	A8MX90; B2RAA9; hsa:78987; Q6I9X5; Q8NFT4; Q96HD1; Q9Y409			0	0	63	59.4	64.5	66	41.3	46.2	83.9	114.7	79	65.8	51.8	57.7	57.4	50.4	70.4	64	60.3	85.8	High	High	High	High
FALSE	High	Master Protein	P21283	V-type proton ATPase subunit C 1 OS=Homo sapiens OX=9606 GN=ATP6V1C1 PE=1 SV=4	0	10.389	12	3	4	3	382	43.9	7.46	6.32	3	cell organization and biogenesis;transport;other biological processes	plasma membrane;other membranes;cytosol;ER/Golgi;other cytoplasmic organelle;other cell component	transporter activity	Pf03223	528	ENSG00000155097	ATP6V1C1	hsa:528; P21283	Amino acids regulate mTORC1; ROS and RNS production in phagocytes; Insulin receptor recycling; Transferrin endocytosis and recycling; Ion channel transport; Regulation of MITF-M-dependent genes involved in lysosome biogenesis and autophagy		6	0	63.2	56.9	69.8	70.8	63.5	66.8	48.6	61.9	40.3	53.9	44	58.6	53.6	44.9	60	57.6	50.6	60.4	High	High	High	High
FALSE	High	Master Protein	Q6ZMI0	Protein phosphatase 1 regulatory subunit 21 OS=Homo sapiens OX=9606 GN=PPP1R21 PE=1 SV=1	0	7.988	4	2	2	2	780	88.3	6.84	5.16	2		other cytoplasmic organelle	nucleic acid binding activity	Pf10205, Pf10212, Pf21636	129285	ENSG00000162869	PPP1R21	B7ZKY5; B7ZKY7; E1B6W7; hsa:129285; Q2TA78; Q6ZMI0; Q6ZMI6; Q8IW83; Q8J029; Q96ES8			0	0	63.6	72.9	76.6	80.4	67.2	68.1	48.5	65.2	42.9	60.4	46	46.5	48.8	54.3	60.9	51.3	61.1	54.8	High	High	High	High
FALSE	High	Master Protein	Q14168	MAGUK p55 subfamily member 2 OS=Homo sapiens OX=9606 GN=MPP2 PE=1 SV=3	0	7.375	4	2	3	1	576	64.5	6.77	6.39	2	cell-cell signaling;cell organization and biogenesis;signal transduction;other biological processes	plasma membrane;other membranes;cytoskeleton;other cell component		Pf00595, Pf00625, Pf02828, Pf07653	4355	ENSG00000108852	MPP2	B4DGE9; B4DRJ0; B7Z3G8; E7EV80; E7EV91; E7EX01; hsa:4355; Q14168; Q53ES9; Q5CZB9; Q9BQJ2			0	0	63.6	75	70.6	62.4	43.6	47.3	44.7	56.3	42.4	103.5	70.1	78.7	83.3	63.2	97.1	111.8	137.8	139.9	High	High	High	High
FALSE	High	Master Protein	Q9P0L2	Serine/threonine-protein kinase MARK1 OS=Homo sapiens OX=9606 GN=MARK1 PE=1 SV=2	0	7.281	3	3	6	1	795	88.9	9.36	10.69	3	cell organization and biogenesis;protein metabolism;other metabolic processes;developmental processes;signal transduction;other biological processes	plasma membrane;other membranes;cytoskeleton;other cell component	cytoskeletal activity;kinase activity;other molecular function	Pf00069, Pf00627, Pf02149	4139	ENSG00000116141	MARK1	D3DTB0; D3DTB1; hsa:4139; Q2HIY1; Q5VTF9; Q5VTG0; Q96SW9; Q9P0L2; Q9P251			0	0	63.7	77.2	80.8	70.8	56.7	41.4	52.8	67.7	39.8	41.8	41.8	56.2	56.3	46.3	72.7	64.1	50.8	66.1	High	High	High	High
FALSE	High	Master Protein	Q8TF46	DIS3-like exonuclease 1 OS=Homo sapiens OX=9606 GN=DIS3L PE=1 SV=2	0	5.827	2	2	2	2	1054	120.7	6.54	4.21	2	RNA metabolism OR transcription;other metabolic processes	plasma membrane;other membranes;cytosol;cytoskeleton;other cytoplasmic organelle	nucleic acid binding activity;other molecular function	Pf00773, Pf17215, Pf17216, Pf17849	115752	ENSG00000166938	DIS3L	hsa:115752; Q8N1N8; Q8TF46; Q8WTU9; Q96CM7			0	0	64	68.2	80.9	80.7	57.4	66.3	55.2	60.4	39.9	51.6	49.6	49.6	54.9	47.3	58.9	55.9	56.2	71.3	High	High	High	High
FALSE	High	Master Protein	Q99676	Zinc finger protein 184 OS=Homo sapiens OX=9606 GN=ZNF184 PE=1 SV=4	0	4.905	6	3	5	1	751	86.1	8.07	10.03	3	other biological processes	nucleus	nucleic acid binding activity;other molecular function	Pf00096, Pf01352, Pf13465	7738	ENSG00000096654	ZNF184	B2R715; hsa:7738; O60792; Q8TBA9; Q99676	Generic Transcription Pathway		1	0	64.4	56.4	79	65.5	35.3	36.6	44	56.1	47.4	84.1	50.9	66.4	59.4	37	69.6	83.6	93.1	106.7	High	High	High	High
FALSE	High	Master Protein	Q9P2D1	Chromodomain-helicase-DNA-binding protein 7 OS=Homo sapiens OX=9606 GN=CHD7 PE=1 SV=3	0	14.699	3	6	6	4	2997	335.7	6.34	9.71	6	cell organization and biogenesis;RNA metabolism OR transcription;other metabolic processes;developmental processes;other biological processes	nucleus;other cell component	nucleic acid binding activity;other molecular function	Pf00176, Pf00271, Pf00385, Pf07533	55636	ENSG00000171316	CHD7	D0VBA5; E9PNZ2; hsa:55636; Q05DI5; Q2TAN4; Q66K35; Q7Z6C0; Q7Z7Q2; Q9NXA0; Q9NXA3; Q9P2D1			0	2	64.6	68.6	74.2	73	48.6	55.6	47.1	58.9	36.5	52.7	49.2	53.9	53.6	44.9	66.3	59.5	63.6	67.9	High	High	High	High
FALSE	High	Master Protein	O75746	Electrogenic aspartate/glutamate antiporter SLC25A12, mitochondrial OS=Homo sapiens OX=9606 GN=SLC25A12 PE=1 SV=2	0	25.921	11	6	9	2	678	74.7	8.38	21.26	6	other metabolic processes;transport;other biological processes	other membranes;mitochondrion	transporter activity;other molecular function	Pf00153	8604	ENSG00000115840; ENSG00000292099	SLC25A12	B3KR64; hsa:8604; O75746; Q96AM8	Mitochondrial protein import; Aspartate and asparagine metabolism; Malate-aspartate shuttle		3	0	64.8	62.1	68.2	76.3	55.5	64.9	56.5	67.9	42	57.6	52.4	66.4	54.5	47.2	66.1	55	64.2	73.1	High	High	High	High
FALSE	High	Master Protein	Q86X10	Ral GTPase-activating protein subunit beta OS=Homo sapiens OX=9606 GN=RALGAPB PE=1 SV=1	0.001	3.864	2	2	2	2	1494	166.7	6.79	1.83	2	other biological processes		enzyme regulator activity;other molecular function	Pf20412	57148	ENSG00000170471	RALGAPB	A2A2E8; A2A2E9; hsa:57148; Q5TG31; Q86X10; Q8N3D1; Q8WWC0; Q9H3X8; Q9UJR1; Q9ULK1; Q9Y3G9	Translocation of SLC2A4 (GLUT4) to the plasma membrane		1	0	65	59.5	68.7	66.3	42.5	54.2	46.1	59.9	42.1	55	39.4	48.7	51.8	49.7	64.5	52.1	53.5	64.8	High	High	High	High
FALSE	High	Master Protein	Q5JTY5	Zinc-regulated GTPase metalloprotein activator 1C OS=Homo sapiens OX=9606 GN=ZNG1C PE=1 SV=1	0	8.794	8	2	3	2	395	44	4.87	5.7	2		nucleus;other cell component	other molecular function	Pf02492, Pf07683	445571	ENSG00000196873	ZNG1C	B4DNG9; hsa:445571; Q5JTY5; Q6VB91			0	0	65.3	55.9	64.5	75.3	52.7	51.4	48.8	52.2	43.9	48.8	42.9	46.5	57.9	51.6	64.1	61.9	53.4	61.4	High	High	High	High
FALSE	High	Master Protein	Q9UDY4	DnaJ homolog subfamily B member 4 OS=Homo sapiens OX=9606 GN=DNAJB4 PE=1 SV=1	0	8.005	8	2	3	1	337	37.8	8.5	9.62	2	protein metabolism;other metabolic processes;stress response;other biological processes	plasma membrane;other membranes;cytosol;cytoskeleton;nucleus	other molecular function	Pf00226, Pf01556	11080	ENSG00000162616	DNAJB4	B2R824; hsa:11080; Q13431; Q9UDY4			0	0	65.5	61	70	94.1	79	98.3	57.4	54.5	35.7	68.5	60.1	54.6	75.2	54.6	82.5	76.8	75	80.5	High	High	High	High
FALSE	High	Master Protein	P50148	Guanine nucleotide-binding protein G(q) subunit alpha OS=Homo sapiens OX=9606 GN=GNAQ PE=1 SV=4	0	7.748	9	2	3	2	359	42.1	5.68	7.8	2	cell-cell signaling;stress response;signal transduction;other biological processes	plasma membrane;other membranes;ER/Golgi;nucleus;other cell component	signal transduction activity or receptor binding;enzyme regulator activity;other molecular function	Pf00503	2776	ENSG00000156052	GNAQ	hsa:2776; O15108; P50148; Q13462; Q6NT27; Q92471; Q9BZB9	G alpha (q) signalling events; Thrombin signalling through proteinase activated receptors (PARs); High laminar flow shear stress activates signaling by PIEZO1 and PECAM1:CDH5:KDR in endothelial cells; G-protein activation; ADP signalling through P2Y purinoceptor 1; Thromboxane signalling through TP receptor; Cooperation of PDCL (PhLP1) and TRiC/CCT in G-protein beta folding; Fatty Acids bound to …		11	0	65.8	71.9	64	66.3	46.1	52.9	44.6	70.7	38.9	61.1	48.9	54	54.2	42.5	66.3	78	75.5	74.4	High	High	High	High
FALSE	High	Master Protein	Q9NZU5	LIM and cysteine-rich domains protein 1 OS=Homo sapiens OX=9606 GN=LMCD1 PE=1 SV=1	0	6.902	7	2	2	2	365	40.8	7.93	4.4	2	other biological processes	nucleus;other cell component	other molecular function	Pf00412, Pf06297	29995	ENSG00000071282	LMCD1	B4DG80; hsa:29995; Q9NZU5	Surfactant metabolism		1	0	65.9	58.3	74.5	68.7	59.4	56.7	75.8	76.7	55.1	53	48.3	50.4	55	40.9	62.2	59.8	51.9	59.5	High	High	High	High
FALSE	High	Master Protein	Q13404	Ubiquitin-conjugating enzyme E2 variant 1 OS=Homo sapiens OX=9606 GN=UBE2V1 PE=1 SV=2	0	21.817	37	4	29	1	147	16.5	7.93	97.67	4	protein metabolism;DNA metabolism;other metabolic processes;stress response;other biological processes	cytosol;nucleus;other cell component		Pf00179	387522; 7335	ENSG00000244687	UBE2V1	E1P629; hsa:387522; hsa:7335; Q13403; Q13404; Q13532; Q5TGE0; Q5TGE3; Q96H34; Q9GZT0; Q9GZW1; Q9H4J3; Q9H4J4; Q9UKL1; Q9UM48; Q9UM49; Q9UM50	Antigen processing: Ubiquitination & Proteasome degradation; FCERI mediated NF-kB activation; Downstream TCR signaling; Aggrephagy; SARS-CoV-2 activates/modulates innate and adaptive immune responses; IKK complex recruitment mediated by RIP1; CLEC7A (Dectin-1) signaling; JNK (c-Jun kinases) phosphorylation and activation mediated by activated human TAK1; NOD1/2 Signaling Pathway; TICAM1, RIP1-med…		17	0	66.8	72.7	75.3	72.2	53.9	61.8	52.9	68.4	47.7	65.6	70.1	81.9	82.7	74	94.6	72.9	54.5	60.6	High	High	High	High
FALSE	High	Master Protein	Q96GS4	BLOC-1-related complex subunit 6 OS=Homo sapiens OX=9606 GN=BORCS6 PE=1 SV=2	0	7.453	7	2	3	2	357	37.2	5.76	7.31	2	cell organization and biogenesis;transport;other biological processes	other membranes;other cytoplasmic organelle;other cell component	other molecular function	Pf10157	54785	ENSG00000196544	BORCS6	hsa:54785; Q53HS4; Q96GS4; Q9NXW8			0	0	66.9	67.3	76	79.5	71.6	72	75	78.2	57.4	61.8	47.6	66	63.2	49.4	74.3	81.6	71.7	81.1	High	High	High	High
FALSE	High	Master Protein	P78310	Coxsackievirus and adenovirus receptor OS=Homo sapiens OX=9606 GN=CXADR PE=1 SV=1	0	8.321	5	2	3	2	365	40	7.56	6.74	2	cell adhesion;cell organization and biogenesis;stress response;transport;developmental processes;other biological processes	non-structural extracellular;plasma membrane;other membranes;nucleus;other cell component	signal transduction activity or receptor binding;other molecular function	Pf07686, Pf13927	1525	ENSG00000154639	CXADR	B2R8V8; B7WPI3; D3YHP0; hsa:1525; O00694; P78310; Q8WWT6; Q8WWT7; Q8WWT8; Q9UKV4	Cell surface interactions at the vascular wall; Immunoregulatory interactions between a Lymphoid and a non-Lymphoid cell		2	0	67.1	70.2	71.9	66.1	46.3	46.7	50.6	53.8	42.3	68.6	52	51.6	50.3	52.3	66.4	63.5	71.5	82.4	High	High	High	High
FALSE	High	Master Protein	Q9BRT2	Ubiquinol-cytochrome c reductase complex assembly factor 2 OS=Homo sapiens OX=9606 GN=UQCC2 PE=1 SV=1	0	10.073	29	3	6	3	126	14.9	7.37	17.96	3	cell organization and biogenesis;other biological processes	other membranes;mitochondrion;nucleus		Pf20180	84300	ENSG00000137288	UQCC2	B2R4I0; hsa:84300; Q9BRT2	Complex III assembly		1	0	67.2	77.3	81.1	75.9	50.9	58.7	65.9	67.7	52.9	103.7	69.3	59.7	91.9	71.4	101.9	108.1	93.4	109.5	High	High	High	High
FALSE	High	Master Protein	Q9H7D7	WD repeat-containing protein 26 OS=Homo sapiens OX=9606 GN=WDR26 PE=1 SV=3	0	15.894	9	4	5	4	661	72.1	6.16	15.61	4	protein metabolism;other metabolic processes	cytosol;mitochondrion;nucleus;other cell component		Pf00400, Pf17814	80232	ENSG00000162923	WDR26	A0MNN3; hsa:80232; Q4G100; Q59EC4; Q5GLZ9; Q86UY4; Q9H3C2; Q9H7D7	Regulation of pyruvate metabolism		1	0	67.3	68.3	73.3	73.7	55.7	66.4	51.8	56.6	43.4	58.2	51.6	54.9	57.9	51.9	63	67.8	70.6	66.2	High	High	High	High
FALSE	High	Master Protein	Q9Y3E5	Peptidyl-tRNA hydrolase 2, mitochondrial OS=Homo sapiens OX=9606 GN=PTRH2 PE=1 SV=1	0	10.241	18	2	5	2	179	19.2	8.73	15.45	2	other biological processes	other membranes;cytosol;mitochondrion	other molecular function	Pf01981	51651	ENSG00000141378	PTRH2	B3KUY4; hsa:51651; Q9NTE5; Q9Y3E5	Ub-specific processing proteases		1	0	67.6	75.1	87.7	79	62.9	65.1	50	68.8	43.6	45.8	50.8	47.2	50.1	47.3	72.8	59.6	65.9	79.1	High	High	High	High
FALSE	High	Master Protein	Q6YHK3	CD109 antigen OS=Homo sapiens OX=9606 GN=CD109 PE=1 SV=2	0	6.538	3	3	3	3	1445	161.6	5.85	2.12	3	cell cycle OR cell proliferation;other biological processes	non-structural extracellular;plasma membrane;other membranes;cytosol	enzyme regulator activity	Pf00207, Pf01835, Pf07677, Pf07678, Pf07703, Pf17791	135228	ENSG00000156535	CD109	A5YKK4; B2R948; B3KW25; hsa:135228; Q0P6K7; Q5SYA8; Q5XUM7; Q5XUM9; Q6MZI7; Q6YHK3; Q8N3A7; Q8N915; Q8TDJ2; Q8TDJ3	Platelet degranulation ; Post-translational modification: synthesis of GPI-anchored proteins		2	0	67.7	63	78.2	75.7	47.5	57.6	51	45.7	45.7	67.7	60.5	56.6	67.9	54.5	77.1	83.4	96.5	116.4	High	High	High	High
FALSE	High	Master Protein	Q96SU4	Oxysterol-binding protein-related protein 9 OS=Homo sapiens OX=9606 GN=OSBPL9 PE=1 SV=2	0	7.834	3	2	2	2	736	83.1	6.18	5.84	2	other metabolic processes;transport	other membranes;cytosol;ER/Golgi;other cytoplasmic organelle;other cell component	other molecular function	Pf00169, Pf01237	114883	ENSG00000117859	OSBPL9	B1AKJ8; B3KPQ4; D3DQ31; hsa:114883; Q5TFC0; Q6IA67; Q86YQ3; Q8NB17; Q8TAS8; Q96SK4; Q96SU4; Q9H9X2	Synthesis of bile acids and bile salts		1	0	68.1	56.5	77	73.1	44.8	47.9	54.5	62.5	47.8	70.4	61	63.6	70	52.4	66.6	81.5	77.1	91.3	High	High	High	High
FALSE	High	Master Protein	Q13884	Beta-1-syntrophin OS=Homo sapiens OX=9606 GN=SNTB1 PE=1 SV=3	0	6.236	5	2	3	1	538	58	8.63	8.88	2	other biological processes	plasma membrane;other membranes;cytoskeleton;other cell component	cytoskeletal activity;other molecular function	Pf00169, Pf00595, Pf18012, Pf23012	6641	ENSG00000172164	SNTB1	A8K9E0; hsa:6641; O14912; Q13884; Q4KMG8			0	0	68.9	62.4	70.2	74	52.9	54.4	47.4	55.5	43.3	59.9	61	70	59.1	46.3	74.3	65.8	76.9	67	High	High	High	High
FALSE	High	Master Protein	Q8TDY2	RB1-inducible coiled-coil protein 1 OS=Homo sapiens OX=9606 GN=RB1CC1 PE=1 SV=3	0	4.921	1	2	2	2	1594	183	5.41	1.69	2	cell organization and biogenesis;other metabolic processes;developmental processes;signal transduction;other biological processes	other membranes;cytosol;ER/Golgi;nucleus;other cytoplasmic organelle;other cell component	other molecular function	Pf10377	9821	ENSG00000023287	RB1CC1	hsa:9821; Q86YR4; Q8TDY2; Q8WVU9; Q92601	Macroautophagy		1	0	69	74.8	74.9	74.6	46.4	49.2	62.9	61.2	51.3	71.4	48	69	75.3	57.2	90.6	79	72.8	89.2	High	High	High	High
FALSE	High	Master Protein	Q92908	Transcription factor GATA-6 OS=Homo sapiens OX=9606 GN=GATA6 PE=1 SV=2	0	13.177	9	3	3	3	595	60	8.35	8.73	3	cell cycle OR cell proliferation;other metabolic processes;stress response;developmental processes;other biological processes	other membranes;nucleus;other cell component	nucleic acid binding activity;other molecular function	Pf00320, Pf05349	2627	ENSG00000141448	GATA6	B0YJ17; hsa:2627; P78327; Q92908	Factors involved in megakaryocyte development and platelet production; Cardiogenesis; Formation of definitive endoderm; Surfactant metabolism		4	0	69.3	72.8	81.1	73.7	57.5	63.5	60.4	70.7	46.9	59.6	55.1	63.4	65.8	57.5	88.2	93.3	89.2	108.2	High	High	High	High
FALSE	High	Master Protein	O43447	Peptidyl-prolyl cis-trans isomerase H OS=Homo sapiens OX=9606 GN=PPIH PE=1 SV=1	0	11.966	27	4	5	4	177	19.2	8.07	13.25	4	cell organization and biogenesis;protein metabolism;RNA metabolism OR transcription;other metabolic processes;other biological processes	cytosol;nucleus;other cell component	other molecular function	Pf00160	10465	ENSG00000171960	PPIH	A6NNE7; hsa:10465; O43447	mRNA Splicing - Major Pathway; SARS-CoV-1 activates/modulates innate immune responses		2	0	69.5	71.3	71.1	74.4	56.7	62.7	47.6	65.4	41.5	63.8	44.4	59.5	63.6	53.4	71.1	64.8	70	89.8	High	High	High	High
FALSE	High	Master Protein	P08183	ATP-dependent translocase ABCB1 OS=Homo sapiens OX=9606 GN=ABCB1 PE=1 SV=3	0	18.307	5	5	9	5	1280	141.4	9	27.88	5	cell cycle OR cell proliferation;cell organization and biogenesis;other metabolic processes;transport;other biological processes	plasma membrane;other membranes;other cell component	transporter activity;other molecular function	Pf00005, Pf00664	5243	ENSG00000085563	ABCB1	A8K294; B5AK60; hsa:5243; P08183; Q12755; Q14812	ABC-family proteins mediated transport; Abacavir transmembrane transport; Prednisone ADME; Atorvastatin ADME		4	0	69.7	67	78	59.1	60.3	65.5	54.5	54	47.7	49.6	49.2	48.6	50	41.1	60.5	64.2	62.4	72.8	High	High	High	High
FALSE	High	Master Protein	Q13190	Syntaxin-5 OS=Homo sapiens OX=9606 GN=STX5 PE=1 SV=2	0	6.223	5	2	2	2	355	39.6	9.16	4.93	2	cell organization and biogenesis;transport;other biological processes	other membranes;cytosol;ER/Golgi;other cell component	other molecular function	Pf05739, Pf11416	6811	ENSG00000162236	STX5	B2R8T2; F8W8Q9; hsa:6811; Q13190; Q5U0D4; Q7Z3T6; Q9BUG1	RHOA GTPase cycle; COPI-mediated anterograde transport; RHOC GTPase cycle; RHOG GTPase cycle; Insertion of tail-anchored proteins into the endoplasmic reticulum membrane; Intra-Golgi traffic; COPII-mediated vesicle transport; Cargo concentration in the ER		8	0	69.8	70.2	84.2	110.2	45.8	65.9	73.9	84.7	57.6	91.9	67.9	77.7	84.4	57.5	83.1	86.8	91.9	99.1	High	High	High	High
FALSE	High	Master Protein	Q9BSH5	Haloacid dehalogenase-like hydrolase domain-containing protein 3 OS=Homo sapiens OX=9606 GN=HDHD3 PE=1 SV=1	0	8.488	10	2	2	2	251	28	6.71	6.21	2		nucleus;other cell component		Pf00702	81932	ENSG00000119431	HDHD3	B2RD47; hsa:81932; Q9BSH5			0	0	70.2	65.7	87.2	68.8	67.3	58.5	53.9	61.5	44.9	50	42.3	51.5	48.1	42.8	58.9	60.8	51.9	56.3	High	High	High	High
FALSE	High	Master Protein	Q13425	Beta-2-syntrophin OS=Homo sapiens OX=9606 GN=SNTB2 PE=1 SV=1	0	9.339	6	3	5	2	540	57.9	8.82	13.66	3		plasma membrane;other membranes;cytoskeleton;ER/Golgi;nucleus;other cell component	cytoskeletal activity;other molecular function	Pf00169, Pf00595, Pf18012, Pf23012	6645	ENSG00000168807	SNTB2	hsa:6645; Q13425; Q9BY09			0	1	70.3	66.1	68.5	68	50.6	54.7	48.7	66.1	41.9	66.9	57	55.7	63.5	53.9	67	64.7	69	74.4	High	High	High	High
FALSE	High	Master Protein	Q96KP1	Exocyst complex component 2 OS=Homo sapiens OX=9606 GN=EXOC2 PE=1 SV=1	0	10.692	3	3	9	3	924	104	6.9	33.58	3	cell cycle OR cell proliferation;cell organization and biogenesis;transport;other biological processes	plasma membrane;other membranes;cytosol;other cell component	other molecular function	Pf01833, Pf15469	55770	ENSG00000112685	EXOC2	B2RBE6; hsa:55770; Q5JPC8; Q96AN6; Q96KP1; Q9NUZ8; Q9UJM7	Translocation of SLC2A4 (GLUT4) to the plasma membrane; Insulin processing; VxPx cargo-targeting to cilium		3	0	70.8	67.7	75.1	76	92.6	87.5	53.7	57.3	42.7	62.9	56.6	70.8	68.8	63.4	69.4	64.9	66.2	72.1	High	High	High	High
FALSE	High	Master Protein	Q99633	Pre-mRNA-splicing factor 18 OS=Homo sapiens OX=9606 GN=PRPF18 PE=1 SV=1	0	5.783	10	2	2	2	342	39.8	8.15	0	2	cell organization and biogenesis;RNA metabolism OR transcription;other metabolic processes	nucleus		Pf02840, Pf08799	8559	ENSG00000165630	PRPF18	hsa:8559; Q5T9P9; Q99633; Q9BUI9	mRNA Splicing - Major Pathway		1	0	70.8	74.6	89	81.5	56.3	58.7	58	71.5	53.6	92.6	64.9	73.4	80	65.1	96.3	85.2	90.7	101.9	High	High	High	High
FALSE	High	Master Protein	Q8NI60	Atypical kinase COQ8A, mitochondrial OS=Homo sapiens OX=9606 GN=COQ8A PE=1 SV=1	0	8.572	4	2	2	2	647	71.9	6.99	6.81	2	other metabolic processes	other membranes;mitochondrion	kinase activity;other molecular function	Pf03109	56997	ENSG00000163050	COQ8A	hsa:56997; Q5T7A5; Q63HK0; Q8NCJ6; Q8NI60; Q9HBQ1; Q9NQ67	Ubiquinol biosynthesis		1	0	70.9	74.4	74.5	72.4	51.8	61.2	56.3	60.2	49.6	58.2	47.6	57.1	66.3	47.6	63.9	64	68.3	71.2	High	High	High	High
FALSE	High	Master Protein	Q15119	[Pyruvate dehydrogenase (acetyl-transferring)] kinase isozyme 2, mitochondrial OS=Homo sapiens OX=9606 GN=PDK2 PE=1 SV=2	0	6.732	8	2	4	2	407	46.1	6.61	3.07	2	other metabolic processes;stress response;signal transduction;other biological processes	cytosol;mitochondrion;nucleus;other cell component	kinase activity;other molecular function	Pf02518, Pf10436	5164	ENSG00000005882	PDK2	A8K3A7; B3KNW0; hsa:5164; Q15119; Q6P515; Q9BS05	Regulation of pyruvate dehydrogenase (PDH) complex; Signaling by Retinoic Acid		2	0	71.2	71.4	82.7	87.1	69.3	69.9	56.2	67.9	44.7	64.6	60.6	68.5	66.3	54.7	66.4	65.3	71	82	High	High	High	High
FALSE	High	Master Protein	Q9HBK9	Arsenite methyltransferase OS=Homo sapiens OX=9606 GN=AS3MT PE=1 SV=3	0	5.861	5	2	2	2	375	41.7	6.2	5.32	2	other metabolic processes	cytosol	other molecular function	Pf13847	57412	ENSG00000214435	AS3MT	A6NP79; hsa:57412; Q0VDK3; Q0VDK4; Q5PZ02; Q9HBK9	Methylation		1	0	71.9	71.2	76.2	82.1	70.1	67.1	59.5	56	41.8	58	52.6	61.3	57.6	46.4	62.9	61	62.2	60.9	High	High	High	High
FALSE	High	Master Protein	Q7L5Y9	E3 ubiquitin-protein transferase MAEA OS=Homo sapiens OX=9606 GN=MAEA PE=1 SV=1	0	8.775	8	2	5	2	396	45.3	8.69	13.22	2	cell adhesion;cell organization and biogenesis;protein metabolism;other metabolic processes;other biological processes	plasma membrane;other membranes;cytosol;cytoskeleton;nucleus;other cell component	cytoskeletal activity;other molecular function	Pf10607	10296	ENSG00000090316	MAEA	hsa:10296; O95285; Q5JB54; Q6ZRD6; Q7L5Y9; Q9BQ11; Q9H9V6; Q9H9Z4; Q9NW84	Regulation of pyruvate metabolism		1	0	72.1	71	79.4	92.4	65.2	58.9	54.2	62	42.7	62.4	61.1	69.2	67	64.7	79.6	75.1	69.4	84.9	High	High	High	High
FALSE	High	Master Protein	Q9UHY7	Enolase-phosphatase E1 OS=Homo sapiens OX=9606 GN=ENOPH1 PE=1 SV=1	0	13.2	19	3	4	3	261	28.9	4.78	14.44	3	other metabolic processes	cytosol;nucleus	other molecular function	Pf00702	58478	ENSG00000145293	ENOPH1	hsa:58478; Q7Z4C5; Q9BVC2; Q9UHY7	Methionine salvage pathway		1	0	72.4	77.7	81.1	81.6	58.7	59.5	51.8	67.5	45.7	61.2	65	61.7	69.7	54.5	80	70.8	61.4	73.4	High	High	High	High
FALSE	High	Master Protein	Q9P2W9	Syntaxin-18 OS=Homo sapiens OX=9606 GN=STX18 PE=1 SV=1	0	14.297	16	4	6	4	335	38.7	5.49	11.57	4	cell organization and biogenesis;transport;other biological processes	other membranes;ER/Golgi	other molecular function	Pf10496	53407	ENSG00000168818	STX18	hsa:53407; Q596L3; Q5TZP5; Q9P2W9	COPI-dependent Golgi-to-ER retrograde traffic		1	0	72.5	55.6	70.4	69	45.4	57.3	50.8	51.2	48.6	67.2	53.2	47.1	59.6	50.4	61.7	70.4	67.5	65.7	High	High	High	High
FALSE	High	Master Protein	P51617	Interleukin-1 receptor-associated kinase 1 OS=Homo sapiens OX=9606 GN=IRAK1 PE=1 SV=2	0	6.917	4	2	4	2	712	76.5	6.62	12.74	2	protein metabolism;other metabolic processes;stress response;signal transduction;other biological processes	plasma membrane;other membranes;cytosol;nucleus;other cytoplasmic organelle;other cell component	kinase activity;other molecular function	Pf00069, Pf00531	3654	ENSG00000184216	IRAK1	D3DWW3; D3DWW4; hsa:3654; P51617; Q7Z5V4; Q96C06; Q96RL2	SARS-CoV-2 activates/modulates innate and adaptive immune responses; PIP3 activates AKT signaling; Transcriptional Regulation by MECP2; PI5P, PP2A and IER3 Regulate PI3K/AKT Signaling; JNK (c-Jun kinases) phosphorylation and activation mediated by activated human TAK1; NOD1/2 Signaling Pathway; p75NTR recruits signalling complexes; NF-kB is activated and signals survival; TAK1-dependent IKK and N…		18	0	72.8	86.1	90.8	79.7	69.3	60.6	56.3	63	53	69.4	61.4	64	64.5	61.2	74.6	69.1	65	73.9	High	High	High	High
FALSE	High	Master Protein	P62942	Peptidyl-prolyl cis-trans isomerase FKBP1A OS=Homo sapiens OX=9606 GN=FKBP1A PE=1 SV=2	0	18.032	26	2	11	2	108	11.9	8.16	31.16	2	cell organization and biogenesis;protein metabolism;other metabolic processes;transport;developmental processes;signal transduction;other biological processes	plasma membrane;other membranes;cytosol;cytoskeleton;ER/Golgi;other cell component	signal transduction activity or receptor binding;other molecular function	Pf00254	2280	ENSG00000088832	FKBP1A	D3DVW6; hsa:2280; P20071; P62942; Q4VC47; Q6FGD9; Q6LEU3; Q9H103; Q9H566	Potential therapeutics for SARS; mTORC1-mediated signalling; SARS-CoV-1 activates/modulates innate immune responses; TGF-beta receptor signaling activates SMADs; Calcineurin activates NFAT; TGF-beta receptor signaling in EMT (epithelial to mesenchymal transition); TGFBR1 LBD Mutants in Cancer		7	0	73.6	77.1	93.3	95.7	103.8	106.3	60.7	69.7	51.6	61.6	48.4	56.4	56.4	62.4	68.3	53.7	51.5	76.8	High	High	High	High
FALSE	High	Master Protein	Q9Y2V7	Conserved oligomeric Golgi complex subunit 6 OS=Homo sapiens OX=9606 GN=COG6 PE=1 SV=2	0	6.498	3	2	4	2	657	73.2	5.76	9.03	2	cell organization and biogenesis;other metabolic processes;transport	other membranes;ER/Golgi		Pf06419, Pf20653	57511	ENSG00000133103	COG6	hsa:57511; Q5T0U1; Q6AI19; Q86V49; Q9ULT5; Q9Y2V7	Intra-Golgi traffic; COPI-mediated anterograde transport; Retrograde transport at the Trans-Golgi-Network		3	0	73.7	79.3	79.2	80.6	69.8	70.6	61.2	67.8	43.5	68	55.3	66.1	66.9	57.2	74.5	63.1	72.5	81.7	High	High	High	High
FALSE	High	Master Protein	Q8N5G2	Macoilin OS=Homo sapiens OX=9606 GN=MACO1 PE=1 SV=1	0	9.033	5	3	6	3	664	76.1	9.07	9.61	3	developmental processes;signal transduction;other biological processes	other membranes;ER/Golgi;nucleus;other cell component	cytoskeletal activity	Pf09726	55219	ENSG00000204178	MACO1	B1AK00; hsa:55219; Q2TLX5; Q2TLX6; Q8N5G2; Q9NVG6	RHOC GTPase cycle; RHOA GTPase cycle		2	0	73.8	72.5	85.7	84.4	59.3	78.7	60.6	72.3	46.4	75.6	68.7	70	61.6	46.8	76.5	82.6	85.6	86	High	High	High	High
FALSE	High	Master Protein	P49023	Paxillin OS=Homo sapiens OX=9606 GN=PXN PE=1 SV=3	0	6.359	4	3	4	3	591	64.5	6.19	4.5	3	cell adhesion;cell organization and biogenesis;stress response;signal transduction;other biological processes	plasma membrane;other membranes;cytosol;cytoskeleton;other cell component	signal transduction activity or receptor binding;cytoskeletal activity;other molecular function	Pf00412, Pf03535	5829	ENSG00000089159	PXN	B2RAI3; B7ZMB4; hsa:5829; O14970; O14971; O60360; P49023; Q5HYA4	VEGFA-VEGFR2 Pathway; GAB1 signalosome; Smooth Muscle Contraction; PTK6 Regulates RHO GTPases, RAS GTPase and MAP kinases; Localization of the PINCH-ILK-PARVIN complex to focal adhesions; Regulation of cytoskeletal remodeling and cell spreading by IPP complex components		6	0	74.1	77.7	95.4	97.6	56.4	56.4	64.9	73.6	63.2	80	72.1	78.9	114.5	79.5	107.6	91.8	74.7	83.1	High	High	High	High
FALSE	High	Master Protein	Q9UNK0	Syntaxin-8 OS=Homo sapiens OX=9606 GN=STX8 PE=1 SV=2	0	17.65	24	3	5	3	236	26.9	4.98	13.46	3	cell organization and biogenesis;stress response;transport;other biological processes	plasma membrane;other membranes;ER/Golgi;other cytoplasmic organelle;other cell component	other molecular function	Pf05739	9482	ENSG00000170310	STX8	hsa:9482; O60712; Q53XT8; Q9UNK0			0	0	74.5	71.4	82	82	89.3	87.5	66.3	77.5	40	82	64.3	63	67.6	67.5	71.3	93.9	98.6	111.1	High	High	High	High
FALSE	High	Master Protein	Q15041	ADP-ribosylation factor-like protein 6-interacting protein 1 OS=Homo sapiens OX=9606 GN=ARL6IP1 PE=1 SV=2	0	9.198	18	2	3	2	203	23.3	9.32	5.12	2	cell organization and biogenesis;other biological processes	other membranes;cytosol;ER/Golgi	other molecular function		23204	ENSG00000170540	ARL6IP1	B7Z6S5; B7Z791; F5GXP4; hsa:23204; Q15041			0	0	74.7	81.7	95.5	83.5	59.7	71.3	62.9	64.7	53.2	72.9	71.9	83.4	89.7	67.5	114.1	132.6	128.2	133.8	High	High	High	High
FALSE	High	Master Protein	Q12965	Unconventional myosin-Ie OS=Homo sapiens OX=9606 GN=MYO1E PE=1 SV=2	0	8.514	3	2	3	2	1108	127	8.92	9.84	2	cell organization and biogenesis;transport;developmental processes;signal transduction;other biological processes	plasma membrane;other membranes;cytoskeleton;other cell component	cytoskeletal activity;other molecular function	Pf00018, Pf00063, Pf06017	4643	ENSG00000157483	MYO1E	hsa:4643; Q12965; Q14778			0	0	75	71.1	80.8	92.5	69.3	69.5	58.8	67.2	43.5	58.8	56.4	52.9	55.8	49.7	61.6	60.7	52.1	71.8	High	High	High	High
FALSE	High	Master Protein	O15020	Spectrin beta chain, non-erythrocytic 2 OS=Homo sapiens OX=9606 GN=SPTBN2 PE=1 SV=3	0	13.037	2	4	6	3	2390	271.2	6.11	10.81	4	cell organization and biogenesis;transport;developmental processes;other biological processes	plasma membrane;other membranes;cytosol;cytoskeleton;other cell component	cytoskeletal activity;other molecular function	Pf00307, Pf00435, Pf15410	6712	ENSG00000173898	SPTBN2	hsa:6712; O14872; O14873; O15020	MHC class II antigen presentation; COPI-mediated anterograde transport; RAF/MAP kinase cascade; NCAM signaling for neurite out-growth; Interaction between L1 and Ankyrins		5	0	75.2	84.1	86.1	72.8	81.6	72.5	67.5	75.2	51.7	93	61	83.9	80.8	56.7	102.5	78.8	102.5	120.7	High	High	High	High
FALSE	High	Master Protein	Q6ZRS2	Helicase SRCAP OS=Homo sapiens OX=9606 GN=SRCAP PE=1 SV=3	0	12.845	1	4	7	4	3230	343.3	5.96	21.19	4	cell organization and biogenesis;other biological processes	ER/Golgi;nucleus;other cell component	nucleic acid binding activity;other molecular function	Pf00176, Pf00271, Pf07529	10847	ENSG00000080603	SRCAP	B0JZA6; hsa:10847; O15026; Q6ZRS2; Q7Z744; Q9Y5L9			0	0	75.2	71.9	85.7	83.3	69.8	73.8	56.5	70.4	46.5	76.5	65.5	74.9	85.3	69.5	92.1	78.4	79.6	94.2	High	High	High	High
FALSE	High	Master Protein	Q9Y4E1	WASH complex subunit 2C OS=Homo sapiens OX=9606 GN=WASHC2C PE=1 SV=5	0	52.318	14	13	27	2	1341	147.1	4.81	74.95	13	cell organization and biogenesis;transport;other biological processes	plasma membrane;other membranes;cytosol;nucleus;other cytoplasmic organelle;other cell component	other molecular function	Pf15255	253725	ENSG00000172661	WASHC2C	A0A096LPC5; B4DZQ6; B9EK53; F5H0J6; F5H871; hsa:253725; Q5SQU4; Q5SQU5; Q7L521; Q9UG79; Q9Y4E1			0	0	75.3	77.4	96	85.7	63.4	70.5	79.8	65.7	59	72.8	61.8	66.4	57.6	54	72.5	67.2	69.9	75.2	High	High	High	High
FALSE	High	Master Protein	O95453	Poly(A)-specific ribonuclease PARN OS=Homo sapiens OX=9606 GN=PARN PE=1 SV=1	0	14.15	9	5	5	5	639	73.4	6.2	12.62	5	RNA metabolism OR transcription;other metabolic processes;other biological processes	cytosol;nucleus;other cell component	nucleic acid binding activity;other molecular function	Pf04857, Pf08675	5073	ENSG00000140694; ENSG00000274829	PARN	B2RCB3; B4DDG8; B4DSB0; B4DWR4; B4E1H6; hsa:5073; O95453	Deadenylation of mRNA; ATF4 activates genes in response to endoplasmic reticulum stress; KSRP (KHSRP) binds and destabilizes mRNA		3	0	75.3	80.1	84.7	77.7	54.8	53.2	52.5	69.5	44.8	90.4	86.3	91.9	86.2	59.3	100.9	98.3	98.7	114	High	High	High	High
FALSE	High	Master Protein	Q6NUQ1	RAD50-interacting protein 1 OS=Homo sapiens OX=9606 GN=RINT1 PE=1 SV=1	0	12.667	6	3	6	3	792	90.6	5.45	18.61	3	cell cycle OR cell proliferation;stress response;transport;signal transduction;other biological processes	other membranes;cytosol;ER/Golgi		Pf04437	60561	ENSG00000135249	RINT1	hsa:60561; Q6NUQ1; Q75MG9; Q75MH0; Q96IW8; Q9H229; Q9HAD9	COPI-dependent Golgi-to-ER retrograde traffic		1	0	75.3	71.5	84.5	87.1	54.7	58.7	56.6	59.1	47.5	64	63.3	61.2	62.3	56.3	74.3	65.4	69.9	70	High	High	High	High
FALSE	High	Master Protein	Q96BP3	Peptidylprolyl isomerase domain and WD repeat-containing protein 1 OS=Homo sapiens OX=9606 GN=PPWD1 PE=1 SV=1	0	8.518	6	3	3	3	646	73.5	7.15	5.62	3	protein metabolism;RNA metabolism OR transcription;other metabolic processes	nucleus	other molecular function	Pf00160, Pf00400	23398	ENSG00000113593	PPWD1	B4DWR9; hsa:23398; Q15002; Q7KZ89; Q96BP3	mRNA Splicing - Major Pathway		1	0	75.3	73.2	84.9	69.5	81.2	71.7	54.4	58.6	43.4	65.3	56.6	56.3	56.2	56.8	67.5	59.3	70.7	69.9	High	High	High	High
FALSE	High	Master Protein	P61764	Syntaxin-binding protein 1 OS=Homo sapiens OX=9606 GN=STXBP1 PE=1 SV=1	0	6.441	5	2	2	2	594	67.5	6.96	4.91	2	cell adhesion;cell-cell signaling;cell organization and biogenesis;stress response;transport;developmental processes;other biological processes	plasma membrane;other membranes;cytosol;mitochondrion;nucleus;other cell component	other molecular function	Pf00995	6812	ENSG00000136854	STXBP1	B1AM97; hsa:6812; P61764; Q28208; Q62759; Q64320; Q68CM6; Q96TG8	Regulation of insulin secretion; Neurexins and neuroligins		2	0	75.6	89.1	101.9	82.1	70.7	73.2	56.5	85.6	64.8	93.7	63.4	77.4	97.4	69.8	112	102	103.5	112.7	High	High	High	High
FALSE	High	Master Protein	P55316	Forkhead box protein G1 OS=Homo sapiens OX=9606 GN=FOXG1 PE=1 SV=2	0	7.377	3	2	2	1	489	52.3	8.87	5.45	2	cell cycle OR cell proliferation;cell organization and biogenesis;developmental processes;other biological processes	nucleus;other cell component	nucleic acid binding activity;other molecular function	Pf00250	2290	ENSG00000176165	FOXG1	A6NFY2; hsa:2290; P55315; P55316; Q14488; Q86XT7	FOXO-mediated transcription of cell cycle genes; Regulation of MECP2 expression and activity		2	0	75.9	90.7	96.8	87.4	54.4	67	81.7	89.9	70.1	58.3	47.1	65.3	70.4	49.4	77.9	85.3	90.7	92.1	High	High	High	High
FALSE	High	Master Protein	Q86VQ1	Glucocorticoid-induced transcript 1 protein OS=Homo sapiens OX=9606 GN=GLCCI1 PE=1 SV=1	0	9.485	8	3	3	3	547	58	9.44	3.26	3		other cell component		Pf15388	113263	ENSG00000106415	GLCCI1	A4D103; hsa:113263; Q86VQ1; Q96FD0			0	0	76.1	85.2	85.2	82.3	51	56.4	60.6	76.7	39	72.7	58.6	71.5	69.2	61.1	98.1	79.1	75.5	71.4	High	High	High	High
FALSE	High	Master Protein	Q9UER7	Death domain-associated protein 6 OS=Homo sapiens OX=9606 GN=DAXX PE=1 SV=2	0	6.193	3	2	4	2	740	81.3	4.87	5.59	2	cell organization and biogenesis;stress response;signal transduction;other biological processes	cytosol;nucleus;other cell component	enzyme regulator activity;other molecular function	Pf03344, Pf20920	1616	ENSG00000204209; ENSG00000206206; ENSG00000206279; ENSG00000227046; ENSG00000231617	DAXX	B4E1I3; F5ANJ6; F5ANJ7; F5H082; hsa:1616; O14747; O15141; O15208; Q5STK9; Q9BWI3; Q9UER7	SUMOylation of transcription cofactors; HCMV Early Events; Inhibition of DNA recombination at telomere; Regulation of TP53 Degradation; Defective Inhibition of DNA Recombination at Telomere Due to DAXX Mutations; Defective Inhibition of DNA Recombination at Telomere Due to ATRX Mutations		6	0	76.1	71.3	85.5	82.2	59	63.7	50.2	73	73	67.7	54	67.1	48.4	44.7	69.3	54.4	60.6	66.9	High	High	High	High
FALSE	High	Master Protein	Q09472	Histone acetyltransferase p300 OS=Homo sapiens OX=9606 GN=EP300 PE=1 SV=2	0	11.932	2	3	6	1	2414	264	8.5	14.34	3	cell organization and biogenesis;protein metabolism;RNA metabolism OR transcription;other metabolic processes;stress response;developmental processes;signal transduction;other biological processes	cytosol;nucleus;other cell component	cytoskeletal activity;nucleic acid binding activity;other molecular function	Pf00439, Pf00569, Pf02135, Pf02172, Pf06001, Pf08214, Pf09030	2033	ENSG00000100393	EP300	B1AKC2; hsa:2033; Q09472	Regulation of RUNX3 expression and activity; B-WICH complex positively regulates rRNA expression; Formation of the beta-catenin:TCF transactivating complex; Activation of anterior HOX genes in hindbrain development during early embryogenesis; Estrogen-dependent gene expression; Pre-NOTCH Transcription and Translation; MLL4 and MLL3 complexes regulate expression of PPARG target genes in adipogenes…		58	2	76.7	72.8	91.1	81.8	53.1	73.9	56.3	68.7	48.2	82.1	60.9	68.1	77.9	63.5	95.2	74.3	69.3	84.7	High	High	High	High
FALSE	High	Master Protein	O00291	Huntingtin-interacting protein 1 OS=Homo sapiens OX=9606 GN=HIP1 PE=1 SV=5	0	13.693	4	4	4	4	1037	116.1	5.3	10.49	4	cell organization and biogenesis;transport;signal transduction;other biological processes	plasma membrane;other membranes;cytosol;cytoskeleton;ER/Golgi;nucleus;other cell component	signal transduction activity or receptor binding;cytoskeletal activity;other molecular function	Pf01608, Pf07651, Pf16515	3092	ENSG00000127946	HIP1	B4E3I7; E7ES17; hsa:3092; O00291; O00328; Q2TB58; Q8TDL4; V5LU97	Clathrin-mediated endocytosis; ALK mutants bind TKIs; Signaling by ALK fusions and activated point mutants		3	0	76.8	87.5	95.8	70.3	62.5	53.4	53	71.8	58.6	78	65.1	64.1	78	49.9	85	93.1	89.4	102.6	High	High	High	High
FALSE	High	Master Protein	O95067	G2/mitotic-specific cyclin-B2 OS=Homo sapiens OX=9606 GN=CCNB2 PE=1 SV=1	0	7.276	6	2	3	2	398	45.3	8.9	9.82	2	cell cycle OR cell proliferation;cell organization and biogenesis;developmental processes;other biological processes	other membranes;cytosol;cytoskeleton;nucleus;other cell component	enzyme regulator activity	Pf00134, Pf02984	9133	ENSG00000157456	CCNB2	B3KM93; hsa:9133; O95067; Q6FI99	Resolution of Sister Chromatid Cohesion; Initiation of Nuclear Envelope (NE) Reformation; The role of GTSE1 in G2/M progression after G2 checkpoint; Nuclear Pore Complex (NPC) Disassembly; Regulation of PLK1 Activity at G2/M Transition; Cyclin A/B1/B2 associated events during G2/M transition; Golgi Cisternae Pericentriolar Stack Reorganization; Polo-like kinase mediated events; Condensation of Pr…		11	0	76.8	60.8	79	63.7	43	46.3	48	60.5	42.6	50.1	39.9	45.1	48.5	48.4	53.6	49.9	50.2	67.7	High	High	High	High
FALSE	High	Master Protein	Q9P0U3	Sentrin-specific protease 1 OS=Homo sapiens OX=9606 GN=SENP1 PE=1 SV=2	0	8.246	5	3	4	3	644	73.4	8.47	7.35	3	protein metabolism;other metabolic processes;signal transduction;other biological processes	other membranes;nucleus;other cell component	other molecular function	Pf02902	29843	ENSG00000079387	SENP1	A8K7P5; hsa:29843; Q86XC8; Q9P0U3	SUMO is proteolytically processed; RHOF GTPase cycle		2	0	77.1	85.4	88.7	83.9	59.7	59	60.8	76.3	53.2	109.8	68.3	78.4	94.2	57.1	89.9	85.3	117.6	113.4	High	High	High	High
FALSE	High	Master Protein	P06213	Insulin receptor OS=Homo sapiens OX=9606 GN=INSR PE=1 SV=4	0	4.526	1	2	2	1	1382	156.2	6.2	5.12	2	cell organization and biogenesis;protein metabolism;other metabolic processes;transport;developmental processes;signal transduction;other biological processes	plasma membrane;other membranes;other cytoplasmic organelle;other cell component	signal transduction activity or receptor binding;kinase activity;other molecular function	Pf00041, Pf00757, Pf01030, Pf07714, Pf17870	3643	ENSG00000171105	INSR	hsa:3643; P06213; Q17RW0; Q59H98; Q9UCB7; Q9UCB8; Q9UCB9	PI5P, PP2A and IER3 Regulate PI3K/AKT Signaling; Insulin receptor recycling; IRS activation; Signal attenuation		6	1	77.1	83	81.5	75.4	56.4	71.9	65	62.7	50.8	85.3	69.9	71.7	79.6	74.1	90.6	100.6	117.7	125.7	High	High	High	High
FALSE	High	Master Protein	Q8N201	Integrator complex subunit 1 OS=Homo sapiens OX=9606 GN=INTS1 PE=1 SV=2	0	10.286	2	3	3	3	2190	244.1	6.13	5.19	3	cell cycle OR cell proliferation;RNA metabolism OR transcription;other metabolic processes;developmental processes;other biological processes	other membranes;nucleus		Pf12432, Pf22927, Pf22928, Pf22929	26173	ENSG00000164880	INTS1	A6NJ44; hsa:26173; Q6NT70; Q6UX74; Q8N201; Q8WV40; Q96D36; Q9NTD1; Q9P2A8; Q9Y3W8	RNA polymerase II transcribes snRNA genes		1	0	77.3	80.3	88.8	78.9	63.8	74.6	55.7	53.9	51.5	81	62.3	66.7	65.9	48.4	75.8	85.4	101.8	114.3	High	High	High	High
FALSE	High	Master Protein	Q9H871	E3 ubiquitin-protein transferase RMND5A OS=Homo sapiens OX=9606 GN=RMND5A PE=1 SV=1	0	5.732	6	2	3	2	391	44	6.06	5.58	2	protein metabolism;other metabolic processes	cytosol;nucleus;other cell component	other molecular function	Pf10607, Pf13445	64795	ENSG00000153561	RMND5A	D6W5M6; hsa:64795; Q6NTF0; Q9H6W5; Q9H871; Q9H9H2	Regulation of pyruvate metabolism		1	0	77.6	63.4	88.8	83.4	60.9	59.6	53.8	67.1	43.6	62.6	61	58.2	59.6	57.2	81.4	70.9	59.5	76.6	High	High	High	High
FALSE	High	Master Protein	Q4G176	Malonate--CoA ligase ACSF3, mitochondrial OS=Homo sapiens OX=9606 GN=ACSF3 PE=1 SV=3	0	9.356	6	3	6	3	576	64.1	8.37	14.19	3	other metabolic processes	mitochondrion;nucleus	other molecular function	Pf00501, Pf13193	197322	ENSG00000176715	ACSF3	A8K4J8; C9JQL6; hsa:197322; Q4G176; Q6INA0; Q8N2F7	Synthesis of very long-chain fatty acyl-CoAs		1	0	78.1	80.7	95.4	88.3	69.8	69.8	63.6	65.4	48.1	80.5	58.9	69.8	65.7	55.1	87.7	75.4	80.4	82.3	High	High	High	High
FALSE	High	Master Protein	Q9H410	Kinetochore-associated protein DSN1 homolog OS=Homo sapiens OX=9606 GN=DSN1 PE=1 SV=2	0	9.32	10	3	4	3	356	40	7.05	4.42	3	cell cycle OR cell proliferation;other biological processes	non-structural extracellular;cytosol;cytoskeleton;nucleus;other cytoplasmic organelle;other cell component		Pf08202	79980	ENSG00000149636	DSN1	B4DWT2; E1P5U9; hsa:79980; Q5JW55; Q5JW56; Q9H410; Q9H8P4	Separation of Sister Chromatids; Resolution of Sister Chromatid Cohesion; RHO GTPases Activate Formins; EML4 and NUDC in mitotic spindle formation; Amplification of signal from unattached kinetochores via a MAD2 inhibitory signal; Neutrophil degranulation		7	0	78.5	76.4	83.6	89	72.4	74.5	60.5	78.7	57.5	83.6	71.2	78.5	65.3	65.9	85.9	72.8	84.4	101.8	High	High	High	High
FALSE	High	Master Protein	Q92889	DNA repair endonuclease XPF OS=Homo sapiens OX=9606 GN=ERCC4 PE=1 SV=3	0	7.299	4	2	3	2	916	104.4	6.93	3.86	2	cell cycle OR cell proliferation;cell organization and biogenesis;DNA metabolism;other metabolic processes;stress response;other biological processes	nucleus;other cell component	nucleic acid binding activity;other molecular function	Pf02732	2072	ENSG00000175595	ERCC4	A5PKV6; A8K111; hsa:2072; O00140; Q8TD83; Q92889	Fanconi Anemia Pathway; Dual incision in TC-NER; HDR through Single Strand Annealing (SSA); Formation of Incision Complex in GG-NER; Dual Incision in GG-NER		5	0	78.6	90	78.5	62.2	83.4	63.4	61.2	78.5	34.4	89.9	60.4	82.6	95.3	71.6	110.3	84.8	87.8	107.3	High	High	High	High
FALSE	High	Master Protein	P04183	Thymidine kinase, cytosolic OS=Homo sapiens OX=9606 GN=TK1 PE=1 SV=2	0	11.899	12	2	6	2	234	25.5	8.51	18.17	2	cell cycle OR cell proliferation;cell organization and biogenesis;DNA metabolism;other metabolic processes	cytosol;nucleus	kinase activity;other molecular function	Pf00265	7083	ENSG00000167900	TK1	B2RC58; hsa:7083; P04183; Q969V0; Q9UMG9	Pyrimidine salvage; G1/S-Specific Transcription		2	0	79.1	88.2	113.9	99.2	97.8	97.1	69.2	87.6	59.1	92.2	73.9	83.9	66.3	71.7	86.2	73.6	87.3	105.6	High	High	High	High
FALSE	High	Master Protein	Q6ZSJ8	Uncharacterized protein C1orf122 OS=Homo sapiens OX=9606 GN=C1orf122 PE=4 SV=2	0	7.595	18	2	3	2	110	11.5	6.73	6.11	2				Pf15855	127687	ENSG00000197982	C1orf122	A2RQF4; E9PQ13; hsa:127687; Q56A71; Q6ZSJ8			0	0	79.2	73.1	72.3	84.5	59.8	64.3	56.1	67.4	53.9	60.5	57.2	62.3	70.5	55	66.3	63.5	60.7	66.6	High	High	High	High
FALSE	High	Master Protein	P48200	Iron-responsive element-binding protein 2 OS=Homo sapiens OX=9606 GN=IREB2 PE=1 SV=4	0.001	3.661	2	2	2	2	963	105	7.05	4.03	2	other metabolic processes;developmental processes;other biological processes	cytosol;mitochondrion;other cell component	nucleic acid binding activity;other molecular function	Pf00330, Pf00694	3658	ENSG00000136381	IREB2	A0A0A6YY96; A8KAC7; E1CJT9; H0YKU0; hsa:3658; P48200; Q13095; Q1HE21; Q59FQ7; Q8WVK6; Q9UF17	Iron uptake and transport		1	0	79.3	83.6	87.4	71.9	67.5	71.6	59	65.4	63.8	77.7	63.8	58.6	69.7	56.9	83.6	86.5	80.8	95.7	High	High	High	High
FALSE	High	Master Protein	Q6NZI2	Caveolae-associated protein 1 OS=Homo sapiens OX=9606 GN=CAVIN1 PE=1 SV=1	0	10.013	8	2	2	2	390	43.5	5.6	8.42	2	RNA metabolism OR transcription;other metabolic processes;transport;other biological processes	plasma membrane;other membranes;cytosol;mitochondrion;ER/Golgi;nucleus;other cell component	nucleic acid binding activity;other molecular function	Pf15237	284119	ENSG00000177469	CAVIN1	B2RAW7; hsa:284119; O00535; Q6GMY1; Q6NZI2; Q96H74; Q9BT85; Q9HAP4	RNA Polymerase I Transcription Termination; RHOC GTPase cycle; RHOA GTPase cycle; RHOB GTPase cycle		4	0	79.4	79.1	85.7	71.1	71.1	81.8	62.1	62	47.7	66.9	51.5	55.3	60.7	59	84.1	74	85.6	104.6	High	High	High	High
FALSE	High	Master Protein	Q04721	Neurogenic locus notch homolog protein 2 OS=Homo sapiens OX=9606 GN=NOTCH2 PE=1 SV=3	0	10.126	1	3	3	3	2471	265.2	5.14	6.05	3	cell cycle OR cell proliferation;cell organization and biogenesis;stress response;developmental processes;signal transduction;other biological processes	non-structural extracellular;plasma membrane;other membranes;ER/Golgi;nucleus;other cell component	nucleic acid binding activity;other molecular function	Pf00008, Pf00066, Pf06816, Pf07645, Pf07684, Pf12661, Pf12796	4853	ENSG00000134250	NOTCH2	hsa:4853; Q04721; Q5T3X7; Q99734; Q9H240	NOTCH2 Activation and Transmission of Signal to the Nucleus; Pre-NOTCH Processing in Golgi; Pre-NOTCH Transcription and Translation; Notch-HLH transcription pathway; NOTCH2 intracellular domain regulates transcription; NOTCH4 Intracellular Domain Regulates Transcription; Pre-NOTCH Processing in the Endoplasmic Reticulum; Defective LFNG causes SCDO3		8	0	79.8	85.3	95	86	65.2	68.8	77.6	68	63.7	86.7	75.2	80.4	80.2	67.6	89.2	90.6	118.8	117.2	High	High	High	High
FALSE	High	Master Protein	Q9Y6D6	Brefeldin A-inhibited guanine nucleotide-exchange protein 1 OS=Homo sapiens OX=9606 GN=ARFGEF1 PE=1 SV=2	0	7.709	2	3	6	2	1849	208.6	5.85	10.7	3	cell organization and biogenesis;protein metabolism;other metabolic processes;transport;other biological processes	other membranes;cytosol;ER/Golgi;nucleus;other cell component	enzyme regulator activity;cytoskeletal activity;other molecular function	Pf01369, Pf09324, Pf12783, Pf16213, Pf20252	10565	ENSG00000066777	ARFGEF1	hsa:10565; Q9NV46; Q9UFV2; Q9UNL0; Q9Y6D6			0	0	80.2	89.1	96.5	80.2	63.3	76.5	61.9	82.1	53	86.7	74.9	69.3	78.1	62.7	91.8	69.5	69.9	92.4	High	High	High	High
FALSE	High	Master Protein	O60826	Coiled-coil domain-containing protein 22 OS=Homo sapiens OX=9606 GN=CCDC22 PE=1 SV=1	0	6.763	3	2	4	2	627	70.7	6.74	2.66	2	transport;other biological processes	cytosol;cytoskeleton;nucleus;other cytoplasmic organelle	other molecular function	Pf05667, Pf21674	28952	ENSG00000101997	CCDC22	A8K7G1; hsa:28952; O60826	Neddylation		1	0	80.3	75.6	89.8	77.2	60.7	64.4	48.2	57.4	56.6	78.6	60.4	60.6	71.1	61.2	72.8	70.6	63.4	80.8	High	High	High	High
FALSE	High	Master Protein	Q9Y217	Myotubularin-related protein 6 OS=Homo sapiens OX=9606 GN=MTMR6 PE=1 SV=3	0	5.674	4	2	2	2	621	71.9	7.66	2.03	2	protein metabolism;other metabolic processes;transport	plasma membrane;other membranes;cytosol;ER/Golgi;nucleus;other cell component	other molecular function	Pf06602, Pf21098	9107	ENSG00000139505	MTMR6	B2RBB5; B3KSB4; hsa:9107; Q5JRG6; Q86TB7; Q86YH4; Q96P80; Q9Y217	Synthesis of PIPs at the plasma membrane		1	0	80.3	68.6	95.5	91.5	58.7	55.2	65.7	67.8	53.4	91.3	69	80.1	80.8	66.4	92.4	76.7	85.3	100.4	High	High	High	High
FALSE	High	Master Protein	Q9UIQ6	Leucyl-cystinyl aminopeptidase OS=Homo sapiens OX=9606 GN=LNPEP PE=1 SV=3	0	4.887	3	2	2	2	1025	117.3	5.73	2.52	2	cell-cell signaling;protein metabolism;other metabolic processes;other biological processes	non-structural extracellular;plasma membrane;other membranes;cytosol;other cytoplasmic organelle;other cell component	other molecular function	Pf01433, Pf11838, Pf17900	4012	ENSG00000113441	LNPEP	hsa:4012; O00769; Q15145; Q59H76; Q9TNQ2; Q9TNQ3; Q9UIQ6; Q9UIQ7	Antigen processing: Ubiquitination & Proteasome degradation; Translocation of SLC2A4 (GLUT4) to the plasma membrane; Endosomal/Vacuolar pathway		3	0	80.4	86	98.5	75.1	69.5	73.8	61.3	62.9	50.9	81.8	60.4	75.8	75.6	57.7	86.8	71.6	70.8	79.4	High	High	High	High
FALSE	High	Master Protein	P48426	Phosphatidylinositol 5-phosphate 4-kinase type-2 alpha OS=Homo sapiens OX=9606 GN=PIP4K2A PE=1 SV=2	0	9.907	7	3	4	1	406	46.2	6.99	7.69	3	cell organization and biogenesis;other metabolic processes;transport;other biological processes	plasma membrane;other membranes;cytosol;nucleus;other cytoplasmic organelle;other cell component	kinase activity;other molecular function	Pf01504	5305	ENSG00000150867	PIP4K2A	B0YJ66; B4DGX2; D3DRV1; hsa:5305; P48426; P53807; Q5VUX3	Synthesis of PIPs at the plasma membrane; PI5P, PP2A and IER3 Regulate PI3K/AKT Signaling; PI5P Regulates TP53 Acetylation; Synthesis of PIPs in the nucleus		4	0	80.8	93.6	102	112.6	77.9	80.7	80.2	83.4	79.2	75.4	58.9	77.8	73.7	58.1	87.3	72.7	75.8	96.2	High	High	High	High
FALSE	High	Master Protein	Q08170	Serine/arginine-rich splicing factor 4 OS=Homo sapiens OX=9606 GN=SRSF4 PE=1 SV=2	0	20.919	10	5	14	1	494	56.6	11.52	37.69	5	RNA metabolism OR transcription;other metabolic processes;other biological processes	nucleus	nucleic acid binding activity	Pf00076	6429	ENSG00000116350	SRSF4	hsa:6429; Q08170; Q5VXP1; Q9BUA4; Q9UEB5	mRNA Splicing - Major Pathway; Transport of Mature mRNA derived from an Intron-Containing Transcript; mRNA 3'-end processing; RNA Polymerase II Transcription Termination		5	0	80.9	79	96.2	77.4	56.2	56.9	58.9	72.6	63.3	85.6	61.3	82.7	76.9	58.5	78.1	80.6	81.5	93.7	High	High	High	High
FALSE	High	Master Protein	Q9Y6A4	Cilia- and flagella-associated protein 20 OS=Homo sapiens OX=9606 GN=CFAP20 PE=1 SV=1	0	6.755	12	2	3	2	193	22.8	9.76	7.13	2	cell organization and biogenesis;protein metabolism;other metabolic processes;other biological processes	cytoskeleton;nucleus;other cell component		Pf05018	29105	ENSG00000070761	CFAP20	hsa:29105; Q9Y6A4			0	0	80.9	83	106.3	96.9	80.3	93.8	63.8	79.7	57.9	74.5	70.5	77.6	74.1	68.9	92	94.1	92.6	87.2	High	High	High	High
FALSE	High	Master Protein	Q15633	RISC-loading complex subunit TARBP2 OS=Homo sapiens OX=9606 GN=TARBP2 PE=1 SV=3	0	9.54	10	3	3	3	366	39	6.54	9.36	3	cell organization and biogenesis;RNA metabolism OR transcription;other metabolic processes;other biological processes	cytosol;nucleus;other cell component	nucleic acid binding activity;other molecular function	Pf00035	6895	ENSG00000139546	TARBP2	hsa:6895; Q12878; Q15633; Q8WY32; Q8WY33; Q9BRY2	PKR-mediated signaling; MicroRNA (miRNA) biogenesis; Small interfering RNA (siRNA) biogenesis		3	0	81	72.7	92.3	76	55.7	68.4	63.5	70	53.5	71.9	73.2	63.6	74.2	59.7	101.7	77.4	72.8	91	High	High	High	High
FALSE	High	Master Protein	Q9UIW2	Plexin-A1 OS=Homo sapiens OX=9606 GN=PLXNA1 PE=1 SV=3	0	4.632	1	2	2	2	1896	210.9	6.92	3.83	2	cell organization and biogenesis;developmental processes;signal transduction;other biological processes	plasma membrane;other membranes;cytosol;nucleus;other cell component	other molecular function	Pf01403, Pf01437, Pf01833, Pf08337, Pf17960, Pf18020, Pf20170	5361	ENSG00000114554	PLXNA1	hsa:5361; Q9UIW2	Other semaphorin interactions; RHOD GTPase cycle; RND1 GTPase cycle; CRMPs in Sema3A signaling; Sema3A PAK dependent Axon repulsion; SEMA3A-Plexin repulsion signaling by inhibiting Integrin adhesion		6	0	81	88.6	95.2	95.8	59.7	74.2	64.4	78.8	55.7	85.7	88.1	96.9	94.4	60.7	119.9	112.7	122.7	144.2	High	High	High	High
FALSE	High	Master Protein	Q9NUG6	p53 and DNA damage-regulated protein 1 OS=Homo sapiens OX=9606 GN=PDRG1 PE=1 SV=2	0	7.132	17	2	3	2	133	15.5	6.06	8.19	2	protein metabolism;other metabolic processes;other biological processes	other cell component	other molecular function	Pf01920	81572	ENSG00000088356	PDRG1	B2R511; hsa:81572; Q96GP3; Q9BUW8; Q9NUG6			0	0	81.1	103.5	128.5	87	62.9	86.4	116.6	84.7	54.3	107	69.7	70.3	140.3	104.6	136.6	125.7	120.1	122	High	High	High	High
FALSE	High	Master Protein	Q9Y4B5	Microtubule cross-linking factor 1 OS=Homo sapiens OX=9606 GN=MTCL1 PE=1 SV=5	0.001	4.116	1	2	2	2	1905	209.4	6.43	2.01	2	cell cycle OR cell proliferation;cell organization and biogenesis;other biological processes	non-structural extracellular;plasma membrane;other membranes;cytoskeleton;other cell component	cytoskeletal activity;other molecular function	Pf11365, Pf14818	23255	ENSG00000168502	MTCL1	E9PAY7; hsa:23255; Q6ZMQ9; Q8IWA9; Q9Y4B5			0	0	81.1	68.1	110.8	93	76.7	69.3	87.7	84.5	80.3	74.3	52.5	71.1	71.1	51.2	82.8	65.1	52.9	70.8	High	High	High	High
FALSE	High	Master Protein	Q9NQT5	Exosome complex component RRP40 OS=Homo sapiens OX=9606 GN=EXOSC3 PE=1 SV=3	0	13.088	17	3	6	3	275	29.6	8.1	21.52	3	DNA metabolism;RNA metabolism OR transcription;other metabolic processes;developmental processes;other biological processes	cytosol;nucleus;other cytoplasmic organelle;other cell component	nucleic acid binding activity;other molecular function	Pf15985, Pf21261, Pf21262	51010	ENSG00000107371	EXOSC3	A8K0K6; hsa:51010; Q5QP85; Q9NQT5; Q9Y3A8	Major pathway of rRNA processing in the nucleolus and cytosol; ATF4 activates genes in response to endoplasmic reticulum stress; KSRP (KHSRP) binds and destabilizes mRNA; Tristetraprolin (TTP, ZFP36) binds and destabilizes mRNA; Butyrate Response Factor 1 (BRF1) binds and destabilizes mRNA; mRNA decay by 3' to 5' exoribonuclease		6	0	82.1	95.2	88.9	81.1	52.9	69.3	56.5	71.7	55.3	67.9	72.1	73.8	66.8	60	75.1	80.3	72.4	98.2	High	High	High	High
FALSE	High	Master Protein	P60510	Serine/threonine-protein phosphatase 4 catalytic subunit OS=Homo sapiens OX=9606 GN=PPP4C PE=1 SV=1	0	8.265	9	2	2	1	307	35.1	5.06	7.83	2	DNA metabolism;stress response;other biological processes	plasma membrane;other membranes;cytosol;cytoskeleton;nucleus;other cell component	other molecular function	Pf00149	5531	ENSG00000149923	PPP4C	hsa:5531; P33172; P60510	Processing of DNA double-strand break ends		1	0	82.4	78.2	100	77.3	62	72.8	73.8	73.8	64.7	73.8	72.8	81.2	87.7	86.8	101.5	88.7	82.8	104.5	High	High	High	High
FALSE	High	Master Protein	Q7L590	Protein MCM10 homolog OS=Homo sapiens OX=9606 GN=MCM10 PE=1 SV=2	0	9.364	3	3	3	3	875	98.1	8.75	5.53	3	cell cycle OR cell proliferation;DNA metabolism;other metabolic processes;stress response	nucleus	nucleic acid binding activity;other molecular function	Pf09329, Pf09332, Pf22379	55388	ENSG00000065328	MCM10	A8K9I6; B7ZKZ8; hsa:55388; Q3MIR3; Q7L590; Q7LD55; Q96GX4; Q96NB6; Q9H0D7; Q9H3P9; Q9P177	Activation of ATR in response to replication stress; Activation of the pre-replicative complex		2	0	82.7	76.2	85.3	88.1	46.3	57.5	59.8	60.4	38.4	53.5	46	45.5	41.7	26.7	50.7	50.3	68.4	70.4	High	High	High	High
FALSE	High	Master Protein	Q7Z401	C-myc promoter-binding protein OS=Homo sapiens OX=9606 GN=DENND4A PE=1 SV=2	0	5.853	1	2	2	2	1863	209.1	7.31	3.55	2	other biological processes	cytosol;nucleus;other cell component	enzyme regulator activity;nucleic acid binding activity	Pf02141, Pf03455, Pf03456	10260	ENSG00000174485	DENND4A	E7EPL3; hsa:10260; Q14655; Q7Z401; Q86T77; Q8IVX2; Q8NB93	RAB GEFs exchange GTP for GDP on RABs		1	0	82.8	87.2	86.8	88.6	119.8	107.6	70.1	67.3	51	76.7	64.9	63.5	73.8	65.7	80.5	71.7	76.4	79.9	High	High	High	High
FALSE	High	Master Protein	Q6PL24	Protein TMED8 OS=Homo sapiens OX=9606 GN=TMED8 PE=1 SV=1	0	10.145	10	3	3	3	325	35.7	4.74	8.17	3				Pf13897	283578	ENSG00000100580	TMED8	B3KTI6; hsa:283578; Q3MJB0; Q6PL24; Q9P1V9			0	0	83	101.5	102.6	86.6	67.4	72.9	74.4	82.3	57.2	87	74.7	82.1	97.3	62.9	97.3	90.3	81.2	92.8	High	High	High	High
FALSE	High	Master Protein	Q9H2Y7	Zinc finger protein 106 OS=Homo sapiens OX=9606 GN=ZNF106 PE=1 SV=1	0	12.005	2	3	4	3	1883	208.8	7.15	7.57	3	signal transduction	other membranes;cytosol;nucleus	other molecular function	Pf00400	64397	ENSG00000103994	ZNF106	B4DZ40; E9PE29; hsa:64397; Q6NSD9; Q6PEK1; Q86T43; Q86T45; Q86T50; Q86T58; Q86TA9; Q96M37; Q9H2Y7; Q9H7B8			0	0	83.1	81.8	88.6	77.9	65.2	60.5	62.7	79.1	60.3	71	53.5	68.2	57.8	44.9	61.6	78.5	80.3	98.1	High	High	High	High
FALSE	High	Master Protein	P62140	Serine/threonine-protein phosphatase PP1-beta catalytic subunit OS=Homo sapiens OX=9606 GN=PPP1CB PE=1 SV=3	0	25.22	17	5	22	1	327	37.2	6.19	59.59	5	protein metabolism;other metabolic processes;signal transduction;other biological processes	cytosol;nucleus;other cell component	other molecular function	Pf00149, Pf16891	5500	ENSG00000213639	PPP1CB	B2R5V4; D6W565; hsa:5500; P37140; P62140; Q5U087; Q6FG45	Circadian Clock; RHO GTPases activate CIT; RHO GTPases activate PKNs; RHO GTPases Activate ROCKs; Triglyceride catabolism; Regulation of PLK1 Activity at G2/M Transition; RAF activation; SHOC2 M1731 mutant abolishes MRAS complex function; Gain-of-function MRAS complexes activate RAF signaling; RHO GTPases activate PAKs; Downregulation of TGF-beta receptor signaling; Maturation of hRSV A proteins		12	0	83.4	79.1	87.4	87.5	62.8	69.6	60.8	64.8	47.2	64.6	52.4	67.5	78	54.7	71.6	77.3	103.3	93	High	High	High	High
FALSE	High	Master Protein	O75616	GTPase Era, mitochondrial OS=Homo sapiens OX=9606 GN=ERAL1 PE=1 SV=2	0	12.819	10	4	5	4	437	48.3	8.84	12.25	4	cell organization and biogenesis	other membranes;cytosol;mitochondrion	translation activity;nucleic acid binding activity;other molecular function	Pf01926	26284	ENSG00000132591	ERAL1	B3KN21; C9JEC6; hsa:26284; O75616; O75617; Q8WUY4; Q96LE2; Q96TC0	Mitochondrial translation initiation; Mitochondrial translation elongation; Mitochondrial translation termination		3	0	83.9	86.2	96.1	81.8	63	65.5	62.4	61.7	45.8	94.1	63.6	69.7	74.9	62.9	96.8	99	111.9	109.8	High	High	High	High
FALSE	High	Master Protein	Q6P9B6	MTOR-associated protein MEAK7 OS=Homo sapiens OX=9606 GN=MEAK7 PE=1 SV=2	0	6.871	9	2	3	2	456	51	6.24	6.03	2	signal transduction;other biological processes	other membranes;cytosol;nucleus;other cytoplasmic organelle;other cell component		Pf07534	57707	ENSG00000140950	MEAK7	hsa:57707; Q6P9B6; Q8IZ64; Q9HCG3; Q9NTE8			0	0	84.3	85.6	96.9	80.2	64.6	63.3	55.6	69.6	59.1	82.6	67.6	67	75.8	64.8	98.6	85.9	86.5	97.4	High	High	High	High
FALSE	High	Master Protein	Q8NCN4	E3 ubiquitin-protein ligase RNF169 OS=Homo sapiens OX=9606 GN=RNF169 PE=1 SV=2	0	6.495	3	2	2	2	708	77.1	9.1	5.16	2	cell organization and biogenesis;protein metabolism;DNA metabolism;other metabolic processes;stress response;other biological processes	cytosol;nucleus;other cell component	other molecular function	Pf13920	254225	ENSG00000166439	RNF169	hsa:254225; Q6N015; Q8NCN4			0	0	84.3	82.1	85.5	82.5	86.2	72.9	60.1	68.3	51.1	114.6	100.7	128.8	105.3	85.6	123.9	125.8	144.2	159	High	High	High	High
FALSE	High	Master Protein	Q9Y276	Mitochondrial chaperone BCS1 OS=Homo sapiens OX=9606 GN=BCS1L PE=1 SV=1	0	10.301	9	3	4	3	419	47.5	8.5	6.46	3	cell organization and biogenesis	other membranes;mitochondrion	other molecular function	Pf00004, Pf08740	617	ENSG00000074582	BCS1L	B3KTW9; hsa:617; Q7Z2V7; Q9Y276	Complex III assembly; Mitochondrial protein import		2	0	84.6	87.4	94.2	92.3	62.4	70.9	60.5	74.7	55.4	78.3	58.5	83.2	72.2	53.4	85.4	77.4	81.1	94.3	High	High	High	High
FALSE	High	Master Protein	Q9BYW2	Histone-lysine N-methyltransferase SETD2 OS=Homo sapiens OX=9606 GN=SETD2 PE=1 SV=3	0	11.245	2	3	4	3	2564	287.4	6.14	9.41	3	cell cycle OR cell proliferation;cell organization and biogenesis;protein metabolism;DNA metabolism;RNA metabolism OR transcription;other metabolic processes;stress response;developmental processes;other biological processes	nucleus;other cell component	cytoskeletal activity;other molecular function	Pf00397, Pf00856, Pf08236, Pf17907	29072	ENSG00000181555	SETD2	hsa:29072; O75397; O75405; Q17RW8; Q5BKS9; Q5QGN2; Q69YI5; Q6IN64; Q6ZN53; Q6ZS25; Q8N3R0; Q8TCN0; Q9BYW2; Q9C0D1; Q9H696; Q9NZW9	PKMTs methylate histone lysines	Mesodermal commitment pathway	2	0	84.8	92.8	92.5	81.8	75.6	76.7	64.3	75.1	56.3	89.4	82.3	92.1	73.3	67	92.9	111.4	104.7	131.4	High	High	High	High
FALSE	High	Master Protein	P07948	Tyrosine-protein kinase Lyn OS=Homo sapiens OX=9606 GN=LYN PE=1 SV=3	0	7.891	5	3	8	1	512	58.5	7.11	20.7	3	cell-cell signaling;cell organization and biogenesis;protein metabolism;other metabolic processes;stress response;transport;developmental processes;signal transduction;other biological processes	plasma membrane;other membranes;cytosol;mitochondrion;ER/Golgi;nucleus;other cytoplasmic organelle;other cell component	signal transduction activity or receptor binding;enzyme regulator activity;cytoskeletal activity;kinase activity;other molecular function	Pf00017, Pf00018, Pf07714	4067	ENSG00000254087	LYN	A0AVQ5; hsa:4067; P07948	FCGR activation; FCGR3A-mediated IL10 synthesis; FCGR3A-mediated phagocytosis; Regulation of signaling by CBL; Signaling by CSF1 (M-CSF) in myeloid cells; EPHB-mediated forward signaling; Signaling by phosphorylated juxtamembrane, extracellular and kinase domain KIT mutants; Regulation of KIT signaling; EPH-ephrin mediated repulsion of cells; EPHA-mediated growth cone collapse; CD28 co-stimulatio…		36	0	84.8	90.3	102.2	92.4	72.1	80.2	61.9	86	63.8	93.3	74.2	73.2	86.7	64.3	94.4	86.6	92.7	108.4	High	High	High	High
FALSE	High	Master Protein	Q4KMP7	TBC1 domain family member 10B OS=Homo sapiens OX=9606 GN=TBC1D10B PE=1 SV=3	0	14.634	6	4	4	4	808	87.1	9.19	12.6	4	transport;other biological processes	plasma membrane;other membranes;cytosol	enzyme regulator activity	Pf00566	26000	ENSG00000169221	TBC1D10B	B9A6L0; hsa:26000; Q4KMP7; Q6IN54; Q6P530; Q71RG7; Q86VC5; Q9H8Z2; Q9NUN6; Q9UFP2	TBC/RABGAPs		1	0	84.9	87.5	96.9	80.7	96	91	64.4	74.6	55.5	84.1	70.9	75.1	90.8	74.2	90.1	87.4	85.4	109.4	High	High	High	High
FALSE	High	Master Protein	Q99570	Phosphoinositide 3-kinase regulatory subunit 4 OS=Homo sapiens OX=9606 GN=PIK3R4 PE=1 SV=3	0	14.273	2	2	4	2	1358	153	7.17	9.61	2	cell organization and biogenesis;protein metabolism;other metabolic processes;stress response;transport;signal transduction;other biological processes	other membranes;cytosol;cytoskeleton;other cytoplasmic organelle;other cell component	kinase activity;other molecular function	Pf00069, Pf00400, Pf22956	30849	ENSG00000196455	PIK3R4	hsa:30849; Q2TBF4; Q99570	SARS-CoV-2 activates/modulates innate and adaptive immune responses; PI3K Cascade; Synthesis of PIPs at the Golgi membrane; Synthesis of PIPs at the early endosome membrane; Synthesis of PIPs at the late endosome membrane; Antigen Presentation: Folding, assembly and peptide loading of class I MHC; Macroautophagy; Translation of Replicase and Assembly of the Replication Transcription Complex; Tran…		11	0	85	84.4	95.6	85.4	66.9	84.2	68.6	76.6	60.2	67.7	69.8	69.8	72.6	57.7	79	73	75.2	90.8	High	High	High	High
FALSE	High	Master Protein	Q14781	Chromobox protein homolog 2 OS=Homo sapiens OX=9606 GN=CBX2 PE=1 SV=2	0	5.909	4	2	2	2	532	56	10.01	2.01	2	cell organization and biogenesis;developmental processes;other biological processes	nucleus;other cell component	nucleic acid binding activity;other molecular function	Pf00385, Pf17218	84733	ENSG00000173894	CBX2	hsa:84733; Q0VDA5; Q14781; Q9BTB1	Oxidative Stress Induced Senescence; SUMOylation of DNA damage response and repair proteins; SUMOylation of chromatin organization proteins; SUMOylation of RNA binding proteins; SUMOylation of transcription cofactors; SUMOylation of DNA methylation proteins; RUNX1 interacts with co-factors whose precise effect on RUNX1 targets is not known; Regulation of PTEN gene transcription		8	0	85	87.8	87.9	70.4	57.6	59.4	50.7	71.6	45.9	79	56.7	78.5	73.1	60.9	84.9	86	106	110.5	High	High	High	High
FALSE	High	Master Protein	P51965	Ubiquitin-conjugating enzyme E2 E1 OS=Homo sapiens OX=9606 GN=UBE2E1 PE=1 SV=1	0	7.706	13	2	6	1	193	21.4	8.53	10.62	2	protein metabolism;other metabolic processes;other biological processes	cytosol;nucleus;other cell component	other molecular function	Pf00179	7324	ENSG00000170142	UBE2E1	B2RBX4; C9J8K2; hsa:7324; K4DI90; P51965	Assembly of the pre-replicative complex; Separation of Sister Chromatids; E3 ubiquitin ligases ubiquitinate target proteins; Synthesis of active ubiquitin: roles of E1 and E2 enzymes; Antigen processing: Ubiquitination & Proteasome degradation; ISG15 antiviral mechanism; Autodegradation of Cdh1 by Cdh1:APC/C; APC/C:Cdc20 mediated degradation of Securin; APC/C:Cdh1 mediated degradation of Cdc20 an…		21	0	85.3	77.8	79.5	79	51.4	57	54.9	68.8	52.9	45.5	44.1	52.3	53.7	48.4	63	73.7	51.4	70	High	High	High	High
FALSE	High	Master Protein	P48507	Glutamate--cysteine ligase regulatory subunit OS=Homo sapiens OX=9606 GN=GCLM PE=1 SV=1	0	9.258	11	2	3	2	274	30.7	6.02	12.03	2	cell organization and biogenesis;other metabolic processes;stress response;other biological processes	cytosol;other cell component	enzyme regulator activity;other molecular function	Pf00248	2730	ENSG00000023909	GCLM	A8K334; D3DT45; hsa:2730; M5A959; P48507; Q6FHC1; Q9NPX9; Q9NU74	Glutathione synthesis and recycling; NFE2L2 regulating anti-oxidant/detoxification enzymes; Defective GCLC causes HAGGSD		3	0	85.6	85.6	92.8	88.2	65	81.6	66.3	87.2	59.4	72.8	63.6	64	67.8	62.6	81.3	66.4	63.4	68.4	High	High	High	High
FALSE	High	Master Protein	Q7Z434	Mitochondrial antiviral-signaling protein OS=Homo sapiens OX=9606 GN=MAVS PE=1 SV=2	0	14.944	11	3	5	3	540	56.5	5.52	19.44	3	stress response;signal transduction;other biological processes	other membranes;mitochondrion;other cytoplasmic organelle;other cell component	signal transduction activity or receptor binding;other molecular function	Pf16739	57506	ENSG00000088888	MAVS	A8K6X0; B2BD33; B2BD34; F5H6C8; hsa:57506; M1P2Z0; Q2HWT5; Q3I0Y2; Q5T7I6; Q7Z434; Q86VY7; Q9H1H3; Q9H4Y1; Q9H8D3; Q9ULE9	SARS-CoV-2 activates/modulates innate and adaptive immune responses; Negative regulators of DDX58/IFIH1 signaling; SARS-CoV-1 activates/modulates innate immune responses; TRAF3-dependent IRF activation pathway; TRAF6 mediated IRF7 activation; Evasion by RSV of host interferon responses; PKR-mediated signaling; TRAF6 mediated NF-kB activation; NF-kB activation through FADD/RIP-1 pathway mediated b…		11	0	85.8	90.6	97.9	87.1	59.7	61.8	55.9	90.5	62.7	54.1	52.3	50.8	48.2	50.8	54.1	52.6	49.3	69.4	High	High	High	High
FALSE	High	Master Protein	Q9BT22	Chitobiosyldiphosphodolichol beta-mannosyltransferase OS=Homo sapiens OX=9606 GN=ALG1 PE=1 SV=2	0	9.604	8	3	5	3	464	52.5	7.23	11.05	3	protein metabolism;other metabolic processes	other membranes;ER/Golgi	other molecular function	Pf00534	56052	ENSG00000033011	ALG1	B4DP08; hsa:56052; Q6UVZ9; Q8N5Y4; Q9BT22; Q9P2Y2	Biosynthesis of the N-glycan precursor (dolichol lipid-linked oligosaccharide, LLO) and transfer to a nascent protein; Defective ALG1 causes CDG-1k		2	0	85.8	92.4	100.2	83	68.9	70.5	73.2	77.9	54.1	86.3	72.7	70.6	64.2	62.7	84.9	83	93.6	99	High	High	High	High
FALSE	High	Master Protein	O14975	Long-chain fatty acid transport protein 2 OS=Homo sapiens OX=9606 GN=SLC27A2 PE=1 SV=2	0	5.654	5	2	2	2	620	70.3	8.51	2.54	2	other metabolic processes;transport	plasma membrane;other membranes;cytosol;ER/Golgi;other cytoplasmic organelle	transporter activity;other molecular function	Pf00501, Pf13193	11001	ENSG00000140284	SLC27A2	A8K2J7; hsa:11001; O14975; Q53FY6; Q6PF09	Peroxisomal protein import; Neutrophil degranulation; Fatty acyl-CoA biosynthesis; Synthesis of bile acids and bile salts via 7alpha-hydroxycholesterol; Beta-oxidation of very long chain fatty acids; Alpha-oxidation of phytanate; Synthesis of bile acids and bile salts via 24-hydroxycholesterol		7	0	85.8	79.3	111.3	99.8	74.8	88.7	81.2	87.8	57.3	70	67.6	69	67.3	54.9	89.8	72.5	88.3	83.1	High	High	High	High
FALSE	High	Master Protein	Q9NR33	DNA polymerase epsilon subunit 4 OS=Homo sapiens OX=9606 GN=POLE4 PE=1 SV=2	0	9.299	26	2	9	2	117	12.2	4.92	14.33	2	DNA metabolism;other metabolic processes	nucleus;other cell component	nucleic acid binding activity;other molecular function	Pf00808	56655	ENSG00000115350	POLE4	hsa:56655; Q53TR2; Q9NR33	Activation of the pre-replicative complex; Termination of translesion DNA synthesis; HDR through Homologous Recombination (HRR); Dual incision in TC-NER; Gap-filling DNA repair synthesis and ligation in TC-NER; Recognition of DNA damage by PCNA-containing replication complex; PCNA-Dependent Long Patch Base Excision Repair; Dual Incision in GG-NER; DNA replication initiation; Gap-filling DNA repai…		10	0	86	81.2	89	81.5	69.1	59.1	58.6	79.6	48.4	69.9	54.3	71.3	51.1	56.5	69.3	59.6	53.3	70.6	High	High	High	High
FALSE	High	Master Protein	Q86UY8	5'-nucleotidase domain-containing protein 3 OS=Homo sapiens OX=9606 GN=NT5DC3 PE=1 SV=1	0	7.295	4	2	2	2	548	63.4	8.31	6.02	2		cytosol;other cell component	other molecular function	Pf05761	51559	ENSG00000111696	NT5DC3	hsa:51559; Q86UY8; Q9NUM7; Q9P2T2; Q9P2T3			0	0	86.4	84.2	94.8	85	62.2	77.4	80.5	75.5	59.9	78.2	88.1	91.8	98.2	77.7	107.1	105.7	118.1	124.1	High	High	High	High
FALSE	High	Master Protein	Q99856	AT-rich interactive domain-containing protein 3A OS=Homo sapiens OX=9606 GN=ARID3A PE=1 SV=2	0	9.279	4	2	7	2	593	62.9	4.91	15.7	2	other biological processes	other membranes;cytosol;nucleus	nucleic acid binding activity;other molecular function	Pf01388	1820	ENSG00000116017	ARID3A	hsa:1820; Q5I858; Q6P9C6; Q8IZA7; Q8N4Z3; Q99856	TP53 Regulates Transcription of Genes Involved in G1 Cell Cycle Arrest		1	0	86.7	97.8	86.1	96.7	86.7	79.2	65.2	72.1	66.5	92.1	91.8	98.4	105.3	96.7	130	110.5	103.6	119.4	High	High	High	High
FALSE	High	Master Protein	Q9H7S9	Zinc finger protein 703 OS=Homo sapiens OX=9606 GN=ZNF703 PE=1 SV=1	0	17.226	11	4	4	3	590	58.2	8.79	8.89	4	cell organization and biogenesis;other biological processes	nucleus;other cell component	other molecular function	Pf12402	80139	ENSG00000183779	ZNF703	hsa:80139; Q5XG76; Q9H7S9	Generic Transcription Pathway		1	1	86.8	81.9	81.7	84.8	45.7	56	61.9	75.2	47	58.6	36.8	46.9	49.7	42.7	60.7	54.3	52.4	54.1	High	High	High	High
FALSE	High	Master Protein	Q96BJ3	Axin interactor, dorsalization-associated protein OS=Homo sapiens OX=9606 GN=AIDA PE=1 SV=1	0	12.302	14	3	5	3	306	35	6.55	16.72	3	developmental processes;other biological processes	other membranes;other cell component	other molecular function	Pf08910, Pf14186	64853	ENSG00000186063	AIDA	A8K1F0; hsa:64853; Q49A81; Q5JRA4; Q658P1; Q96BJ3; Q9H9E8			0	0	86.9	89.9	103.8	90.7	109.1	91.9	68.6	89.8	56.6	86.6	86.4	80.5	83.1	68.5	96	84.7	102.2	123.1	High	High	High	High
FALSE	High	Master Protein	P46108	Adapter molecule crk OS=Homo sapiens OX=9606 GN=CRK PE=1 SV=2	0	15.114	22	5	6	5	304	33.8	5.55	11.5	5	cell cycle OR cell proliferation;cell organization and biogenesis;other metabolic processes;stress response;developmental processes;signal transduction;other biological processes	plasma membrane;other membranes;cytosol;cytoskeleton;nucleus;other cell component	signal transduction activity or receptor binding;cytoskeletal activity;other molecular function	Pf00017, Pf00018, Pf07653	1398	ENSG00000167193	CRK	A8MWE8; B0LPE8; D3DTH6; hsa:1398; P46108; Q96GA9; Q96HJ0	FCGR3A-mediated phagocytosis; Regulation of signaling by CBL; Regulation of actin dynamics for phagocytic cup formation; Downstream signal transduction; VEGFA-VEGFR2 Pathway; PTK6 Regulates RHO GTPases, RAS GTPase and MAP kinases; ARMS-mediated activation; p130Cas linkage to MAPK signaling for integrins; MET activates RAP1 and RAC1; MET receptor recycling		10	0	87.1	79.3	103.7	98.2	67.3	73.4	60.9	73	60.1	76.4	59.8	62.3	73.6	57.4	91.2	80.2	69.9	82.3	High	High	High	High
FALSE	High	Master Protein	Q14571	Inositol 1,4,5-trisphosphate receptor type 2 OS=Homo sapiens OX=9606 GN=ITPR2 PE=1 SV=2	0	12.901	2	3	3	3	2701	307.9	6.43	10.37	3	stress response;transport;signal transduction;other biological processes	plasma membrane;other membranes;cytosol;ER/Golgi;nucleus;other cell component	transporter activity;other molecular function	Pf00520, Pf01365, Pf02815, Pf08454, Pf08709	3709	ENSG00000123104	ITPR2	hsa:3709; O94773; Q14571	Role of phospholipids in phagocytosis; FCERI mediated Ca+2 mobilization; FCGR3A-mediated IL10 synthesis; Antigen activates B Cell Receptor (BCR) leading to generation of second messengers; Ion homeostasis; Glucagon-like Peptide-1 (GLP1) regulates insulin secretion; Ca2+ pathway; VEGFR2 mediated cell proliferation; Elevation of cytosolic Ca2+ levels; PLC beta mediated events; DAG and IP3 signaling…		14	0	87.1	92.3	104.6	101.3	85.1	84.7	66.5	91.3	69.5	92.8	77.7	89.1	90.8	76.9	107.6	108	118.2	126.1	High	High	High	High
FALSE	High	Master Protein	Q96T51	RUN and FYVE domain-containing protein 1 OS=Homo sapiens OX=9606 GN=RUFY1 PE=1 SV=2	0	5.811	3	2	2	2	708	79.8	5.74	4.27	2	cell organization and biogenesis;transport;signal transduction;other biological processes	other membranes;cytosol;nucleus;other cytoplasmic organelle;other cell component	other molecular function	Pf01363, Pf02759	80230	ENSG00000176783; ENSG00000284260	RUFY1	hsa:80230; Q59FF3; Q71S93; Q96T51; Q9H6I3	Synthesis of PIPs at the plasma membrane		1	0	87.2	78.2	92.1	95.8	68	70.2	70.1	76.6	61.4	74	64.3	80.5	76.8	70.8	98.8	67.6	74.8	88.4	High	High	High	High
FALSE	High	Master Protein	P40818	Ubiquitin carboxyl-terminal hydrolase 8 OS=Homo sapiens OX=9606 GN=USP8 PE=1 SV=1	0.002	3.504	2	2	2	2	1118	127.4	8.51	2.24	2	cell cycle OR cell proliferation;cell organization and biogenesis;protein metabolism;other metabolic processes;signal transduction;other biological processes	plasma membrane;other membranes;cytosol;nucleus;other cytoplasmic organelle;other cell component	other molecular function	Pf00443, Pf00581, Pf08969, Pf20625	9101	ENSG00000138592	USP8	B4DKA8; hsa:9101; P40818; Q2TB31; Q7Z3U2; Q86VA0; Q8IWI7	Negative regulation of MET activity; Ub-specific processing proteases; Downregulation of ERBB2:ERBB3 signaling; Regulation of FZD by ubiquitination		4	0	87.4	79.5	89.4	85.3	54.3	55.3	59.5	60.5	55	51.6	39.8	43.1	66.7	47.1	65.2	59.6	53.9	58.8	High	High	High	High
FALSE	High	Master Protein	P13807	Glycogen [starch] synthase, muscle OS=Homo sapiens OX=9606 GN=GYS1 PE=1 SV=2	0	9.981	5	4	4	4	737	83.7	6.18	8.49	4	other metabolic processes;developmental processes	cytosol;other cell component	other molecular function	Pf05693	2997	ENSG00000104812	GYS1	hsa:2997; P13807; Q9BTT9	Glycogen synthesis; Myoclonic epilepsy of Lafora; Glycogen storage disease type XV (GYG1); Glycogen storage disease type 0 (muscle GYS1)		4	0	87.7	97.6	108.3	92.5	62.9	82	92.8	80.5	66.6	153.4	91.4	99.2	155.4	108.2	162.8	156.4	132.7	143.2	High	High	High	High
FALSE	High	Master Protein	Q56NI9	N-acetyltransferase ESCO2 OS=Homo sapiens OX=9606 GN=ESCO2 PE=1 SV=1	0	7.275	6	2	2	2	601	68.3	9.39	2.32	2	cell cycle OR cell proliferation;cell organization and biogenesis;protein metabolism;DNA metabolism;other metabolic processes;stress response;other biological processes	ER/Golgi;nucleus;other cell component	other molecular function	Pf13878, Pf13880	157570	ENSG00000171320	ESCO2	B3KW59; hsa:157570; Q49AP4; Q56NI9	Establishment of Sister Chromatid Cohesion		1	0	88.1	72.4	95.4	78.4	58.8	75.2	69.4	73.8	61.3	91.2	57.1	60	87	63.2	99.5	83.3	100	95.9	High	High	High	High
FALSE	High	Master Protein	Q9BV19	Uncharacterized protein C1orf50 OS=Homo sapiens OX=9606 GN=C1orf50 PE=1 SV=2	0	6.415	11	2	3	2	199	21.9	5.88	5.36	2			other molecular function	Pf10504	79078	ENSG00000164008	C1orf50	hsa:79078; Q9BV19			0	0	88.2	90.2	103.4	93.5	81.5	80.9	70	86.2	53.9	81.1	71.5	67.6	67.2	65.5	78.4	69.6	68.6	76.1	High	High	High	High
FALSE	High	Master Protein	Q13619	Cullin-4A OS=Homo sapiens OX=9606 GN=CUL4A PE=1 SV=3	0	25.258	9	7	16	2	759	87.6	8.13	33.12	7	cell cycle OR cell proliferation;protein metabolism;DNA metabolism;other metabolic processes;stress response;developmental processes;signal transduction;other biological processes	nucleus;other cell component	other molecular function	Pf00888, Pf10557	8451	ENSG00000139842	CUL4A	A2A2W2; hsa:8451; O75834; Q13619; Q589T6; Q5TC62; Q6UP08; Q9UP17	Neddylation; Formation of TC-NER Pre-Incision Complex; Dual incision in TC-NER; Gap-filling DNA repair synthesis and ligation in TC-NER; Formation of Incision Complex in GG-NER; Recognition of DNA damage by PCNA-containing replication complex; DNA Damage Recognition in GG-NER; Dual Incision in GG-NER		9	0	88.5	81.1	118.4	100.2	84.7	90.1	66.8	82.6	51	83.4	65.4	71.8	70.9	66.2	98.6	73.5	80.9	102.6	High	High	High	High
FALSE	High	Master Protein	Q7Z7E8	Ubiquitin-conjugating enzyme E2 Q1 OS=Homo sapiens OX=9606 GN=UBE2Q1 PE=1 SV=1	0	6.103	7	2	4	2	422	46.1	5.1	12.65	2	cell-cell signaling;protein metabolism;other metabolic processes;transport;developmental processes;other biological processes	cytosol;nucleus;other cell component	other molecular function	Pf00179	55585	ENSG00000160714	UBE2Q1	B4DF92; hsa:55585; Q29SN7; Q3B841; Q5I0X2; Q6IS04; Q6P7P2; Q7Z7E8; Q96MV4; Q9BVX5; Q9UGL6	Antigen processing: Ubiquitination & Proteasome degradation		1	0	88.5	87.8	98.3	107.7	77.7	74.7	71.8	86	51.9	64.5	65.5	71.4	71.3	58.1	70.3	66.7	64.2	78.8	High	High	High	High
FALSE	High	Master Protein	Q16706	Alpha-mannosidase 2 OS=Homo sapiens OX=9606 GN=MAN2A1 PE=1 SV=2	0	9.939	4	4	4	4	1144	131.1	7.58	4.37	4	cell organization and biogenesis;protein metabolism;other metabolic processes;developmental processes;other biological processes	other membranes;ER/Golgi	other molecular function	Pf01074, Pf07748, Pf09261, Pf21260	4124	ENSG00000112893	MAN2A1	hsa:4124; Q16706; Q16767	Maturation of spike protein; Intra-Golgi traffic; Reactions specific to the complex N-glycan synthesis pathway		3	0	88.8	81.7	85.8	76.9	64.3	62.1	54.3	73.8	54.3	58.4	54.6	57.9	57.1	36.3	67.1	68.8	68.5	84.6	High	High	High	High
FALSE	High	Master Protein	P52434	DNA-directed RNA polymerases I, II, and III subunit RPABC3 OS=Homo sapiens OX=9606 GN=POLR2H PE=1 SV=4	0	7.081	21	3	5	3	150	17.1	4.68	10.22	3	RNA metabolism OR transcription;other metabolic processes	cytosol;nucleus;other cell component	nucleic acid binding activity;other molecular function	Pf03870	5437	ENSG00000163882	POLR2H	C9J413; C9JBJ6; C9JCU7; C9JUA8; hsa:5437; P52434; P53802; Q969R0	mRNA Splicing - Major Pathway; Formation of RNA Pol II elongation complex ; Formation of HIV elongation complex in the absence of HIV Tat; Formation of HIV-1 elongation complex containing HIV-1 Tat; Pausing and recovery of Tat-mediated HIV elongation; Tat-mediated HIV elongation arrest and recovery; HIV elongation arrest and recovery; Pausing and recovery of HIV elongation; RNA Polymerase II Pre-…		53	0	88.8	84.4	105.6	104.8	73.6	77.2	62.4	77.1	58.4	77.8	73.6	82.2	76.2	67.4	88.9	101.9	92.5	95.4	High	High	High	High
FALSE	High	Master Protein	Q13740	CD166 antigen OS=Homo sapiens OX=9606 GN=ALCAM PE=1 SV=2	0	13.813	8	4	5	4	583	65.1	6.25	15.24	4	cell adhesion;cell organization and biogenesis;developmental processes;signal transduction;other biological processes	plasma membrane;other membranes;other cell component	signal transduction activity or receptor binding;other molecular function	Pf08205, Pf13927	214	ENSG00000170017	ALCAM	B2RNS3; B4DTU0; hsa:214; O60892; Q13740; Q1HGM8; Q1HGM9; Q6PEY4; Q6ZS95	L1CAM interactions		1	0	89.1	95.3	109.1	96.9	71.3	75.7	78.8	93.1	66.7	122.1	90.8	86.7	126	91	125.1	129.5	155.4	159.5	High	High	High	High
FALSE	High	Master Protein	P62304	Small nuclear ribonucleoprotein E OS=Homo sapiens OX=9606 GN=SNRPE PE=1 SV=1	0	6.074	40	2	4	2	92	10.8	9.44	5.19	2	cell organization and biogenesis;RNA metabolism OR transcription;other metabolic processes	cytosol;nucleus;other cell component	nucleic acid binding activity	Pf01423	6635	ENSG00000182004	SNRPE	B2R5B9; hsa:6635; P08578; P62304; Q15498; Q5BKT2	mRNA Splicing - Major Pathway; snRNP Assembly; RNA Polymerase II Transcription Termination; SARS-CoV-2 modulates host translation machinery; mRNA Splicing - Minor Pathway; SLBP independent Processing of Histone Pre-mRNAs; SLBP Dependent Processing of Replication-Dependent Histone Pre-mRNAs		7	0	89.3	82.3	97.9	92.8	86.9	91.9	71	79.5	60.5	64	64.1	72.9	66.5	66.6	94.7	81.6	89.1	93.8	High	High	High	High
FALSE	High	Master Protein	Q9UKV5	E3 ubiquitin-protein ligase AMFR OS=Homo sapiens OX=9606 GN=AMFR PE=1 SV=2	0	4.815	2	2	2	2	643	72.9	6.39	4.64	2	protein metabolism;other metabolic processes;stress response;signal transduction;other biological processes	other membranes;cytosol;ER/Golgi;other cell component	other molecular function	Pf02845, Pf13639, Pf18442	267	ENSG00000159461	AMFR	hsa:267; P26442; Q8IZ70; Q9UKV5	ER Quality Control Compartment (ERQC); N-glycan trimming in the ER and Calnexin/Calreticulin cycle		2	0	89.4	94.4	120.8	87.4	74.7	66.7	63.1	87.4	67.9	87.2	76.1	94.8	101.7	74.7	106.4	148	166.3	186.7	High	High	High	High
FALSE	High	Master Protein	O14910	Protein lin-7 homolog A OS=Homo sapiens OX=9606 GN=LIN7A PE=1 SV=2	0	11.249	11	3	7	1	233	26	8.72	15.73	3	cell-cell signaling;cell organization and biogenesis;transport;other biological processes	plasma membrane;other membranes;other cell component	other molecular function	Pf00595, Pf02828	8825	ENSG00000111052	LIN7A	A4FTY3; hsa:8825; O14910; Q147W1; Q6LES3; Q7LDS4	Assembly and cell surface presentation of NMDA receptors; Neurexins and neuroligins; Dopamine Neurotransmitter Release Cycle		3	0	89.6	82.1	113.1	98.5	67.1	81.3	62.9	83.8	62	218.2	163.2	195.9	192.1	145.7	225	232.7	274.1	277.9	High	High	High	High
FALSE	High	Master Protein	Q9UKL0	REST corepressor 1 OS=Homo sapiens OX=9606 GN=RCOR1 PE=1 SV=2	0	9.177	7	2	3	1	485	53.3	7.03	9.73	2	cell organization and biogenesis;other biological processes	nucleus;other cell component	other molecular function	Pf00249, Pf01448, Pf20878	23186	ENSG00000089902	RCOR1	hsa:23186; J3KN32; Q15044; Q6P2I9; Q86VG5; Q9UKL0	Potential therapeutics for SARS; Regulation of PTEN gene transcription; HDACs deacetylate histones; Factors involved in megakaryocyte development and platelet production		4	0	89.6	90.4	100.6	88.3	70.7	75.2	60.7	86.3	64.9	82.3	64.9	78.7	82.1	64.1	94.7	90.3	97.8	107.5	High	High	High	High
FALSE	High	Master Protein	Q8IUI8	Cytokine receptor-like factor 3 OS=Homo sapiens OX=9606 GN=CRLF3 PE=1 SV=2	0	8.366	6	2	2	2	442	49.7	5.14	6.41	2	other biological processes	plasma membrane;other membranes;cytosol;nucleus;other cell component	nucleic acid binding activity;other molecular function		51379	ENSG00000176390	CRLF3	A6NJF3; B2R8C3; hsa:51379; Q2MLY7; Q8IUI8; Q9UNI3; Q9Y6M8			0	0	89.9	74.3	90.6	96	68.4	76.6	73.5	98.5	76.1	65.9	65.2	55.2	67.9	61.7	78.5	59.9	62.1	78.4	High	High	High	High
FALSE	High	Master Protein	Q5PSV4	Breast cancer metastasis-suppressor 1-like protein OS=Homo sapiens OX=9606 GN=BRMS1L PE=1 SV=2	0	7.835	10	2	4	2	323	37.6	5.15	8.91	2	other biological processes	nucleus	other molecular function	Pf08598	84312	ENSG00000100916	BRMS1L	A6NFW5; A6NH45; B2RD65; hsa:84312; Q5PSV4; Q9BRI4			0	0	90	88.3	110.6	90.1	77.4	87.7	74.8	75.6	58.8	84	75.6	83.6	69	78	99.1	89.6	97.7	114.5	High	High	High	High
FALSE	High	Master Protein	O76024	Wolframin OS=Homo sapiens OX=9606 GN=WFS1 PE=1 SV=2	0	8.868	4	3	7	3	890	100.2	8.05	9.9	3	protein metabolism;other metabolic processes;stress response;developmental processes;signal transduction;other biological processes	other membranes;ER/Golgi;other cell component	other molecular function	Pf19913, Pf19914, Pf20023, Pf20053	7466	ENSG00000109501	WFS1	B2R797; D3DVT1; hsa:7466; O76024; Q8N6I3; Q9UNW6	Regulation of Insulin-like Growth Factor (IGF) transport and uptake by Insulin-like Growth Factor Binding Proteins (IGFBPs); Post-translational protein phosphorylation; XBP1(S) activates chaperone genes		3	0	90.2	87.8	88.4	112.9	117.9	111	49.7	68.3	50.7	83.7	85.5	85.3	79.8	61.8	97.5	88.6	99	107.7	High	High	High	High
FALSE	High	Master Protein	Q6P161	Large ribosomal subunit protein mL54 OS=Homo sapiens OX=9606 GN=MRPL54 PE=1 SV=1	0	8.509	22	2	2	2	138	15.8	9.6	6.11	2	protein metabolism;other metabolic processes	other membranes;mitochondrion;translational apparatus	other molecular function	Pf08561	116541	ENSG00000183617	MRPL54	hsa:116541; Q6P161	Mitochondrial translation initiation; Mitochondrial translation elongation; Mitochondrial translation termination		3	0	90.5	106.9	106.8	94.8	68.3	80.5	77.2	70.2	55.5	154.6	82.1	89.1	213.7	122.9	203.1	179.7	190	202.1	High	High	High	High
FALSE	High	Master Protein	Q96F44	E3 ubiquitin-protein ligase TRIM11 OS=Homo sapiens OX=9606 GN=TRIM11 PE=1 SV=2	0	4.392	5	2	2	2	468	52.7	5.69	2.08	2	protein metabolism;other metabolic processes;stress response;other biological processes	cytosol;nucleus;other cell component	other molecular function	Pf00622, Pf00643, Pf13765, Pf15227	81559	ENSG00000154370	TRIM11	A6NKE2; B2RB82; B3KUS3; B4DX88; hsa:81559; Q5VSU1; Q8NCA6; Q96F44; Q9C022	Antigen processing: Ubiquitination & Proteasome degradation		1	0	91	103.3	109.7	95.1	99	101.4	84.4	106.3	55.9	82.2	84	87.2	92.2	90.3	103.7	92	102.1	110.1	High	High	High	High
FALSE	High	Master Protein	Q9BX67	Junctional adhesion molecule C OS=Homo sapiens OX=9606 GN=JAM3 PE=1 SV=1	0	6.463	7	2	3	2	310	35	7.59	8.76	2	cell adhesion;cell organization and biogenesis;stress response;developmental processes;other biological processes	non-structural extracellular;plasma membrane;other membranes;cytoskeleton;ER/Golgi;other cell component	signal transduction activity or receptor binding;other molecular function	Pf07686, Pf13927	83700	ENSG00000166086	JAM3	B3KWG9; hsa:83700; Q8WWL8; Q96FL1; Q9BX67	Cell surface interactions at the vascular wall; Integrin cell surface interactions		2	0	91.2	96.2	115.6	112.4	60.2	88.3	69.4	82.6	67.4	118.7	86.6	104.2	102.8	89	111.7	131	139.3	135.9	High	High	High	High
FALSE	High	Master Protein	Q9Y6E0	Serine/threonine-protein kinase 24 OS=Homo sapiens OX=9606 GN=STK24 PE=1 SV=1	0	15.81	11	4	8	3	443	49.3	5.69	21.43	4	protein metabolism;other metabolic processes;stress response;signal transduction;other biological processes	other membranes;cytosol;ER/Golgi;nucleus;other cell component	kinase activity;other molecular function	Pf00069, Pf20929	8428	ENSG00000102572	STK24	hsa:8428; O14840; Q5JV92; Q9Y6E0	Apoptotic cleavage of cellular proteins		2	0	91.3	93.5	98.2	96.1	66.5	68.4	70.2	69.9	54	98.7	69.6	88.8	101.3	73.2	109.1	99.8	94.5	104.2	High	High	High	High
FALSE	High	Master Protein	Q96GC5	Large ribosomal subunit protein mL48 OS=Homo sapiens OX=9606 GN=MRPL48 PE=1 SV=2	0	7.987	14	3	4	3	212	23.9	8.98	11.61	3	protein metabolism;other metabolic processes	other membranes;mitochondrion;translational apparatus		Pf00338	51642	ENSG00000175581	MRPL48	B4DN34; hsa:51642; Q49AK7; Q4U2Q4; Q96GC5; Q9P091; Q9Y5J0	Mitochondrial translation initiation; Mitochondrial translation elongation; Mitochondrial translation termination		3	0	91.5	74.6	101.4	84.3	75.8	76.5	64.9	66.2	47.4	71.8	59.1	73	70.5	60.3	83.3	62.2	65.4	88.5	High	High	High	High
FALSE	High	Master Protein	Q9H0E2	Toll-interacting protein OS=Homo sapiens OX=9606 GN=TOLLIP PE=1 SV=1	0	8.089	11	2	5	2	274	30.3	5.97	12.47	2	protein metabolism;other metabolic processes;stress response;signal transduction;other biological processes	non-structural extracellular;plasma membrane;other membranes;cytosol;nucleus;other cytoplasmic organelle;other cell component	signal transduction activity or receptor binding;other molecular function	Pf00168, Pf02845	54472	ENSG00000078902; ENSG00000291426	TOLLIP	B3KXC6; hsa:54472; Q9H0E2; Q9H9E6; Q9UJ69	Neutrophil degranulation; Interleukin-1 signaling		2	0	92.1	96	105.7	97.8	88.6	93.6	78.4	81.4	69.1	127.1	98.9	110.2	102.3	85.2	133.1	103	109.8	120.8	High	High	High	High
FALSE	High	Master Protein	O60573	Eukaryotic translation initiation factor 4E type 2 OS=Homo sapiens OX=9606 GN=EIF4E2 PE=1 SV=1	0	9.164	12	2	2	2	245	28.3	8.88	7.49	2	cell organization and biogenesis;protein metabolism;other metabolic processes;other biological processes	cytosol;translational apparatus;other cell component	nucleic acid binding activity;other molecular function	Pf01652	9470	ENSG00000135930	EIF4E2	B8ZZJ9; hsa:9470; O60573; O75349	ISG15 antiviral mechanism		1	0	92.4	95.5	114.1	88.4	53.3	73	105.6	73.3	58.8	95.5	58	53.6	106.9	84.2	114.6	95.2	92.4	99	High	High	High	High
FALSE	High	Master Protein	Q9Y4P8	WD repeat domain phosphoinositide-interacting protein 2 OS=Homo sapiens OX=9606 GN=WIPI2 PE=1 SV=1	0	14.205	10	3	3	3	454	49.4	6.46	10.64	3	cell organization and biogenesis;other metabolic processes;stress response	other membranes;cytosol;nucleus;other cell component	other molecular function	Pf21032	26100	ENSG00000157954	WIPI2	B3KNC2; hsa:26100; Q5MNZ8; Q6FI96; Q75L50; Q96IE4; Q9Y364; Q9Y4P8	Macroautophagy		1	0	92.5	93.7	98.8	82.8	77.9	74.8	76.4	74	67.1	128.4	98.5	94.1	124.8	97.9	129.6	107.5	84.8	106.5	High	High	High	High
FALSE	High	Master Protein	Q96RT6	cTAGE family member 2 OS=Homo sapiens OX=9606 GN=CTAGE1 PE=1 SV=2	0	5.854	3	2	2	2	745	85.2	6.16	5.28	2	transport	other membranes;ER/Golgi			64693	ENSG00000212710; ENSG00000282841	CTAGE1	A2RUF2; hsa:64693; Q96RT6			0	0	92.6	87.3	108.8	94.9	68.2	75.4	77.1	86.8	62.3	97.8	67.8	70.2	77.6	68.3	96.9	89.5	103.3	118.3	High	High	High	High
FALSE	High	Master Protein	P35612	Beta-adducin OS=Homo sapiens OX=9606 GN=ADD2 PE=1 SV=3	0	17.328	10	5	9	4	726	80.8	5.92	25.45	5	cell adhesion;cell organization and biogenesis;developmental processes;other biological processes	plasma membrane;other membranes;cytosol;cytoskeleton;other cell component	cytoskeletal activity;other molecular function	Pf00596	119	ENSG00000075340	ADD2	A8K4P2; B4DM17; D6W5G7; D6W5G8; hsa:119; P35612; Q13482; Q16412; Q59G82; Q5U5P4; Q6P0P2; Q6PGQ4; Q7Z688; Q7Z689; Q7Z690; Q7Z691	Miscellaneous transport and binding events		1	0	92.8	96.1	103.6	87.1	78	83.9	57.2	70.7	55.4	70.8	63	70	70.6	52.6	76.7	63.8	76.2	85.4	High	High	High	High
FALSE	High	Master Protein	O14672	Disintegrin and metalloproteinase domain-containing protein 10 OS=Homo sapiens OX=9606 GN=ADAM10 PE=1 SV=1	0	7.952	5	3	3	3	748	84.1	7.77	7.21	3	cell-cell signaling;cell organization and biogenesis;protein metabolism;other metabolic processes;developmental processes;signal transduction;other biological processes	plasma membrane;other membranes;ER/Golgi;nucleus;other cell component	signal transduction activity or receptor binding;other molecular function	Pf00200, Pf13574, Pf21299	102	ENSG00000137845	ADAM10	B4DU28; hsa:102; O14672; Q10742; Q92650	Amyloid fiber formation; Collagen degradation; Activated NOTCH1 Transmits Signal to the Nucleus; Constitutive Signaling by NOTCH1 PEST Domain Mutants; Constitutive Signaling by NOTCH1 HD Domain Mutants; Constitutive Signaling by NOTCH1 HD+PEST Domain Mutants; NOTCH2 Activation and Transmission of Signal to the Nucleus; NOTCH3 Activation and Transmission of Signal to the Nucleus; Neutrophil degran…		16	0	93	111.7	103.3	103.3	108.1	127.1	74.7	79.1	50.5	82.5	70.6	72.6	64.5	69	85.9	66.5	84	95.9	High	High	High	High
FALSE	High	Master Protein	Q16143	Beta-synuclein OS=Homo sapiens OX=9606 GN=SNCB PE=1 SV=1	0	9.365	20	3	4	1	134	14.3	4.41	11.03	3	cell-cell signaling;cell organization and biogenesis;other metabolic processes;transport;other biological processes	cytosol;other cell component	enzyme regulator activity;other molecular function	Pf01387	6620	ENSG00000074317	SNCB	hsa:6620; Q16143; Q6IAX7	MTF1 activates gene expression		1	0	93.5	96.3	92.5	102.3	72	78.3	57.3	89.5	63.3	74.3	74.4	68.1	83.5	78	98.4	73.3	73	85.7	High	High	High	High
FALSE	High	Master Protein	Q96Q45	Transmembrane protein 237 OS=Homo sapiens OX=9606 GN=TMEM237 PE=1 SV=2	0	9.078	6	2	3	2	408	45.5	6.47	10.29	2	cell organization and biogenesis;other biological processes	other cell component		Pf15383	65062	ENSG00000155755	TMEM237	B4E1R8; B4E2R8; E9PAR8; E9PBF8; E9PG24; E9PGX0; hsa:65062; Q53TS9; Q53TT2; Q7Z3B6; Q8IZ18; Q8NBF8; Q96CY1; Q96Q45			0	0	93.6	91.1	112	97.6	74.1	77.5	74.6	75.8	66.4	115.6	78.2	95.6	94.1	58.8	96.6	119.1	139	134.4	High	High	High	High
FALSE	High	Master Protein	O15260	Surfeit locus protein 4 OS=Homo sapiens OX=9606 GN=SURF4 PE=1 SV=3	0	16.321	11	2	34	2	269	30.4	7.78	104.86	2	cell organization and biogenesis;transport;other biological processes	plasma membrane;other membranes;cytosol;ER/Golgi;nucleus;other cytoplasmic organelle;other cell component	other molecular function	Pf02077	6836	ENSG00000148248; ENSG00000280951	SURF4	B7Z6A4; hsa:6836; O15260; O60923; Q5T8U6; Q9UNZ0; Q9UNZ1	COPI-dependent Golgi-to-ER retrograde traffic; Neutrophil degranulation		2	0	94.1	90.1	109.8	146.1	88.6	104.1	81	89.2	70	116.3	90.3	95.7	89.8	82	117.5	104.7	106.9	121.5	High	High	High	High
FALSE	High	Master Protein	Q9BWT1	Cell division cycle-associated protein 7 OS=Homo sapiens OX=9606 GN=CDCA7 PE=1 SV=1	0	6.007	6	2	4	2	371	42.5	9.45	7	2	other biological processes	cytosol;nucleus		Pf10497	83879	ENSG00000144354	CDCA7	B4DLP8; B4DV66; hsa:83879; Q53EW5; Q580W9; Q658K4; Q658N4; Q8NBY9; Q96BV8; Q96SP5; Q9BWT1			0	0	94.2	90.1	110.8	95.4	73.7	84.3	64.6	86.3	60.1	88.2	65.3	77.2	74.1	58.9	83.4	104.8	123.3	113.9	High	High	High	High
FALSE	High	Master Protein	Q6P2H3	Centrosomal protein of 85 kDa OS=Homo sapiens OX=9606 GN=CEP85 PE=1 SV=1	0	15.877	9	4	5	4	762	85.6	6	12.7	4	cell cycle OR cell proliferation;cell organization and biogenesis;other biological processes	cytosol;cytoskeleton;ER/Golgi;nucleus;other cell component	other molecular function		64793	ENSG00000130695	CEP85	B4DRL1; D3DPK4; F8W7K4; hsa:64793; Q5VY68; Q5VY70; Q6P2H3; Q9H6Q1; Q9H828; Q9UF52			0	0	94.3	95	112.6	106.1	82.3	113.6	81.3	85.5	65.8	91.2	69.5	76.6	84.1	76.6	84.7	86.4	86.1	102.2	High	High	High	High
FALSE	High	Master Protein	Q14674	Separin OS=Homo sapiens OX=9606 GN=ESPL1 PE=1 SV=3	0	6.102	1	2	2	2	2120	233	7.55	2.51	2	cell cycle OR cell proliferation;cell organization and biogenesis;protein metabolism;other biological processes	cytosol;cytoskeleton;nucleus;other cell component	other molecular function	Pf03568	9700	ENSG00000135476	ESPL1	hsa:9700; Q14674	Separation of Sister Chromatids		1	0	94.3	101.2	112.5	97.1	68.1	72.6	69.7	78.9	58.8	75.8	66.5	72.2	79.4	62.3	85	84.4	85.9	103.5	High	High	High	High
FALSE	High	Master Protein	Q13907	Isopentenyl-diphosphate Delta-isomerase 1 OS=Homo sapiens OX=9606 GN=IDI1 PE=1 SV=2	0	9.881	20	3	4	3	227	26.3	6.34	10.09	3	other metabolic processes	cytosol;other cytoplasmic organelle;other cell component	other molecular function	Pf00293	3422	ENSG00000067064	IDI1	B4E155; hsa:3422; Q13907; Q32Q13; Q53GQ6; Q86U81; Q8WUX8; Q96IZ4; Q9BQ74	Activation of gene expression by SREBF (SREBP); Cholesterol biosynthesis		2	0	94.4	99.7	114.3	122.4	83.3	106.1	105.9	123.8	92.6	87.4	77.4	90.2	82.7	83.4	108.8	93.4	89.9	100.7	High	High	High	High
FALSE	High	Master Protein	Q9GZZ9	Ubiquitin-like modifier-activating enzyme 5 OS=Homo sapiens OX=9606 GN=UBA5 PE=1 SV=1	0	8.918	8	2	3	2	404	44.8	4.84	11.04	2	protein metabolism;other metabolic processes;stress response;other biological processes	other membranes;cytosol;ER/Golgi;nucleus;other cell component	other molecular function	Pf00899	79876	ENSG00000081307	UBA5	A6NJL3; D3DNC8; hsa:79876; Q96ST1; Q9GZZ9	Antigen processing: Ubiquitination & Proteasome degradation		1	0	95	87.5	96.7	110.2	103.6	95.9	69.4	85.3	57.1	101.3	92.2	88.5	86.4	76.4	98.5	78.5	91	88.1	High	High	High	High
FALSE	High	Master Protein	P17858	ATP-dependent 6-phosphofructokinase, liver type OS=Homo sapiens OX=9606 GN=PFKL PE=1 SV=6	0	23.009	11	5	8	3	780	85	7.5	24.31	5	other metabolic processes;other biological processes	non-structural extracellular;cytosol;other cell component	kinase activity;other molecular function	Pf00365	5211	ENSG00000141959	PFKL	hsa:5211; P17858; Q96A64; Q96IH4; Q9BR91	Glycolysis; Neutrophil degranulation		2	0	95.1	108	117.2	106.8	66	74	71.3	86.1	55.7	68.3	87.8	84	74.2	64.7	91	86.7	73.7	91.5	High	High	High	High
FALSE	High	Master Protein	Q969Q0	Ribosomal protein eL42-like OS=Homo sapiens OX=9606 GN=RPL36AL PE=1 SV=3	0	4.56	16	2	2	1	106	12.5	10.65	4.9	2	protein metabolism;other metabolic processes	plasma membrane;other membranes;cytosol;ER/Golgi;translational apparatus;nucleus	other molecular function	Pf00935	6166	ENSG00000165502	RPL36AL	hsa:6166; Q3B7A5; Q969Q0	Regulation of expression of SLITs and ROBOs; L13a-mediated translational silencing of Ceruloplasmin expression; Formation of a pool of free 40S subunits; GTP hydrolysis and joining of the 60S ribosomal subunit; Major pathway of rRNA processing in the nucleolus and cytosol; Nonsense Mediated Decay (NMD) enhanced by the Exon Junction Complex (EJC); SRP-dependent cotranslational protein targeting to…		13	0	95.4	82	96.8	92.5	80.3	71.8	61	77.8	77.8	96.4	67.5	83.2	109.4	79.5	116.6	90.7	84.4	101.7	High	High	High	High
FALSE	High	Master Protein	A4D1P6	WD repeat-containing protein 91 OS=Homo sapiens OX=9606 GN=WDR91 PE=1 SV=2	0	6.48	3	2	2	2	747	83.3	6.58	4.75	2	transport;other biological processes	other membranes;cytosol;other cytoplasmic organelle	enzyme regulator activity	Pf00400	29062	ENSG00000105875	WDR91	A4D1P6; A6NK54; C9JMI4; hsa:29062; Q6FI65; Q6MZQ1; Q6P4I1; Q96AE5; Q96G63; Q9H062; Q9H9B6; Q9NVG7; Q9NZY6	CDC42 GTPase cycle		1	0	95.8	107.1	120.7	100.1	90.4	102.8	84.8	88.1	62	92.6	71.7	65.4	78	74.2	99.3	84.2	89	98.8	High	High	High	High
FALSE	High	Master Protein	Q9UET6	tRNA (cytidine(32)/guanosine(34)-2'-O)-methyltransferase OS=Homo sapiens OX=9606 GN=FTSJ1 PE=1 SV=2	0	14.584	16	4	4	4	329	36.1	5.69	9.7	4	protein metabolism;RNA metabolism OR transcription;other metabolic processes;developmental processes	cytosol;nucleus;other cell component	other molecular function	Pf01728	24140	ENSG00000068438	FTSJ1	B2RCJ0; hsa:24140; O75670; Q9UET6	tRNA modification in the nucleus and cytosol		1	0	96.3	91.3	114.6	123.4	105.2	88.8	92.8	98.8	75.2	69.2	67.2	77.3	86.2	69.3	101.2	87.8	83.9	108.2	High	High	High	High
FALSE	High	Master Protein	Q6NW34	Nucleolus and neural progenitor protein OS=Homo sapiens OX=9606 GN=NEPRO PE=1 SV=3	0	9.585	4	2	3	2	567	64.5	9.74	7.57	2	other biological processes	nucleus		Pf14780	25871	ENSG00000163608	NEPRO	D3DN69; hsa:25871; Q68DM6; Q6NW34; Q9H7U0; Q9UFM4			0	0	96.3	88.7	106.3	107.5	80.1	75.8	67	82.9	66.8	82.6	70.8	82.5	72.2	63.8	82.5	75.1	109	109	High	High	High	High
FALSE	High	Master Protein	Q96KQ7	Histone-lysine N-methyltransferase EHMT2 OS=Homo sapiens OX=9606 GN=EHMT2 PE=1 SV=3	0	6.37	2	2	3	2	1210	132.3	5.45	4.59	2	cell cycle OR cell proliferation;cell organization and biogenesis;protein metabolism;other metabolic processes;stress response;developmental processes;other biological processes	nucleus;other cell component	nucleic acid binding activity;other molecular function	Pf00023, Pf00856, Pf05033, Pf21533	10919	ENSG00000204371; ENSG00000206376; ENSG00000227333; ENSG00000232045; ENSG00000236759; ENSG00000238134	EHMT2	B0UZY2; hsa:10919; Q14349; Q5JP83; Q5JQ92; Q5JQA1; Q5JQG3; Q6PK06; Q96KQ7; Q96MH5; Q96QD0; Q9UQL8; Q9Y331	Senescence-Associated Secretory Phenotype (SASP); Transcriptional Regulation by E2F6; PKMTs methylate histone lysines; Transcriptional Regulation by VENTX; Regulation of TP53 Activity through Methylation; RNA Polymerase I Transcription Initiation; ERCC6 (CSB) and EHMT2 (G9a) positively regulate rRNA expression; Regulation of endogenous retroelements by the Human Silencing Hub (HUSH) complex		8	0	96.3	100.1	116	93.5	82.8	83.8	79.2	83.7	75.6	116.3	88.9	96.2	91.2	57	103.1	133.8	162.8	174.8	High	High	High	High
FALSE	High	Master Protein	Q96EU6	Ribosomal RNA processing protein 36 homolog OS=Homo sapiens OX=9606 GN=RRP36 PE=1 SV=1	0	7.014	10	2	2	2	259	29.8	10.17	5.33	2	RNA metabolism OR transcription;other metabolic processes;other biological processes	nucleus;other cell component		Pf06102	88745	ENSG00000124541	RRP36	hsa:88745; Q96EU6; Q9BRF6; Q9P0C8	Major pathway of rRNA processing in the nucleolus and cytosol; rRNA modification in the nucleus and cytosol		2	0	96.9	111.4	116.8	110.7	86.9	105.3	68.7	95	65.7	81.1	68.3	73.2	63	55.7	77.8	103.2	113.8	132.2	High	High	High	High
FALSE	High	Master Protein	Q9UKE5	TRAF2 and NCK-interacting protein kinase OS=Homo sapiens OX=9606 GN=TNIK PE=1 SV=1	0	6.427	3	2	2	2	1360	154.8	7.17	3.2	2	cell organization and biogenesis;protein metabolism;other metabolic processes;developmental processes;signal transduction;other biological processes	plasma membrane;other membranes;cytosol;cytoskeleton;nucleus;other cytoplasmic organelle;other cell component	kinase activity;other molecular function	Pf00069, Pf00780	23043	ENSG00000154310	TNIK	A7E2A3; A8K4U1; D3DNQ6; hsa:23043; O60298; Q8WUY7; Q9UKD8; Q9UKD9; Q9UKE0; Q9UKE1; Q9UKE2; Q9UKE3; Q9UKE4; Q9UKE5	Oxidative Stress Induced Senescence		1	0	97.1	85.1	93	87.1	72.1	69.1	67.2	71.9	46.6	61.1	49.3	48.7	67.1	58	73.3	62.2	66.3	70.5	High	High	High	High
FALSE	High	Master Protein	P26583	High mobility group protein B2 OS=Homo sapiens OX=9606 GN=HMGB2 PE=1 SV=2	0	21.027	11	2	24	1	209	24	7.81	47.56	2	cell organization and biogenesis;DNA metabolism;other metabolic processes;stress response;developmental processes;signal transduction;other biological processes	non-structural extracellular;nucleus;other cell component	signal transduction activity or receptor binding;nucleic acid binding activity;other molecular function	Pf00505, Pf09011	3148	ENSG00000164104	HMGB2	B2R4K8; D3DP37; hsa:3148; P26583; Q5U072	Apoptosis induced DNA fragmentation	Ectoderm differentiation	2	0	97.3	99.3	115.7	113.1	63.7	66.1	85.5	102.7	82.8	114.9	105.2	116.6	140	106.4	167.1	97.5	93.3	121.1	High	High	High	High
FALSE	High	Master Protein	Q9NYB0	Telomeric repeat-binding factor 2-interacting protein 1 OS=Homo sapiens OX=9606 GN=TERF2IP PE=1 SV=1	0	10.188	11	4	5	4	399	44.2	4.73	12.02	4	cell organization and biogenesis;DNA metabolism;other metabolic processes;stress response;signal transduction;other biological processes	nucleus;other cell component	nucleic acid binding activity;other molecular function	Pf08914, Pf11626, Pf16589	54386	ENSG00000166848	TERF2IP	B4DQN4; hsa:54386; Q4W4Y2; Q8WYZ3; Q9NWR2; Q9NYB0	Polymerase switching on the C-strand of the telomere; Telomere C-strand synthesis initiation; Meiotic synapsis; Telomere Extension By Telomerase; Inhibition of DNA recombination at telomere; Recognition and association of DNA glycosylase with site containing an affected purine; Recognition and association of DNA glycosylase with site containing an affected pyrimidine; Cleavage of the damaged pyri…		14	0	97.4	93.6	112	99.7	69	78.6	94.4	97.7	71.1	93.3	74.2	83.1	96.7	68.4	101.2	98.2	101	111	High	High	High	High
FALSE	High	Master Protein	Q9Y232	Chromodomain Y-like protein OS=Homo sapiens OX=9606 GN=CDYL PE=1 SV=2	0	9.951	5	3	3	3	598	66.4	9.45	5.57	3	cell organization and biogenesis;other biological processes	nucleus;other cell component	other molecular function	Pf00378, Pf00385	9425	ENSG00000153046	CDYL	A8K6D6; B4DLG4; hsa:9425; Q0VDG7; Q32NC5; Q5VX99; Q6P7T5; Q9BWZ2; Q9Y232; Q9Y424			0	0	97.4	103.8	106.6	100.6	47.6	53.9	72.1	72.8	58.8	116.9	92.2	120.6	128.4	101.4	146.8	166.1	161.2	158	High	High	High	High
FALSE	High	Master Protein	Q8WVV9	Heterogeneous nuclear ribonucleoprotein L-like OS=Homo sapiens OX=9606 GN=HNRNPLL PE=1 SV=1	0	7.878	4	2	8	2	542	60	7.72	26.69	2	RNA metabolism OR transcription;other metabolic processes;other biological processes	nucleus;other cell component	nucleic acid binding activity	Pf00076, Pf11835, Pf13893	92906	ENSG00000143889	HNRNPLL	hsa:92906; Q53T80; Q5JB51; Q5JB52; Q659B9; Q8IVH5; Q8IVH6; Q8WVV9; Q96HR5			0	0	97.4	99.1	126.3	111.6	84.3	95.2	86.1	105.2	74	90.3	79.7	77.3	110.6	91.9	124.6	103.9	104.7	128.5	High	High	High	High
FALSE	High	Master Protein	Q5JVF3	PCI domain-containing protein 2 OS=Homo sapiens OX=9606 GN=PCID2 PE=1 SV=2	0	6.982	6	2	2	2	399	46	8.53	3.27	2	cell organization and biogenesis;RNA metabolism OR transcription;other metabolic processes;transport;developmental processes;other biological processes	nucleus;other cell component	nucleic acid binding activity	Pf01399	55795	ENSG00000126226	PCID2	A6NK09; hsa:55795; Q3ZCX1; Q5JVF3; Q5TC57; Q5TC58; Q9H7K1; Q9HBZ7; Q9NUK6; Q9NVY1; Q9NW44; Q9NWH3			0	0	97.4	93.7	107.3	99.6	68.9	85.5	75.3	90.2	62.9	101	92.3	91.7	103.8	76.7	120.8	125.2	110.9	131.7	High	High	High	High
FALSE	High	Master Protein	Q86UV5	Ubiquitin carboxyl-terminal hydrolase 48 OS=Homo sapiens OX=9606 GN=USP48 PE=1 SV=1	0	7.35	2	2	2	2	1035	119	6.05	5.14	2	protein metabolism;other metabolic processes	cytosol;mitochondrion;nucleus;other cell component	other molecular function	Pf00443, Pf06337	84196	ENSG00000090686	USP48	B7ZKS7; hsa:84196; Q2M3I4; Q5SZI4; Q5T3T5; Q6NX53; Q86UV5; Q8N3F6; Q96F64; Q96IQ3; Q9H5N3; Q9H5T7; Q9NUJ6; Q9NXR0	Ub-specific processing proteases		1	0	97.5	98.8	109.1	103.8	77.4	84.9	87.8	78.6	68.2	100.2	90.2	101.1	108.2	91.9	125.1	94.2	96.1	109.8	High	High	High	High
FALSE	High	Master Protein	O75648	Mitochondrial tRNA-specific 2-thiouridylase 1 OS=Homo sapiens OX=9606 GN=TRMU PE=1 SV=2	0	7.255	9	2	2	2	421	47.7	8.03	5.79	2	RNA metabolism OR transcription;other metabolic processes	mitochondrion	nucleic acid binding activity;other molecular function	Pf03054, Pf20258, Pf20259	55687	ENSG00000100416	TRMU	A8K3U7; hsa:55687; O75648; Q05C99; Q5W9C8; Q66K31; Q6ICC3; Q9NWC1	tRNA modification in the mitochondrion		1	0	97.6	91.6	112.3	102.1	89.5	102.4	111.8	112.4	98.2	70.6	55.9	63.8	81.7	61.2	81.3	74.2	86.4	91.6	High	High	High	High
FALSE	High	Master Protein	P17066	Heat shock 70 kDa protein 6 OS=Homo sapiens OX=9606 GN=HSPA6 PE=1 SV=2	0	72.739	20	9	354	2	643	71	6.14	904.21	9	protein metabolism;other metabolic processes;stress response	non-structural extracellular;cytosol;cytoskeleton;nucleus;other cell component	other molecular function	Pf00012	3310	ENSG00000173110	HSPA6	hsa:3310; P17066; Q1HBA8; Q8IYK7; Q9BT95	Regulation of HSF1-mediated heat shock response; Neutrophil degranulation		2	0	98	89.7	108.4	88.8	67.7	72.9	71.2	80.3	51.2	153.2	134.1	174.6	146.6	137.3	194.6	154.9	140.3	166.8	High	High	High	High
FALSE	High	Master Protein	Q8N108	Mesoderm induction early response protein 1 OS=Homo sapiens OX=9606 GN=MIER1 PE=1 SV=2	0	12.065	12	4	4	4	512	57.9	4.42	6.13	4	cell organization and biogenesis;other biological processes	nucleus;other cell component	other molecular function	Pf00249, Pf01448, Pf19426	57708	ENSG00000198160	MIER1	C9JFD4; hsa:57708; Q08AE0; Q32NC4; Q5T104; Q5TAD1; Q5TAD2; Q5TAD4; Q5TAD5; Q6AHY8; Q86TB4; Q8N108; Q8N156; Q8N161; Q8NC37; Q8NES4; Q8NES5; Q8NES6; Q8WWG2; Q9HCG2			0	0	98	87.6	109.3	106.6	83.9	87	89.9	98.1	69.8	85.2	76.2	79.7	85.9	91.2	109.7	90.9	90	101	High	High	High	High
FALSE	High	Master Protein	P11498	Pyruvate carboxylase, mitochondrial OS=Homo sapiens OX=9606 GN=PC PE=1 SV=2	0	16.676	5	4	6	4	1178	129.6	6.84	16.64	4	other metabolic processes;other biological processes	cytosol;mitochondrion;other cell component	other molecular function	Pf00289, Pf00364, Pf00682, Pf02436, Pf02785, Pf02786	5091	ENSG00000173599	PC	B4DN00; hsa:5091; P11498; Q16705	Gluconeogenesis; Biotin transport and metabolism; Pyruvate metabolism; Defective HLCS causes multiple carboxylase deficiency		4	0	98.1	94.3	122.6	115.2	75.6	86.9	105.7	116.9	87.7	194.9	148.5	174.4	159.3	126.8	191.9	206.7	189.5	224.8	High	High	High	High
FALSE	High	Master Protein	P21399	Cytoplasmic aconitate hydratase OS=Homo sapiens OX=9606 GN=ACO1 PE=1 SV=3	0	16.272	7	3	13	3	889	98.3	6.68	26.97	3	other metabolic processes;developmental processes;other biological processes	cytosol;mitochondrion;ER/Golgi;other cell component	nucleic acid binding activity;other molecular function	Pf00330, Pf00694	48	ENSG00000122729	ACO1	D3DRK7; hsa:48; P21399; Q14652; Q5VZA7	NADPH regeneration; Iron uptake and transport		2	0	98.5	112.2	122.5	100.3	89.2	88.9	79.1	100.8	67.3	77.5	68.5	78	76.5	61.6	95.9	77.4	79.3	101.1	High	High	High	High
FALSE	High	Master Protein	O95235	Kinesin-like protein KIF20A OS=Homo sapiens OX=9606 GN=KIF20A PE=1 SV=1	0	9.434	3	2	3	2	890	100.2	6.92	9.77	2	cell cycle OR cell proliferation;cell organization and biogenesis;transport;other biological processes	cytoskeleton;ER/Golgi;nucleus;other cell component	cytoskeletal activity;other molecular function	Pf00225	10112	ENSG00000112984	KIF20A	B4DL79; D3DQB6; hsa:10112; O95235	COPI-dependent Golgi-to-ER retrograde traffic; MHC class II antigen presentation; Kinesins; Mitotic Telophase/Cytokinesis		4	0	98.8	93.1	109.1	99.7	231.4	118.1	71.9	86	58.5	105.1	85.6	95.8	91.2	67.1	100.7	152.4	160.5	168.6	High	High	High	High
FALSE	High	Master Protein	A1A4S6	Rho GTPase-activating protein 10 OS=Homo sapiens OX=9606 GN=ARHGAP10 PE=1 SV=1	0	4.448	2	2	2	2	786	89.3	7.18	3.68	2	cell organization and biogenesis;signal transduction;other biological processes	plasma membrane;other membranes;cytosol;other cytoplasmic organelle;other cell component	enzyme regulator activity	Pf00169, Pf00620, Pf14604, Pf16746	79658	ENSG00000071205	ARHGAP10	A1A4S6; A1L0S5; hsa:79658; Q2VPC4; Q2VPC5; Q96EV3; Q96S75	Regulation of PAK-2p34 activity by PS-GAP/RHG10; RHOA GTPase cycle; CDC42 GTPase cycle; RAC1 GTPase cycle	Ectoderm differentiation	5	0	99.6	97.6	124.5	104.7	79.7	84.3	81.3	89.4	60.5	97	72.9	91	99.4	77.7	118.8	110.8	108.2	127.1	High	High	High	High
FALSE	High	Master Protein	Q86TI2	Dipeptidyl peptidase 9 OS=Homo sapiens OX=9606 GN=DPP9 PE=1 SV=3	0	6.989	3	2	2	2	863	98.2	6.46	5.71	2	protein metabolism;stress response;other biological processes	cytosol;cytoskeleton;nucleus;other cell component	other molecular function	Pf00326, Pf00930, Pf19520	91039	ENSG00000142002	DPP9	hsa:91039; O75273; O75868; Q1ZZB8; Q6AI37; Q6UAL0; Q6ZMT2; Q6ZNJ5; Q86TI2; Q8N2J7; Q8N3F5; Q8WXD8; Q96NT8; Q9BVR3			0	0	99.7	102.1	133.2	116.3	87	119.1	122.3	102.5	66	102.5	67.5	68	121.5	89.3	128.6	102	87.9	111.5	High	High	High	High
FALSE	High	Master Protein	O15318	DNA-directed RNA polymerase III subunit RPC7 OS=Homo sapiens OX=9606 GN=POLR3G PE=1 SV=2	0	6.721	11	2	2	2	223	25.9	4.63	5.75	2	cell cycle OR cell proliferation;RNA metabolism OR transcription;other metabolic processes;stress response;other biological processes	cytosol;nucleus	other molecular function	Pf11705	10622	ENSG00000113356	POLR3G	A8MTH0; hsa:10622; O15318	RNA Polymerase III Abortive And Retractive Initiation; RNA Polymerase III Transcription Initiation From Type 1 Promoter; RNA Polymerase III Transcription Initiation From Type 2 Promoter; RNA Polymerase III Transcription Initiation From Type 3 Promoter; RNA Polymerase III Transcription Termination; Cytosolic sensors of pathogen-associated DNA ; RNA Polymerase III Chain Elongation		7	0	99.7	101.5	117.2	116.7	73.5	94.6	82.7	98.9	69.9	69.2	67.8	76.1	76.6	67.8	86	67.2	77.5	86.3	High	High	High	High
FALSE	High	Master Protein	Q15172	Serine/threonine-protein phosphatase 2A 56 kDa regulatory subunit alpha isoform OS=Homo sapiens OX=9606 GN=PPP2R5A PE=1 SV=1	0	7.41	6	2	2	2	486	56.2	6.71	5.28	2	protein metabolism;other metabolic processes;signal transduction;other biological processes	plasma membrane;other membranes;cytosol;cytoskeleton;nucleus;other cell component	enzyme regulator activity;other molecular function	Pf01603	5525	ENSG00000066027	PPP2R5A	B2R6D2; B7Z7L2; D3DT99; hsa:5525; Q15172; Q2NL72; Q5VVB2; Q8TBI9	PKR-mediated signaling; PI5P, PP2A and IER3 Regulate PI3K/AKT Signaling; Separation of Sister Chromatids; Resolution of Sister Chromatid Cohesion; RHO GTPases Activate Formins; EML4 and NUDC in mitotic spindle formation; Amplification of signal from unattached kinetochores via a MAD2 inhibitory signal; Disassembly of the destruction complex and recruitment of AXIN to the membrane; RAF activation;…		23	0	100.7	100.2	129.3	129.7	84.8	105.6	92.5	85.3	65.7	114.5	87	86.4	101.3	76	118.3	108.2	118.8	122	High	High	High	High
FALSE	High	Master Protein	P11908	Ribose-phosphate pyrophosphokinase 2 OS=Homo sapiens OX=9606 GN=PRPS2 PE=1 SV=2	0	31.035	20	4	12	1	318	34.7	6.61	32.68	4	other metabolic processes	cytosol;other cell component	kinase activity;other molecular function	Pf13793, Pf14572	5634	ENSG00000101911	PRPS2	hsa:5634; P11908; Q0VDH9; Q0VDI0; Q15245; Q2TAK7	5-Phosphoribose 1-diphosphate biosynthesis		1	0	100.9	105.4	116.4	108.1	58.2	75	61.6	82.6	56.1	48.7	40.6	51.6	47.8	38.1	57.7	47.2	43.9	53.2	High	High	High	High
FALSE	High	Master Protein	O75688	Protein phosphatase 1B OS=Homo sapiens OX=9606 GN=PPM1B PE=1 SV=1	0	16.217	10	5	7	2	479	52.6	5.05	16.49	5	protein metabolism;other metabolic processes;other biological processes	other membranes;cytosol;nucleus	other molecular function	Pf00481, Pf07830	5495	ENSG00000138032	PPM1B	hsa:5495; O75688; Q461Q2; Q4J6C1; Q4J6C2; Q658R4; Q96ER6; Q9HAY8	ISG15 antiviral mechanism; ALK mutants bind TKIs; Signaling by ALK fusions and activated point mutants		3	0	100.9	106	115.7	105.5	83.9	76.7	83.6	99	74.9	104.9	68.9	73.6	90.3	86	113.7	92.5	90.3	94.5	High	High	High	High
FALSE	High	Master Protein	Q9Y4P1	Cysteine protease ATG4B OS=Homo sapiens OX=9606 GN=ATG4B PE=1 SV=2	0	13.49	12	3	6	3	393	44.3	5.07	20.38	3	cell organization and biogenesis;protein metabolism;other metabolic processes;transport;other biological processes	other membranes;cytosol;mitochondrion;ER/Golgi;other cytoplasmic organelle;other cell component	other molecular function	Pf03416, Pf20166	23192	ENSG00000168397	ATG4B	B7WNK2; hsa:23192; Q53NU4; Q6ZUV8; Q8WYM9; Q96K07; Q96K96; Q96SZ1; Q9Y2F2; Q9Y4P1	Macroautophagy		1	0	100.9	91.2	109.3	95.4	74.7	75.3	86.7	102.7	64.1	89.1	82.1	85.1	86.3	66.4	102	87.4	87.8	94.7	High	High	High	High
FALSE	High	Master Protein	O60870	DNA/RNA-binding protein KIN17 OS=Homo sapiens OX=9606 GN=KIN PE=1 SV=2	0	6.371	6	2	3	2	393	45.3	8.95	8.44	2	DNA metabolism;RNA metabolism OR transcription;other metabolic processes;stress response	nucleus;other cell component	nucleic acid binding activity;other molecular function	Pf10357, Pf18131	22944	ENSG00000151657	KIN	B4DX32; hsa:22944; O60870	Protein methylation		1	0	100.9	97.7	114	104	54.1	71.9	79.5	94.3	82.5	87.4	71.2	78.6	79.8	59.8	95.2	89.7	80.7	101.1	High	High	High	High
FALSE	High	Master Protein	Q8WUX2	Glutathione-specific gamma-glutamylcyclotransferase 2 OS=Homo sapiens OX=9606 GN=CHAC2 PE=1 SV=1	0	10.5	17	3	4	3	184	20.9	5.43	10.64	3	other metabolic processes	cytosol;other cell component	other molecular function	Pf04752	494143	ENSG00000143942	CHAC2	hsa:494143; Q8WUX2; Q8WVI8	Glutathione synthesis and recycling		1	0	102.5	100.5	112.4	117.4	87.5	92.2	83.9	87.5	56.3	74.6	78.1	78.1	81.9	74.6	100.8	79.9	95.5	95.9	High	High	High	High
FALSE	High	Master Protein	Q15650	Activating signal cointegrator 1 OS=Homo sapiens OX=9606 GN=TRIP4 PE=1 SV=4	0	10.87	7	3	4	3	581	66.1	7.85	8.21	3	cell organization and biogenesis;protein metabolism;other metabolic processes;signal transduction;other biological processes	cytosol;cytoskeleton;nucleus;other cell component	other molecular function	Pf04266, Pf06221	9325	ENSG00000103671	TRIP4	B2RAS0; hsa:9325; Q15650; Q96ED7; Q9UKH0			0	0	102.6	100.5	107.2	105.2	78	83.4	78.4	87.4	74.4	78.8	80.4	77.7	78	64.5	86.6	79.6	77.8	76.2	High	High	High	High
FALSE	High	Master Protein	Q5VZE5	N-alpha-acetyltransferase 35, NatC auxiliary subunit OS=Homo sapiens OX=9606 GN=NAA35 PE=1 SV=1	0	8.849	4	2	3	2	725	83.6	7.05	8.74	2	cell cycle OR cell proliferation;other biological processes	plasma membrane;other membranes;cytosol;nucleus;other cell component		Pf04112	60560	ENSG00000135040	NAA35	hsa:60560; Q5VZE5; Q5VZE6; Q9H631; Q9H703	Retrograde transport at the Trans-Golgi-Network		1	0	103.1	112.5	129.8	129	95.2	92.2	84.7	111.9	67.4	108.5	88.7	97.6	111.6	87	120.3	110.7	86.7	105.5	High	High	High	High
FALSE	High	Master Protein	O75155	Cullin-associated NEDD8-dissociated protein 2 OS=Homo sapiens OX=9606 GN=CAND2 PE=1 SV=3	0	18.563	4	5	8	3	1236	135.2	5.68	16.34	5	cell organization and biogenesis;protein metabolism;other metabolic processes;other biological processes	cytosol;nucleus	other molecular function	Pf08623, Pf13513	23066	ENSG00000144712	CAND2	B9EGM9; E9KL24; hsa:23066; O75155			0	0	103.4	109.5	125.6	113.4	84.1	84.2	78.3	98.1	70.6	91.1	69.6	72.2	94.8	68	87.5	81.5	64.8	83.4	High	High	High	High
FALSE	High	Master Protein	P57076	Cilia- and flagella-associated protein 298 OS=Homo sapiens OX=9606 GN=CFAP298 PE=1 SV=1	0	8.439	8	2	3	2	290	33.2	7.44	9.04	2	cell organization and biogenesis;other biological processes	cytoskeleton;other cell component		Pf11069	56683	ENSG00000159079	CFAP298	hsa:56683; P57076; Q53FH0			0	0	103.5	94.1	106.6	96.9	86.8	92.4	88.8	87.4	57.5	87.4	73.2	86.7	106.5	86.2	120.1	110.6	115.8	119.6	High	High	High	High
FALSE	High	Master Protein	P11234	Ras-related protein Ral-B OS=Homo sapiens OX=9606 GN=RALB PE=1 SV=1	0	17.48	24	4	10	2	206	23.4	6.62	27.39	4	stress response;transport;signal transduction;other biological processes	plasma membrane;other membranes;other cell component	other molecular function	Pf00071	5899	ENSG00000144118	RALB	B4E040; hsa:5899; P11234; Q53T32; Q6ZS74	p38MAPK events		1	0	103.6	101.4	109.4	93.6	80	71.9	73.6	90.3	72.2	88.7	78	77.1	89.3	73.9	103.2	113.1	125.1	125.7	High	High	High	High
FALSE	High	Master Protein	Q86YR5	G-protein-signaling modulator 1 OS=Homo sapiens OX=9606 GN=GPSM1 PE=1 SV=2	0	12.358	7	3	4	3	675	74.5	6.54	12.65	3	cell cycle OR cell proliferation;cell organization and biogenesis;developmental processes;other biological processes	plasma membrane;other membranes;cytosol;ER/Golgi;other cell component	enzyme regulator activity;other molecular function	Pf02188, Pf13424	26086	ENSG00000160360	GPSM1	A9Z1X4; B1B0W3; hsa:26086; Q86SR5; Q86YR5; Q969T1; Q9UFS8	G alpha (i) signalling events		1	0	104	99.4	119.9	107.5	91.4	92.7	74.8	91.3	69.3	96.8	91.5	101.7	94.7	81.6	122.7	98	93.4	103.3	High	High	High	High
FALSE	High	Master Protein	P05166	Propionyl-CoA carboxylase beta chain, mitochondrial OS=Homo sapiens OX=9606 GN=PCCB PE=1 SV=3	0	6.465	5	2	2	2	539	58.2	7.64	2.01	2	other metabolic processes	cytosol;mitochondrion;other cell component	other molecular function	Pf01039	5096	ENSG00000114054	PCCB	B7Z2Z4; hsa:5096; P05166; Q16813; Q96CX0	Biotin transport and metabolism; Mitochondrial protein degradation; Defective HLCS causes multiple carboxylase deficiency; Propionyl-CoA catabolism		4	0	104.1	116.9	120.7	115.1	90.9	99.4	75.1	96.9	64.4	104.1	74.6	92.2	93.2	76.7	114	94.4	96	97.9	High	High	High	High
FALSE	High	Master Protein	P16930	Fumarylacetoacetase OS=Homo sapiens OX=9606 GN=FAH PE=1 SV=2	0	4.579	5	2	2	2	419	46.3	6.95	3.58	2	other metabolic processes	cytosol	other molecular function	Pf01557, Pf09298	2184	ENSG00000103876	FAH	B2R9X1; D3DW95; hsa:2184; P16930; Q53XA7	Tyrosine catabolism		1	0	104.2	102.5	121.4	112	92.4	85	81.1	100.4	82.2	72.4	70.4	85.9	79	76.8	97.7	83.8	85.3	83.9	High	High	High	High
FALSE	High	Master Protein	Q15059	Bromodomain-containing protein 3 OS=Homo sapiens OX=9606 GN=BRD3 PE=1 SV=1	0	10.019	4	2	2	1	726	79.5	9.36	7.95	2	cell organization and biogenesis;developmental processes;other biological processes	nucleus;other cell component	nucleic acid binding activity;other molecular function	Pf00439, Pf17035	8019	ENSG00000169925	BRD3	B1APD9; hsa:8019; Q15059; Q4G5Y3; Q5T1R7; Q8N5M3; Q92645			0	0	104.3	85.3	114.7	108.5	102.6	98.4	72.1	82.5	58.5	129.7	99.8	104.8	121.6	93.7	140.9	126.2	123	155.9	High	High	High	High
FALSE	High	Master Protein	Q16587	Zinc finger protein 74 OS=Homo sapiens OX=9606 GN=ZNF74 PE=1 SV=3	0	4.898	3	3	5	1	644	72.2	8.4	10.16	3	other biological processes	cytoskeleton;nucleus	nucleic acid binding activity;other molecular function	Pf00096, Pf01352	7625	ENSG00000185252	ZNF74	B5MCE3; B7Z5Y2; hsa:7625; Q16587; Q6IBV2; Q6PJP1; Q9UC04; Q9UF05; Q9UF06; Q9UF07	Generic Transcription Pathway		1	0	104.3	96.7	116.2	102	49.2	54.7	63	91.3	91.4	69.7	49.5	55.5	61.6	47.1	63	67.7	71.1	83.6	High	High	High	High
FALSE	High	Master Protein	Q4ZIN3	Membralin OS=Homo sapiens OX=9606 GN=TMEM259 PE=1 SV=1	0.001	4.22	3	2	4	2	620	67.8	5.3	1.96	2	stress response;other biological processes	other membranes;ER/Golgi		Pf09746	91304	ENSG00000182087	TMEM259	hsa:91304; O60392; Q4ZIN3; Q8NF79; Q96H30			0	0	104.5	111.9	135.4	115.8	82.1	92.5	74.6	105.3	67.2	92.9	70.4	104.3	91.6	75.7	113	106.9	120.1	117.2	High	High	High	High
FALSE	High	Master Protein	Q9P0V9	Septin-10 OS=Homo sapiens OX=9606 GN=SEPTIN10 PE=1 SV=2	0	13.148	11	3	5	3	454	52.6	6.8	14.55	3	cell cycle OR cell proliferation;other biological processes	cytoskeleton;other cell component	other molecular function	Pf00735	151011	ENSG00000186522	SEPTIN10	B3KRQ9; hsa:151011; Q86VP5; Q9HAH6; Q9P0V9			0	0	104.6	99.6	118.7	118	86.1	84.6	80.6	86.8	66	83.8	65.1	71.7	74.8	67.4	91.7	78.4	64.3	85.3	High	High	High	High
FALSE	High	Master Protein	O60568	Multifunctional procollagen lysine hydroxylase and glycosyltransferase LH3 OS=Homo sapiens OX=9606 GN=PLOD3 PE=1 SV=1	0	10.37	5	3	3	3	738	84.7	6.05	8.49	3	cell organization and biogenesis;protein metabolism;other metabolic processes;developmental processes;other biological processes	non-structural extracellular;extracellular matrix;other membranes;ER/Golgi	other molecular function	Pf03171	8985	ENSG00000106397	PLOD3	B2R6W6; hsa:8985; O60568; Q540C3	Collagen biosynthesis and modifying enzymes		1	0	104.6	115.2	124.6	119.7	99.8	111.1	80.7	93.7	72	117.5	94.7	126	100.3	83.9	137.3	123.8	134.1	144.6	High	High	High	High
FALSE	High	Master Protein	Q8IWI9	MAX gene-associated protein OS=Homo sapiens OX=9606 GN=MGA PE=1 SV=4	0	17.523	2	4	4	4	3065	336	6.9	14.79	4	other biological processes	nucleus;other cell component	nucleic acid binding activity;other molecular function	Pf00010, Pf00907, Pf16059	23269	ENSG00000174197	MGA	B9EGR5; E7ENI0; F5H7K2; hsa:23269; Q8IWI9; Q9H8R3; Q9H9N7; Q9UG69; Q9Y4E9	Transcriptional Regulation by E2F6		1	0	104.7	117.1	141	120.6	93.9	89.4	84.2	103.6	89.8	93.3	77.9	89.6	96.3	88.1	119.4	107.2	128.7	142.4	High	High	High	High
FALSE	High	Master Protein	Q13029	PR domain zinc finger protein 2 OS=Homo sapiens OX=9606 GN=PRDM2 PE=1 SV=3	0	7.773	1	2	2	2	1718	188.8	7.31	5.26	2	cell organization and biogenesis;other metabolic processes;other biological processes	ER/Golgi;nucleus	nucleic acid binding activity;other molecular function	Pf00096, Pf13912, Pf21549	7799	ENSG00000116731	PRDM2	B1AJZ4; B5MC68; hsa:7799; Q13029; Q13149; Q14550; Q5THJ1; Q5VUL9			0	0	104.9	102.4	101.5	100.7	91	95	75.1	80.5	68.3	108	86.6	104.8	90.2	74.8	107	108.9	133.3	142.5	High	High	High	High
FALSE	High	Master Protein	Q3ZCW2	Galectin-related protein OS=Homo sapiens OX=9606 GN=LGALSL PE=1 SV=2	0	7.499	24	2	3	2	172	19	5.35	7.81	2			other molecular function	Pf00337	29094	ENSG00000119862	LGALSL	B2RBG8; D6W5E8; hsa:29094; Q3ZCW2; Q6P5T6; Q9P005			0	0	105	96.7	104.3	104.7	85.3	88.1	77.5	84.4	59.6	72.8	66.1	67.2	80.1	59.5	93.9	77	80.5	88.4	High	High	High	High
FALSE	High	Master Protein	Q7L0J3	Synaptic vesicle glycoprotein 2A OS=Homo sapiens OX=9606 GN=SV2A PE=1 SV=1	0	8.251	3	2	2	2	742	82.6	5.57	5.11	2	cell-cell signaling;cell organization and biogenesis;transport;other biological processes	plasma membrane;other membranes;ER/Golgi;other cell component	transporter activity;other molecular function	Pf00083, Pf07690	9900	ENSG00000159164	SV2A	D3DUZ7; hsa:9900; O94841; Q5QNX8; Q7L0J3; Q7Z3L6; Q8NBJ6; Q9BVZ9	Toxicity of botulinum toxin type A (botA); Toxicity of botulinum toxin type D (botD); Toxicity of botulinum toxin type F (botF); Toxicity of botulinum toxin type E (botE)		4	0	105.3	123.6	111.5	108.9	101.7	86.8	81.4	91.2	71.1	133.5	88.2	106.3	116.2	93.9	119.4	128.2	142.6	151.3	High	High	High	High
FALSE	High	Master Protein	Q8ND04	Nonsense-mediated mRNA decay factor SMG8 OS=Homo sapiens OX=9606 GN=SMG8 PE=1 SV=1	0	8.523	4	3	3	3	991	109.6	7.68	5.45	3	RNA metabolism OR transcription;other metabolic processes;other biological processes	cytosol		Pf10220	55181	ENSG00000167447	SMG8	hsa:55181; Q8N5U5; Q8ND04; Q8TDN0; Q9H5P5; Q9NVQ1	Nonsense Mediated Decay (NMD) enhanced by the Exon Junction Complex (EJC)		1	0	105.4	109.2	120.8	110.4	100.4	98.3	82.6	96.8	69.6	119.8	78.2	99.7	93.2	82.2	126.3	101.4	110.8	121.8	High	High	High	High
FALSE	High	Master Protein	Q562R1	Beta-actin-like protein 2 OS=Homo sapiens OX=9606 GN=ACTBL2 PE=1 SV=2	0	36.326	14	4	412	1	376	42	5.59	748.37	4	cell organization and biogenesis;developmental processes;other biological processes	other membranes;cytoskeleton;other cell component	cytoskeletal activity;other molecular function	Pf00022	345651	ENSG00000169067	ACTBL2	B2RPJ1; hsa:345651; Q562R1; Q562R2; Q562S9; Q562X8			0	0	105.7	104.6	113.3	99.2	87.6	78.9	67.3	82.4	57.4	69.2	76.9	83.2	68.9	62.6	86.2	73	79.2	87.5	High	High	High	High
FALSE	High	Master Protein	Q8WVD3	E3 ubiquitin-protein ligase RNF138 OS=Homo sapiens OX=9606 GN=RNF138 PE=1 SV=1	0	4.446	8	2	2	2	245	28.2	6.93	3.98	2	protein metabolism;DNA metabolism;other metabolic processes;stress response;signal transduction	other cell component	nucleic acid binding activity;other molecular function	Pf05605, Pf13923, Pf18574	51444	ENSG00000134758	RNF138	B2RE17; hsa:51444; Q8WVD3; Q9H8K2; Q9UF87; Q9UKI6	Antigen processing: Ubiquitination & Proteasome degradation		1	0	106.4	101.3	118.1	109.4	97.3	108.5	82.3	90.6	70.2	73	63.4	76.1	74.8	70.1	96.6	87.7	92.7	113.2	High	High	High	High
FALSE	High	Master Protein	Q92610	Zinc finger protein 592 OS=Homo sapiens OX=9606 GN=ZNF592 PE=1 SV=2	0	8.66	2	2	4	2	1267	137.4	7.84	8.33	2	other biological processes	nucleus	nucleic acid binding activity;other molecular function	Pf16622	9640	ENSG00000166716	ZNF592	hsa:9640; Q2M1T2; Q504Y9; Q92610			0	0	106.5	101.4	117.3	100.9	57.3	68.8	74.1	86.5	64.6	93.7	78.6	73.2	72.5	52	77.3	105.8	110.1	128	High	High	High	High
FALSE	High	Master Protein	Q5VZF2	Muscleblind-like protein 2 OS=Homo sapiens OX=9606 GN=MBNL2 PE=1 SV=2	0	5.357	6	3	3	3	373	40.5	8.38	6.04	3	RNA metabolism OR transcription;other metabolic processes;other biological processes	nucleus;other cell component	nucleic acid binding activity;other molecular function	Pf00642, Pf22628	10150	ENSG00000139793	MBNL2	hsa:10150; Q3SXY5; Q58F19; Q5VZF2; Q8NEV3; Q8TD82			0	0	106.7	97.1	114.6	121.4	110.6	98.6	78.8	94.4	71.4	129	94.8	112	108.2	92.7	130.9	112.2	102.4	122.5	High	High	High	High
FALSE	High	Master Protein	Q96T76	MMS19 nucleotide excision repair protein homolog OS=Homo sapiens OX=9606 GN=MMS19 PE=1 SV=2	0	22.386	7	5	17	5	1030	113.2	6.35	44.57	5	cell cycle OR cell proliferation;protein metabolism;DNA metabolism;other metabolic processes;stress response;other biological processes	cytosol;cytoskeleton;nucleus;other cell component	other molecular function	Pf12460, Pf14500	64210	ENSG00000155229	MMS19	B0QZ75; B3KPE5; B4DQX2; B4E2I3; D3DR55; F8W9Y2; hsa:64210; Q17RZ8; Q5T455; Q66K82; Q7L4W8; Q969Z1; Q96DF1; Q96MR1; Q96RK5; Q96SK1; Q96T76; Q9BUE2; Q9BYS9	Cytosolic iron-sulfur cluster assembly		1	0	106.8	108.7	134.2	130.2	115.9	122	89.8	106	60.5	105.9	82.1	80.1	88.9	74.8	102.2	84.8	80.4	96.8	High	High	High	High
FALSE	High	Master Protein	Q9BXR0	Queuine tRNA-ribosyltransferase catalytic subunit 1 OS=Homo sapiens OX=9606 GN=QTRT1 PE=1 SV=3	0	11.728	9	3	6	3	403	44	7.23	15.84	3	RNA metabolism OR transcription;other metabolic processes	other membranes;mitochondrion;nucleus;other cell component	other molecular function	Pf01702	81890	ENSG00000213339	QTRT1	B4DFM7; hsa:81890; Q96BQ4; Q9BXQ9; Q9BXR0	tRNA modification in the nucleus and cytosol		1	0	106.9	109.4	123.4	110.5	75.3	88	90.5	91.5	78.4	86.5	78.8	95.5	98.8	85.7	107.5	99.8	101.9	98.6	High	High	High	High
FALSE	High	Master Protein	Q86TX2	Acyl-coenzyme A thioesterase 1 OS=Homo sapiens OX=9606 GN=ACOT1 PE=1 SV=1	0	20.126	17	5	12	5	421	46.2	7.34	33.6	5	other metabolic processes	cytosol	other molecular function	Pf04775, Pf08840	641371	ENSG00000184227	ACOT1	A1L173; hsa:641371; Q3I5F9; Q86TX2	Mitochondrial Fatty Acid Beta-Oxidation		1	0	107	106.7	110.2	106	96.8	80	82.1	95.6	63	141.3	86.6	91.1	95.7	73.8	105.1	99.2	99.7	113.8	High	High	High	High
FALSE	High	Master Protein	O75962	Triple functional domain protein OS=Homo sapiens OX=9606 GN=TRIO PE=1 SV=2	0	9.796	1	3	5	3	3097	346.7	6.37	8.63	3	cell organization and biogenesis;developmental processes;signal transduction;other biological processes	other membranes;cytosol;other cell component	enzyme regulator activity;kinase activity;other molecular function	Pf00018, Pf00069, Pf00169, Pf00435, Pf00621, Pf07679, Pf13716, Pf16609	7204	ENSG00000038382	TRIO	D3DTD1; hsa:7204; O75962; Q13458; Q59EQ7; Q6PJC9; Q6ZN05; Q8IWK8	RHOA GTPase cycle; CDC42 GTPase cycle; RAC1 GTPase cycle; NRAGE signals death through JNK; G alpha (12/13) signalling events; RHOG GTPase cycle; G alpha (q) signalling events; RAC2 GTPase cycle; RAC3 GTPase cycle; RHOJ GTPase cycle; DCC mediated attractive signaling		11	0	107.3	117.7	125.1	103.4	80.7	76.2	78.2	92.9	69.9	96.9	82.4	93.1	107.2	82	130.9	122.1	131.4	142.6	High	High	High	High
FALSE	High	Master Protein	Q8NG31	Kinetochore scaffold 1 OS=Homo sapiens OX=9606 GN=KNL1 PE=1 SV=3	0.001	3.777	1	2	2	2	2342	265.2	5.47	3.62	2	cell cycle OR cell proliferation;cell organization and biogenesis;other biological processes	cytosol;nucleus;other cell component	cytoskeletal activity	Pf18210, Pf19221	57082	ENSG00000137812	KNL1	hsa:57082; Q8NG31; Q8NHE1; Q8WXA6; Q9HCK2; Q9NR92	Separation of Sister Chromatids; Resolution of Sister Chromatid Cohesion; RHO GTPases Activate Formins; EML4 and NUDC in mitotic spindle formation; Amplification of signal from unattached kinetochores via a MAD2 inhibitory signal; Deposition of new CENPA-containing nucleosomes at the centromere		7	0	107.3	100.5	126.1	113.7	77.4	83.5	76.4	99.7	69.4	110.1	95.5	99.7	104.5	78	106.2	107.7	99.6	124.2	High	High	High	High
FALSE	High	Master Protein	Q9H4I3	TraB domain-containing protein OS=Homo sapiens OX=9606 GN=TRABD PE=1 SV=1	0	7.668	9	2	2	2	376	42.3	8	4.36	2				Pf01963	80305	ENSG00000170638	TRABD	hsa:80305; Q19CC5; Q96ED8; Q9H4I3; Q9H7N1; Q9UGX6; Q9UGX7			0	0	107.4	100.7	113.8	118.2	101.2	103.7	87.8	107	72.6	89.4	75.3	79.1	80.7	73.4	106.5	102.5	96	102.2	High	High	High	High
FALSE	High	Master Protein	Q96DB5	Regulator of microtubule dynamics protein 1 OS=Homo sapiens OX=9606 GN=RMDN1 PE=1 SV=1	0	13.804	15	3	8	3	314	35.8	8.5	23.93	3	cell cycle OR cell proliferation;cell organization and biogenesis	cytoskeleton;mitochondrion;other cell component	cytoskeletal activity	Pf21033	51115	ENSG00000176623	RMDN1	A9UMZ8; B4DNF5; B4DZW6; B5MC61; C9JSC6; E7EVI2; hsa:51115; Q96DB5; Q9Y398			0	0	107.9	111.4	129	145.2	85.9	89.4	96.7	107.5	69.7	136.6	109.6	104.3	108.1	89.2	126.3	114.5	138.7	142.1	High	High	High	High
FALSE	High	Master Protein	Q96EM0	Trans-3-hydroxy-L-proline dehydratase OS=Homo sapiens OX=9606 GN=L3HYPDH PE=1 SV=2	0	8.037	7	2	3	2	354	38.1	6.68	8.92	2			other molecular function	Pf05544	112849	ENSG00000126790	L3HYPDH	hsa:112849; Q96EM0; Q96LJ5			0	0	107.9	111.5	134.8	142.7	94.9	107.7	97	115.4	79.2	136	168.6	176.6	187	180.1	212.1	170.3	151.2	173.1	High	High	High	High
FALSE	High	Master Protein	Q9GZR1	Sentrin-specific protease 6 OS=Homo sapiens OX=9606 GN=SENP6 PE=1 SV=2	0.001	3.706	2	2	2	2	1112	126.1	6.73	2.05	2	protein metabolism;other metabolic processes;other biological processes	cytosol;nucleus;other cell component	other molecular function	Pf02902	26054	ENSG00000112701	SENP6	A6NNY9; hsa:26054; O94891; Q5VUL3; Q5VUL4; Q8TBY4; Q9GZR1; Q9UJV5			0	0	107.9	99.7	125.1	112.9	74.7	87.7	85.9	97.8	58.5	90.1	79.1	86.4	91.5	74.1	118.2	103.7	90.2	123.5	High	High	High	High
FALSE	High	Master Protein	O75448	Mediator of RNA polymerase II transcription subunit 24 OS=Homo sapiens OX=9606 GN=MED24 PE=1 SV=1	0	8.78	3	2	3	2	989	110.2	6.95	8.66	2	cell organization and biogenesis;RNA metabolism OR transcription;other metabolic processes;other biological processes	nucleus	other molecular function	Pf11277	9862	ENSG00000008838	MED24	A8K4S5; B3KMR9; hsa:9862; O75448; Q14143; Q9NNY5	PPARA activates gene expression; Transcriptional regulation of white adipocyte differentiation; RSV-host interactions; Generic Transcription Pathway; MLL4 and MLL3 complexes regulate expression of PPARG target genes in adipogenesis and hepatic steatosis		5	0	108	108	131.5	108.6	90.9	88.9	81.6	102.6	67.7	127.3	87.1	109	98.5	64.4	120.5	125.7	134	145.3	High	High	High	High
FALSE	High	Master Protein	Q8WXW3	Progesterone-induced-blocking factor 1 OS=Homo sapiens OX=9606 GN=PIBF1 PE=1 SV=2	0	9.58	4	3	3	3	757	89.8	6.02	7.83	3	cell cycle OR cell proliferation;cell organization and biogenesis;protein metabolism;other metabolic processes;other biological processes	non-structural extracellular;cytoskeleton;nucleus;other cell component	signal transduction activity or receptor binding		10464	ENSG00000083535	PIBF1	hsa:10464; O95664; Q6U9V2; Q6UG50; Q86V07; Q8WXW3; Q96SF4			0	0	108.4	96.6	99.7	99.6	71.6	74.1	73.6	80.7	74.9	76.4	65.5	70.4	89.1	62.4	92.5	104.5	90.2	115.8	High	High	High	High
FALSE	High	Master Protein	Q12948	Forkhead box protein C1 OS=Homo sapiens OX=9606 GN=FOXC1 PE=1 SV=3	0	11.517	7	3	5	2	553	56.8	8.51	16.25	3	cell cycle OR cell proliferation;cell organization and biogenesis;other metabolic processes;developmental processes;signal transduction;other biological processes	cytosol;nucleus;other cell component	nucleic acid binding activity;other molecular function	Pf00250	2296	ENSG00000054598	FOXC1	hsa:2296; Q12948; Q86UP7; Q9BYM1; Q9NUE5; Q9UDD0; Q9UP06	Formation of the ureteric bud; Formation of intermediate mesoderm	Mesodermal commitment pathway	3	1	109.2	110.5	115.8	101.4	77.7	93.2	86.6	96.4	81.1	112.6	88.9	94.5	112.7	85.7	120.5	112.8	116.4	117.5	High	High	High	High
FALSE	High	Master Protein	Q14344	Guanine nucleotide-binding protein subunit alpha-13 OS=Homo sapiens OX=9606 GN=GNA13 PE=1 SV=2	0	8.786	8	2	2	2	377	44	8	6.88	2	stress response;developmental processes;signal transduction;other biological processes	plasma membrane;other membranes;cytosol;nucleus;other cell component	signal transduction activity or receptor binding;enzyme regulator activity;other molecular function	Pf00503	10672	ENSG00000120063	GNA13	B2R977; B7Z7R0; F5H1G8; hsa:10672; Q14344; Q8TD70	G alpha (12/13) signalling events; CDC42 GTPase cycle; RAC1 GTPase cycle; NRAGE signals death through JNK; Thrombin signalling through proteinase activated receptors (PARs); Thromboxane signalling through TP receptor		6	0	109.8	112.2	115.4	112.8	84	86.6	94.1	93.2	68.8	79.4	64.5	68.1	76.9	81.9	101	85.7	91.9	98	High	High	High	High
FALSE	High	Master Protein	Q6UXH1	Protein disulfide isomerase CRELD2 OS=Homo sapiens OX=9606 GN=CRELD2 PE=1 SV=1	0	12.76	10	3	3	3	353	38.2	4.59	9.43	3		non-structural extracellular;ER/Golgi	other molecular function	Pf07645	79174	ENSG00000184164	CRELD2	A5GZA2; A5GZA3; A5GZA4; A5GZA5; A5GZA6; hsa:79174; Q4W0V0; Q6UXH1; Q86UC0; Q9BU47			0	0	110.1	120.1	131.7	249.4	194.4	201.7	309.7	343.4	303.8	132.4	103.2	116.7	138.4	101.5	143.4	127	162.9	164.5	High	High	High	High
FALSE	High	Master Protein	Q14137	Ribosome biogenesis protein BOP1 OS=Homo sapiens OX=9606 GN=BOP1 PE=1 SV=2	0	8.596	6	3	5	3	746	83.6	6.19	9.93	3	cell cycle OR cell proliferation;cell organization and biogenesis;RNA metabolism OR transcription;other metabolic processes;other biological processes	nucleus;other cell component	other molecular function	Pf00400, Pf08145	23246	ENSG00000261236	BOP1	hsa:23246; Q14137; Q969Z6; Q96IS8; Q96Q25; Q9BSA7; Q9BVM0	Major pathway of rRNA processing in the nucleolus and cytosol		1	0	110.5	99.9	120.1	122.4	93.9	85	88.8	86.2	68.7	126.2	130.3	164.8	205.5	141.1	198.2	158.2	153.5	177.6	High	High	High	High
FALSE	High	Master Protein	Q16134	Electron transfer flavoprotein-ubiquinone oxidoreductase, mitochondrial OS=Homo sapiens OX=9606 GN=ETFDH PE=1 SV=2	0	6.397	3	2	2	2	617	68.5	7.55	4.5	2	other metabolic processes;stress response	other membranes;mitochondrion	other molecular function	Pf01946, Pf05187, Pf21162	2110	ENSG00000171503	ETFDH	B4E3R9; hsa:2110; J3KND9; Q16134; Q7Z347	Respiratory electron transport		1	0	110.5	113.4	125.7	115.1	91.1	85	75.7	95.2	61.8	125	87.2	112.8	105.3	81.4	120.1	121.6	117.4	149.8	High	High	High	High
FALSE	High	Master Protein	O00488	Zinc finger protein 593 OS=Homo sapiens OX=9606 GN=ZNF593 PE=1 SV=2	0	9.889	25	3	3	3	134	15.2	9.82	8.43	3	other biological processes	nucleus;other cell component	nucleic acid binding activity;other molecular function	Pf12171	51042	ENSG00000142684	ZNF593	B2R4S0; hsa:51042; O00488; Q5T2H7			0	0	110.7	104.5	111.4	115.7	85.6	87	77.6	100.9	77	86.4	91.6	87.3	87	69.3	78.5	98.8	100.2	119.8	High	High	High	High
FALSE	High	Master Protein	O14662	Syntaxin-16 OS=Homo sapiens OX=9606 GN=STX16 PE=1 SV=3	0	4.622	5	2	2	2	325	37	6.11	4.22	2	cell organization and biogenesis;transport	other membranes;cytosol;ER/Golgi;other cell component	other molecular function	Pf00804, Pf05739	8675	ENSG00000124222	STX16	A6NK32; A6NN69; A8MPP0; B7ZBN1; B7ZBN2; B7ZBN3; E1P5M0; E1P607; hsa:8675; O14661; O14662; O14663; O60517; Q5W084; Q5W086; Q5W087; Q5XKI6; Q6GMS8; Q9H0Z0; Q9H1T7; Q9H1T8; Q9UIX5	Intra-Golgi traffic; Retrograde transport at the Trans-Golgi-Network		2	0	110.7	119	129.3	117.1	98.3	103.6	96.9	109.4	69.4	142.8	108.5	112.7	118.4	90.8	136.9	131.4	141.5	157.6	High	High	High	High
FALSE	High	Master Protein	Q8IVW6	AT-rich interactive domain-containing protein 3B OS=Homo sapiens OX=9606 GN=ARID3B PE=1 SV=2	0.002	3.465	3	2	2	2	561	60.6	7.52	4.68	2	other biological processes	nucleus	nucleic acid binding activity	Pf01388	10620	ENSG00000179361	ARID3B	hsa:10620; O95443; Q59HC9; Q6P9C9; Q8IVW6			0	0	110.7	119.1	140	137.7	95.1	110.8	90.1	101.5	82.3	146.2	97.7	108.2	139.2	103.1	143.5	153.3	145.8	161.2	High	High	High	High
FALSE	High	Master Protein	P56589	Peroxisomal biogenesis factor 3 OS=Homo sapiens OX=9606 GN=PEX3 PE=1 SV=1	0	10.429	10	2	5	2	373	42.1	8.15	19.09	2	cell organization and biogenesis;transport	other membranes;ER/Golgi;nucleus;other cytoplasmic organelle;other cell component	other molecular function	Pf04882	8504	ENSG00000034693	PEX3	hsa:8504; P56589; Q6FGP5	Class I peroxisomal membrane protein import; ABC transporters in lipid homeostasis		2	0	111.3	102.9	134.1	135.4	102.6	102.5	88.3	113.3	78.5	137.5	127	127.7	123.4	110.7	144	141.5	151.3	171.6	High	High	High	High
FALSE	High	Master Protein	Q13371	Phosducin-like protein OS=Homo sapiens OX=9606 GN=PDCL PE=1 SV=3	0	9.542	8	2	2	2	301	34.3	4.73	6.03	2	cell organization and biogenesis;signal transduction;other biological processes	cytosol;other cell component		Pf02114	5082	ENSG00000136940	PDCL	hsa:5082; Q13371; Q4VXB6; Q96AF1; Q9UEW7; Q9UFL0; Q9UNX1; Q9UNX2	Cooperation of PDCL (PhLP1) and TRiC/CCT in G-protein beta folding		1	0	111.6	120.1	140.9	131	86	101.6	99.9	106.5	85.2	95.9	68.9	88	106.5	98.4	113.5	128.9	105.3	124.4	High	High	High	High
FALSE	High	Master Protein	Q15906	Vacuolar protein sorting-associated protein 72 homolog OS=Homo sapiens OX=9606 GN=VPS72 PE=1 SV=1	0	6.544	5	2	2	2	364	40.6	6.48	5.65	2	cell organization and biogenesis;RNA metabolism OR transcription;other metabolic processes;other biological processes	nucleus;other cell component	nucleic acid binding activity;other molecular function	Pf05764, Pf08265	6944	ENSG00000163159	VPS72	A6NLK9; A6PW55; hsa:6944; Q15906; Q53GJ2; Q5U0R4	HATs acetylate histones		1	0	111.8	117.8	140.4	114.5	100.1	102.7	97.5	98.2	75.2	174.4	117	132.9	154.3	108.3	150.3	175.5	211.7	221.2	High	High	High	High
FALSE	High	Master Protein	Q14192	Four and a half LIM domains protein 2 OS=Homo sapiens OX=9606 GN=FHL2 PE=1 SV=3	0	9.548	12	3	3	3	279	32.2	7.55	8.21	3	developmental processes;other biological processes	cytoskeleton;nucleus	other molecular function	Pf00412	2274	ENSG00000115641	FHL2	hsa:2274; Q13229; Q13644; Q14192; Q2I5I4; Q5TM15; Q9P294	PPARA activates gene expression		1	0	112.1	92.1	122.8	106.5	70.8	80	82.3	107.2	66.1	116.4	108.8	133.7	104.8	102.9	131.4	109.9	102.9	126.2	High	High	High	High
FALSE	High	Master Protein	Q15031	Leucine--tRNA ligase, mitochondrial OS=Homo sapiens OX=9606 GN=LARS2 PE=1 SV=2	0	6.055	2	2	2	2	903	101.9	8.22	4.77	2	protein metabolism;RNA metabolism OR transcription;other metabolic processes	mitochondrion	other molecular function	Pf00133, Pf08264, Pf13603	23395	ENSG00000011376	LARS2	hsa:23395; Q15031	Mitochondrial tRNA aminoacylation		1	0	112.1	113.3	137.2	116.9	71.6	86.4	88.2	97.6	95.2	157.5	125.7	117.5	153.2	107.8	155.9	164.6	170.4	156.8	High	High	High	High
FALSE	High	Master Protein	Q14997	Proteasome activator complex subunit 4 OS=Homo sapiens OX=9606 GN=PSME4 PE=1 SV=2	0	13.054	3	4	7	4	1843	211.2	6.9	11.95	4	cell organization and biogenesis;protein metabolism;DNA metabolism;other metabolic processes;stress response	cytosol;nucleus;other cell component	enzyme regulator activity;other molecular function	Pf11919, Pf16507	23198	ENSG00000068878	PSME4	hsa:23198; Q14997; Q1XBG4; Q1XBG5; Q1XBG6; Q2M1Z0; Q6IPR2; Q86XF8	Proteasome assembly		1	0	112.3	93.1	113.5	111.6	87.5	81	85.5	98.7	63.1	93.9	78.8	91.9	93	74.4	112.3	88.4	99.3	121	High	High	High	High
FALSE	High	Master Protein	O75586	Mediator of RNA polymerase II transcription subunit 6 OS=Homo sapiens OX=9606 GN=MED6 PE=1 SV=2	0	5.914	6	2	3	2	246	28.4	8.62	2.72	2	cell organization and biogenesis;protein metabolism;RNA metabolism OR transcription;other metabolic processes;other biological processes	nucleus;other cell component	nucleic acid binding activity;other molecular function	Pf04934	10001	ENSG00000133997	MED6	B4DU17; B4E2P0; hsa:10001; O15401; O75586; Q53FE3; Q53HJ3; Q6FHQ4; Q9BTH1; Q9UHL1	MLL4 and MLL3 complexes regulate expression of PPARG target genes in adipogenesis and hepatic steatosis; PPARA activates gene expression; Transcriptional regulation of white adipocyte differentiation; RSV-host interactions; Generic Transcription Pathway		5	0	112.5	111.5	127.5	109.9	76.4	77.5	79.1	100.4	75.9	126.4	101.6	105.3	110	73.2	124.9	154.3	148.3	147.9	High	High	High	High
FALSE	High	Master Protein	Q66PJ3	ADP-ribosylation factor-like protein 6-interacting protein 4 OS=Homo sapiens OX=9606 GN=ARL6IP4 PE=1 SV=3	0	13.361	16	3	4	3	237	26.4	10.86	13.45	3	RNA metabolism OR transcription;other metabolic processes	nucleus		Pf10500	51329	ENSG00000182196	ARL6IP4	A4UCR8; B3V0L0; B3V0L1; hsa:51329; Q4F966; Q504R8; Q66PJ3; Q96BI2; Q9NR05; Q9P2R9			0	0	112.6	112.8	131.5	133.7	98.2	103.1	88.5	120	86	113.7	91.5	93.9	106.9	113.4	122.3	112	107.4	124.6	High	High	High	High
FALSE	High	Master Protein	Q4J6C6	Prolyl endopeptidase-like OS=Homo sapiens OX=9606 GN=PREPL PE=1 SV=1	0.001	4.085	2	2	5	2	727	83.9	6.38	5.2	2	protein metabolism;transport;other biological processes	cytosol;cytoskeleton;ER/Golgi;nucleus	other molecular function	Pf00326, Pf02897	9581	ENSG00000138078	PREPL	A7E2X6; D6W5A3; hsa:9581; O43163; Q4J6C3; Q4J6C4; Q4J6C6; Q4ZG39; Q6ZMW7; Q96DW7			0	0	112.6	125.6	141.7	142.6	99.3	109	96.4	104.5	77.5	95.7	84.7	86.2	116	90	113.6	119.7	111.1	121.5	High	High	High	High
FALSE	High	Master Protein	Q96SB3	Neurabin-2 OS=Homo sapiens OX=9606 GN=PPP1R9B PE=1 SV=3	0	7.247	2	2	2	2	817	89.3	4.97	6.23	2	cell organization and biogenesis;RNA metabolism OR transcription;other metabolic processes;stress response;developmental processes;signal transduction;other biological processes	plasma membrane;other membranes;cytoskeleton;nucleus;other cell component	signal transduction activity or receptor binding;enzyme regulator activity;cytoskeletal activity;kinase activity;other molecular function	Pf00595, Pf17817	84687	ENSG00000108819	PPP1R9B	D3DTX6; hsa:84687; Q8TCR9; Q96SB3			0	0	113.3	113.3	130.6	118	97.7	101.2	85.3	89.6	71.5	132.2	116.3	114	123.3	104.4	133.8	143.4	146.4	159.2	High	High	High	High
FALSE	High	Master Protein	Q8NDV7	Trinucleotide repeat-containing gene 6A protein OS=Homo sapiens OX=9606 GN=TNRC6A PE=1 SV=2	0	11.444	2	2	3	2	1962	210.2	7.01	10.31	2	cell organization and biogenesis;stress response;other biological processes	cytosol;ER/Golgi;nucleus;other cell component		Pf10427, Pf16608	27327	ENSG00000090905	TNRC6A	C9JAR8; hsa:27327; O15408; Q658L5; Q6NVB5; Q8NDV7; Q8NEZ0; Q8TBT8; Q8TCR0; Q9NV59; Q9P268	Estrogen-dependent gene expression; Ca2+ pathway; Transcriptional regulation by small RNAs; TP53 Regulates Metabolic Genes; MAPK6/MAPK4 signaling; Oxidative Stress Induced Senescence; Pre-NOTCH Transcription and Translation; Oncogene Induced Senescence; Transcriptional Regulation by VENTX; RUNX1 regulates genes involved in megakaryocyte differentiation and platelet function; Regulation of MECP2 e…		21	0	113.4	109.7	100.1	91	90.6	84.6	79.5	107	77.8	85.1	89.4	96.8	118.3	94.1	126.1	108	119.3	129.7	High	High	High	High
FALSE	High	Master Protein	Q5ZPR3	CD276 antigen OS=Homo sapiens OX=9606 GN=CD276 PE=1 SV=1	0	8.275	7	2	3	2	534	57.2	4.91	9.29	2	signal transduction;other biological processes	plasma membrane;other membranes	signal transduction activity or receptor binding	Pf07686, Pf22705	80381	ENSG00000103855	CD276	hsa:80381; Q5ZPR3; Q6P5Y4; Q6UXI2; Q8NBI8; Q8NC34; Q8NCB6; Q9BXR1			0	0	113.4	98.4	128.2	111.1	70.3	68	84.2	87.8	63.8	92.8	92.7	92.8	94.7	93.7	107	101.8	114.8	114.6	High	High	High	High
FALSE	High	Master Protein	Q9NRW7	Vacuolar protein sorting-associated protein 45 OS=Homo sapiens OX=9606 GN=VPS45 PE=1 SV=1	0	5.597	4	3	5	3	570	65	8.24	10.69	3	transport	other membranes;ER/Golgi;other cytoplasmic organelle		Pf00995	11311	ENSG00000136631	VPS45	D3DUZ9; F5H8K1; hsa:11311; Q15715; Q53FR8; Q5T4P6; Q9NRW7; Q9Y4Z6	Factors involved in megakaryocyte development and platelet production; Intra-Golgi traffic; SARS-CoV-2 modulates autophagy		3	0	113.6	101.9	137.2	118	68.7	87.1	75.2	99.3	72.7	104.2	89.3	100.3	83.8	77.6	106.1	96.8	112.4	123.5	High	High	High	High
FALSE	High	Master Protein	Q9NUW8	Tyrosyl-DNA phosphodiesterase 1 OS=Homo sapiens OX=9606 GN=TDP1 PE=1 SV=2	0.001	3.72	4	2	2	2	608	68.4	7.65	4.7	2	DNA metabolism;other metabolic processes;stress response	plasma membrane;other membranes;nucleus;other cell component	nucleic acid binding activity;other molecular function	Pf06087	55775	ENSG00000042088	TDP1	hsa:55775; Q2HXX4; Q86TV8; Q96BK7; Q9NUW8; Q9NZM7; Q9NZM8	Nonhomologous End-Joining (NHEJ)		1	0	113.8	115.4	138.6	129.9	90.2	95.6	86.6	88.2	76.8	103.1	90	90.6	105.4	84.5	126.5	106.3	122.1	123.2	High	High	High	High
FALSE	High	Master Protein	Q9Y324	rRNA-processing protein FCF1 homolog OS=Homo sapiens OX=9606 GN=FCF1 PE=1 SV=1	0	5.15	13	2	2	2	198	23.4	9.7	2.54	2	RNA metabolism OR transcription;other metabolic processes;other biological processes	nucleus;other cell component		Pf04900	51077	ENSG00000119616	FCF1	hsa:51077; Q86TW8; Q8TBL8; Q9Y324	Major pathway of rRNA processing in the nucleolus and cytosol; rRNA modification in the nucleus and cytosol		2	0	113.9	106.9	150.3	121.6	110.3	109.8	97.5	111.7	67.2	123.3	104	100.8	115.6	73.4	110.7	121	138.6	152.8	High	High	High	High
FALSE	High	Master Protein	Q14376	UDP-glucose 4-epimerase OS=Homo sapiens OX=9606 GN=GALE PE=1 SV=2	0.001	4.092	5	2	2	2	348	38.3	6.73	3.87	2	other metabolic processes	cytosol	other molecular function	Pf16363	2582	ENSG00000117308	GALE	A0A024RAH5; B3KQ39; hsa:2582; Q14376; Q38G75; Q86W41; Q9BVE3; Q9UJB4	Galactose catabolism; Defective GALE causes EDG		2	0	114	127.6	154	128	108.2	114.5	116.8	112.6	63.6	142.9	112.6	107.4	121.5	105.9	146.8	128.9	148.3	184.9	High	High	High	High
FALSE	High	Master Protein	Q96CV9	Optineurin OS=Homo sapiens OX=9606 GN=OPTN PE=1 SV=3	0	5.937	4	2	2	2	577	65.9	5.17	2.68	2	cell organization and biogenesis;other metabolic processes;stress response;transport;signal transduction;other biological processes	other membranes;cytosol;ER/Golgi;nucleus;other cytoplasmic organelle;other cell component	other molecular function	Pf11577, Pf16516, Pf18414	10133	ENSG00000123240	OPTN	B3KP00; D3DRS4; D3DRS8; hsa:10133; Q5T672; Q5T673; Q5T674; Q5T675; Q7LDL9; Q8N562; Q96CV9; Q9UET9; Q9UEV4; Q9Y218	Regulation of PLK1 Activity at G2/M Transition; Activation of IRF3, IRF7 mediated by TBK1, IKK? (IKBKE); Regulation of TBK1, IKK? (IKBKE)-mediated activation of IRF3, IRF7 ; Regulation of TNFR1 signaling; TNFR1-induced NF-kappa-B signaling pathway; TICAM1-dependent activation of IRF3/IRF7; Regulation of TBK1, IKK?-mediated activation of IRF3, IRF7 upon TLR3 ligation; PINK1-PRKN Mediated Mitophagy…		10	0	114.2	100.7	114.1	121.6	93	88.3	93.9	108.3	85	76.5	73	82.9	74.3	79.3	102.6	83.6	85.3	80	High	High	High	High
FALSE	High	Master Protein	Q15155	BOS complex subunit NOMO1 OS=Homo sapiens OX=9606 GN=NOMO1 PE=1 SV=5	0	33.633	11	10	13	1	1222	134.2	5.81	33.84	10	cell organization and biogenesis	other membranes;cytosol;ER/Golgi	translation activity;other molecular function	Pf13620, Pf17802, Pf22898, Pf22902, Pf22904	23420	ENSG00000103512; ENSG00000274779	NOMO1	hsa:23420; P78421; Q15155; Q8IW21; Q96DG0			0	0	114.4	94.1	104.1	105.2	63.7	57.6	78.6	85.4	60.2	98.9	60	72.6	72.4	66.3	90.8	72	71.4	89.5	High	High	High	High
FALSE	High	Master Protein	Q92995	Ubiquitin carboxyl-terminal hydrolase 13 OS=Homo sapiens OX=9606 GN=USP13 PE=1 SV=2	0	4.949	3	2	2	2	863	97.3	5.53	2.4	2	cell cycle OR cell proliferation;protein metabolism;other metabolic processes;other biological processes	cytosol;nucleus	other molecular function	Pf00443, Pf00627, Pf02148, Pf17807	8975	ENSG00000058056	USP13	A8K2S3; B4DYF3; D3DNS2; hsa:8975; Q92995; Q96B25	Ub-specific processing proteases; Regulation of PTEN stability and activity		2	0	114.6	117.2	120.4	118.3	110.2	110.9	82.2	100.3	89.7	102	88.8	91.4	89.4	79.4	108.8	89.9	101.4	117.7	High	High	High	High
FALSE	High	Master Protein	Q99547	M-phase phosphoprotein 6 OS=Homo sapiens OX=9606 GN=MPHOSPH6 PE=1 SV=2	0	5.32	9	2	3	2	160	19	5.2	6.72	2	RNA metabolism OR transcription;other metabolic processes	cytosol;nucleus;other cell component	nucleic acid binding activity	Pf10175	10200	ENSG00000135698	MPHOSPH6	B2RAF0; hsa:10200; Q99547	Major pathway of rRNA processing in the nucleolus and cytosol		1	0	114.7	130.8	152	127	75.6	100.7	93.8	103.1	81.2	131.4	102.5	119.4	126.6	80.4	152.2	141.7	150.6	172	High	High	High	High
FALSE	High	Master Protein	Q5HYJ3	Protein FAM76B OS=Homo sapiens OX=9606 GN=FAM76B PE=1 SV=3	0	5.184	5	2	2	1	339	38.7	9.25	2.56	2		nucleus		Pf16046	143684	ENSG00000077458	FAM76B	B2R9C2; hsa:143684; Q5HYJ3; Q6PIU3; Q8TC53			0	0	114.7	103.9	116.6	113.7	86.2	84.7	77.8	95.3	72.4	110.3	92.3	100	109.7	82.6	123.1	104.5	117.4	141.3	High	High	High	High
FALSE	High	Master Protein	P41240	Tyrosine-protein kinase CSK OS=Homo sapiens OX=9606 GN=CSK PE=1 SV=1	0	11.415	8	3	3	3	450	50.7	7.06	8.83	3	cell organization and biogenesis;protein metabolism;other metabolic processes;developmental processes;signal transduction;other biological processes	plasma membrane;other membranes;cytosol;other cell component	kinase activity;other molecular function	Pf00017, Pf00018, Pf07714	1445	ENSG00000103653	CSK	hsa:1445; P41240; Q2M3N2; Q6FGZ6	Phosphorylation of CD3 and TCR zeta chains; PD-1 signaling; Signaling by BRAF and RAF1 fusions; Negative regulation of FLT3; GAB1 signalosome; Integrin signaling; Signaling by moderate kinase activity BRAF mutants; Paradoxical activation of RAF signaling by kinase inactive BRAF; Signaling downstream of RAS mutants; Signaling by RAF1 mutants; RHOH GTPase cycle; MAP2K and MAPK activation; Signaling…		13	0	115.1	103.2	124.9	109.1	74.1	84.4	110.4	84.6	65.1	115.5	66.3	84.3	138.1	94.8	133.6	125.4	103.7	126.3	High	High	High	High
FALSE	High	Master Protein	P08069	Insulin-like growth factor 1 receptor OS=Homo sapiens OX=9606 GN=IGF1R PE=1 SV=1	0	6.545	1	2	2	1	1367	154.7	5.8	6.24	2	cell organization and biogenesis;protein metabolism;other metabolic processes;stress response;transport;developmental processes;signal transduction;other biological processes	plasma membrane;other membranes;other cell component	signal transduction activity or receptor binding;transporter activity;kinase activity;other molecular function	Pf00757, Pf01030, Pf07714	3480	ENSG00000140443	IGF1R	B1B5Y2; hsa:3480; P08069; Q14CV2; Q9UCC0	Extra-nuclear estrogen signaling; Respiratory syncytial virus (RSV) attachment and entry; IRS-related events triggered by IGF1R; Signaling by Type 1 Insulin-like Growth Factor 1 Receptor (IGF1R); SHC-related events triggered by IGF1R		5	0	115.1	115.1	132.5	120.4	78.7	93.4	95.2	112.5	87.5	110.1	98.4	106	106.6	81.4	106	140.8	151	151.2	High	High	High	High
FALSE	High	Master Protein	Q9NVM9	Integrator complex subunit 13 OS=Homo sapiens OX=9606 GN=INTS13 PE=1 SV=2	0	9.893	5	4	5	4	706	80.2	6.7	5.99	4	cell cycle OR cell proliferation;cell organization and biogenesis;RNA metabolism OR transcription;other metabolic processes;other biological processes	nucleus;other cell component		Pf10221	55726	ENSG00000064102	INTS13	B4DNK1; hsa:55726; Q86WE2; Q96HM2; Q9BTX2; Q9NTB6; Q9NVM5; Q9NVM9	RNA polymerase II transcribes snRNA genes		1	0	115.2	101.7	128.1	110.4	85.3	96.1	80.1	88	62.8	114.2	90.7	101.5	109.2	90.2	124.3	125.6	106	128.1	High	High	High	High
FALSE	High	Master Protein	Q9UBB9	Tuftelin-interacting protein 11 OS=Homo sapiens OX=9606 GN=TFIP11 PE=1 SV=1	0	6.964	2	2	2	2	837	96.8	5.67	4.79	2	cell organization and biogenesis;DNA metabolism;RNA metabolism OR transcription;other metabolic processes;stress response;other biological processes	extracellular matrix;nucleus;other cell component	nucleic acid binding activity	Pf01585, Pf07842, Pf12457	24144	ENSG00000100109	TFIP11	hsa:24144; O95908; Q20WL0; Q5H8V8; Q9UBB9; Q9UGV7; Q9Y2Q8	mRNA Splicing - Major Pathway		1	0	115.2	113.9	132.8	122.8	94.6	96.4	91.6	100.2	82	100	82	93.3	94.1	74.5	110	103.5	96.8	115.5	High	High	High	High
FALSE	High	Master Protein	Q969X5	Endoplasmic reticulum-Golgi intermediate compartment protein 1 OS=Homo sapiens OX=9606 GN=ERGIC1 PE=1 SV=1	0	7.221	8	2	3	2	290	32.6	7.06	5.3	2	transport	other membranes;ER/Golgi;nucleus;other cell component		Pf07970, Pf13850	57222	ENSG00000113719	ERGIC1	hsa:57222; Q969X5; Q9H0L0; Q9H2J2; Q9ULN9			0	0	115.4	117.5	130.2	122.6	92.8	103.9	84	92.5	72.6	174.8	150.7	170.1	164.1	121.4	199.9	196.8	202.7	222.8	High	High	High	High
FALSE	High	Master Protein	O75128	Protein cordon-bleu OS=Homo sapiens OX=9606 GN=COBL PE=1 SV=2	0	9.191	2	2	3	2	1261	135.5	7.75	7.19	2	cell organization and biogenesis;developmental processes;other biological processes	plasma membrane;other membranes;cytoskeleton;other cell component	cytoskeletal activity	Pf02205, Pf09469	23242	ENSG00000106078	COBL	A4D257; A7E2B0; B7ZLW9; B9EGF8; hsa:23242; O75128; Q2T9J3; Q504Y4; Q86XA7; Q8N304; Q8TCM1			0	0	115.6	106.6	138.6	129.5	164.9	151	99	100.1	85.3	98.7	85.1	89.3	99.7	78.8	116.8	108	125.6	115	High	High	High	High
FALSE	High	Master Protein	O14618	Copper chaperone for superoxide dismutase OS=Homo sapiens OX=9606 GN=CCS PE=1 SV=1	0	6.236	7	2	2	2	274	29	5.58	5.18	2	protein metabolism;other metabolic processes;stress response	cytosol;nucleus;other cell component	other molecular function	Pf00080, Pf00403	9973	ENSG00000173992	CCS	hsa:9973; O14618; Q2M366; Q8NEV0	Detoxification of Reactive Oxygen Species		1	0	115.6	113.2	130.9	129.9	91.4	108.1	106.7	100.7	66.8	127.4	110.2	101.7	140.4	116.3	146	128.7	118.5	139.1	High	High	High	High
FALSE	High	Master Protein	P62314	Small nuclear ribonucleoprotein Sm D1 OS=Homo sapiens OX=9606 GN=SNRPD1 PE=1 SV=1	0	8.298	11	2	3	2	119	13.3	11.56	10.96	2	cell organization and biogenesis;RNA metabolism OR transcription;other metabolic processes	cytosol;nucleus;other cell component		Pf01423	6632	ENSG00000167088	SNRPD1	B5BTZ1; hsa:6632; P13641; P62314	mRNA Splicing - Major Pathway; snRNP Assembly; SARS-CoV-2 modulates host translation machinery; mRNA Splicing - Minor Pathway		4	0	115.7	104.8	131.2	109.6	79.5	71.2	75.4	90.8	75.3	97.4	77	93.4	100.7	76.5	115.1	114	95.8	125.1	High	High	High	High
FALSE	High	Master Protein	Q5T1V6	Probable ATP-dependent RNA helicase DDX59 OS=Homo sapiens OX=9606 GN=DDX59 PE=1 SV=1	0	9.16	5	2	2	2	619	68.8	7.44	6.1	2		nucleus;other cell component	nucleic acid binding activity;other molecular function	Pf00270, Pf00271, Pf04438	83479	ENSG00000118197	DDX59	hsa:83479; Q5T1V6; Q6PJL2; Q8IVW3; Q9H0W3			0	0	115.8	100	112.7	112.9	92.1	93.9	77.2	95.6	62.6	96.4	80.6	91	99.6	90.4	121.7	96.9	103.2	119	High	High	High	High
FALSE	High	Master Protein	Q96MW1	Coiled-coil domain-containing protein 43 OS=Homo sapiens OX=9606 GN=CCDC43 PE=1 SV=2	0	9.919	15	2	5	2	224	25.2	4.92	18.15	2		cytosol			124808	ENSG00000180329	CCDC43	C9JVK9; hsa:124808; Q96MW1			0	0	116	108.5	113.6	117.2	73.8	104.4	112	109.2	62.1	104.3	87.5	80.4	123.6	95.5	133.8	112.4	100.3	117.8	High	High	High	High
FALSE	High	Master Protein	Q12972	Nuclear inhibitor of protein phosphatase 1 OS=Homo sapiens OX=9606 GN=PPP1R8 PE=1 SV=2	0	8.887	9	2	4	2	351	38.5	7.37	14	2	cell cycle OR cell proliferation;RNA metabolism OR transcription;other metabolic processes	nucleus;other cell component	enzyme regulator activity;nucleic acid binding activity;other molecular function	Pf00498	5511	ENSG00000117751	PPP1R8	hsa:5511; Q12972; Q5TEJ2; Q5TEJ4; Q5TIF2; Q6PKF6; Q9UBH1; Q9UBZ0	mRNA Splicing - Major Pathway		1	0	116.1	117.3	130.6	112.3	97.9	101.9	86.5	93.7	67.1	110.6	81.4	90.5	96.2	94.4	134.4	116.8	120.3	126.2	High	High	High	High
FALSE	High	Master Protein	O75817	Ribonuclease P protein subunit p20 OS=Homo sapiens OX=9606 GN=POP7 PE=1 SV=2	0	12.445	16	2	3	2	140	15.6	8.94	10.34	2	RNA metabolism OR transcription;other metabolic processes	nucleus;other cell component	nucleic acid binding activity;other molecular function	Pf12328	10248	ENSG00000172336	POP7	A4D2E0; hsa:10248; O75817; Q9BV74	tRNA processing in the nucleus		1	0	116.3	121.6	129.9	137.3	120.4	135	93.3	96.2	84	92.2	78.3	84.4	89.4	76.2	111	97.3	104.8	113.1	High	High	High	High
FALSE	High	Master Protein	Q05209	Tyrosine-protein phosphatase non-receptor type 12 OS=Homo sapiens OX=9606 GN=PTPN12 PE=1 SV=3	0	10.149	5	3	3	3	780	88.1	5.62	7.47	3	protein metabolism;other metabolic processes;other biological processes	cytosol;cytoskeleton;nucleus;other cell component	other molecular function	Pf00102	5782	ENSG00000127947	PTPN12	A4D1C5; B4DKY2; E9PBR5; E9PEH9; hsa:5782; Q05209; Q16130; Q59FD6; Q75MN8; Q86XU4	Signaling by PDGF; SHC1 events in ERBB2 signaling; Downregulation of ERBB2 signaling; EGFR downregulation; Interleukin-37 signaling; Constitutive Signaling by Overexpressed ERBB2		6	0	116.4	111.5	124.5	127.2	81.5	74.3	80.5	97.4	75	105.1	89.8	83.9	102.1	85.7	110.8	97	94.5	115.7	High	High	High	High
FALSE	High	Master Protein	O95989	Diphosphoinositol polyphosphate phosphohydrolase 1 OS=Homo sapiens OX=9606 GN=NUDT3 PE=1 SV=1	0	9.292	25	3	3	3	172	19.5	6.34	6.92	3	cell-cell signaling;RNA metabolism OR transcription;other metabolic processes	cytosol;nucleus;other cell component	other molecular function	Pf00293	11165	ENSG00000272325	NUDT3	B2R8N4; hsa:11165; O95989	Synthesis of pyrophosphates in the cytosol		1	0	116.4	128.2	125.2	116.3	91	97	78.5	99.8	62	390.5	87.6	128.4	100	89.3	245.8	107.1	115	118.5	High	High	High	High
FALSE	High	Master Protein	P16298	Serine/threonine-protein phosphatase 2B catalytic subunit beta isoform OS=Homo sapiens OX=9606 GN=PPP3CB PE=1 SV=2	0	15.667	7	4	8	1	524	59	5.91	17.46	4	cell cycle OR cell proliferation;cell organization and biogenesis;protein metabolism;other metabolic processes;transport;developmental processes;signal transduction;other biological processes	plasma membrane;other membranes;cytosol;cytoskeleton;nucleus;other cell component	other molecular function	Pf00149	5532	ENSG00000107758	PPP3CB	hsa:5532; P16298; P16299; Q5F2F9; Q8N1F0; Q8N3W4	FCERI mediated Ca+2 mobilization; Ca2+ pathway; CLEC7A (Dectin-1) induces NFAT activation; Calcineurin activates NFAT; DARPP-32 events; ROBO receptors bind AKAP5		6	0	116.6	116.1	130.3	127.5	77.2	106.1	97	104.3	91.5	70	71.4	71	79.4	75.7	100.8	77.7	80.8	82.2	High	High	High	High
FALSE	High	Master Protein	O75431	Metaxin-2 OS=Homo sapiens OX=9606 GN=MTX2 PE=1 SV=1	0	16.093	15	3	7	3	263	29.7	6.29	18.42	3	cell organization and biogenesis;transport	other membranes;mitochondrion;nucleus;other cell component		Pf10568, Pf17171	10651	ENSG00000128654	MTX2	A8JZZ4; hsa:10651; O75431; Q53S50; Q53SQ2; Q5M7Z6; Q8IZ68	Mitochondrial protein import; Cristae formation		2	0	116.7	112.9	153.7	131	92.7	115.5	96.3	113.1	80.9	136.3	97.5	95.6	108.5	95.7	129.8	109.2	111.2	123.2	High	High	High	High
FALSE	High	Master Protein	P23508	Colorectal mutant cancer protein OS=Homo sapiens OX=9606 GN=MCC PE=1 SV=2	0.002	3.429	2	2	2	2	829	93	5.52	4.14	2	signal transduction;other biological processes	plasma membrane;other membranes;cytosol;nucleus;other cell component	other molecular function	Pf10506	4163	ENSG00000171444	MCC	D3DT05; hsa:4163; P23508; Q6ZR04			0	0	116.8	112	127.7	131.4	100.4	115	100.4	112.1	89.5	148.3	117.7	120.9	150.3	119.8	153.6	154.1	153.6	188.7	High	High	High	High
FALSE	High	Master Protein	P33552	Cyclin-dependent kinases regulatory subunit 2 OS=Homo sapiens OX=9606 GN=CKS2 PE=1 SV=1	0	9.421	22	2	6	1	79	9.9	8.46	15.4	2	cell cycle OR cell proliferation;cell organization and biogenesis;other biological processes	other cell component	enzyme regulator activity;other molecular function	Pf01111	1164	ENSG00000123975	CKS2	hsa:1164; P33552; Q6FGI9; Q6LET5			0	0	116.9	104.7	113.1	113.6	70	70.4	81	93.7	59.5	49.5	40.4	48.2	41.5	40.8	56	56.8	63.1	58	High	High	High	High
FALSE	High	Master Protein	O14578	Citron Rho-interacting kinase OS=Homo sapiens OX=9606 GN=CIT PE=1 SV=2	0	8.611	1	3	6	3	2027	231.3	6.57	4.46	3	cell cycle OR cell proliferation;developmental processes;other biological processes	cytosol	enzyme regulator activity;kinase activity;other molecular function	Pf00069, Pf00169, Pf00433, Pf00780	11113	ENSG00000122966	CIT	hsa:11113; O14578; Q2M5E1; Q6XUH8; Q86UQ9; Q9UPZ7	RHOC GTPase cycle; RHOA GTPase cycle; RAC1 GTPase cycle; RHOB GTPase cycle; RHO GTPases activate CIT		5	0	117.2	100.2	127.7	118.9	89.2	103.9	89.2	111.2	76.7	93.1	75.3	72.7	94.1	65.5	107.9	98.9	98.6	112.9	High	High	High	High
FALSE	High	Master Protein	Q9Y3C1	Nucleolar protein 16 OS=Homo sapiens OX=9606 GN=NOP16 PE=1 SV=2	0	7.975	12	3	6	3	178	21.2	9.94	14.2	3	other biological processes	nucleus;other cell component		Pf09420	51491	ENSG00000048162	NOP16	B4DV13; D6RGD3; hsa:51491; Q05D05; Q6IAI6; Q6PIM0; Q8IXL5; Q9Y3C1			0	0	117.3	119.3	125	95.9	83.5	92.7	78.9	106.3	72.8	129.9	95.4	107.1	110.8	87	132.3	130.6	144.9	158	High	High	High	High
FALSE	High	Master Protein	Q9BZE1	Large ribosomal subunit protein mL37 OS=Homo sapiens OX=9606 GN=MRPL37 PE=1 SV=2	0	5.557	4	2	4	2	423	48.1	8.59	6.81	2	protein metabolism;other metabolic processes	other membranes;mitochondrion;translational apparatus	other molecular function	Pf07147	51253	ENSG00000116221	MRPL37	hsa:51253; Q96Q67; Q9BWR1; Q9BZE1; Q9P0P3	Mitochondrial translation initiation; Mitochondrial translation elongation; Mitochondrial translation termination		3	0	117.3	132.3	145.8	125.2	107	122.7	102.3	131.4	73	170.3	127.6	121	125.2	105.4	152	159.7	160.4	176.7	High	High	High	High
FALSE	High	Master Protein	Q9UN81	LINE-1 retrotransposable element ORF1 protein OS=Homo sapiens OX=9606 GN=L1RE1 PE=1 SV=1	0	7.422	9	2	2	2	338	40	9.51	5.87	2	other biological processes	nucleus;other cell component	nucleic acid binding activity;other molecular function	Pf02994, Pf17489, Pf17490			L1RE1	Q15605; Q9UN81			0	0	117.5	100.1	118.1	110.9	77.5	91.8	66.8	94.5	67.4	64.9	54.2	64.1	59.5	47	86.9	64.8	64.2	70	High	High	High	High
FALSE	High	Master Protein	Q9NPQ8	Synembryn-A OS=Homo sapiens OX=9606 GN=RIC8A PE=1 SV=3	0	9.472	6	2	4	2	531	59.7	5.33	15.49	2	cell adhesion;cell organization and biogenesis;developmental processes;signal transduction;other biological processes	plasma membrane;other membranes;other cell component	enzyme regulator activity;other molecular function	Pf10165	60626	ENSG00000177963	RIC8A	hsa:60626; Q0P508; Q2T9J1; Q7Z352; Q96EZ1; Q96SZ2; Q9H064; Q9H5H3; Q9H9E7; Q9NPQ8			0	0	117.6	108.4	131.6	134.6	100	111.8	87	104.4	67.4	97.2	78.2	90.8	81.1	80.6	91.4	95.4	100.9	113.5	High	High	High	High
FALSE	High	Master Protein	P61586	Transforming protein RhoA OS=Homo sapiens OX=9606 GN=RHOA PE=1 SV=1	0	18.606	25	3	42	1	193	21.8	6.1	123.12	3	cell adhesion;cell cycle OR cell proliferation;cell organization and biogenesis;stress response;developmental processes;signal transduction;other biological processes	plasma membrane;other membranes;cytosol;cytoskeleton;ER/Golgi;nucleus;other cytoplasmic organelle;other cell component	cytoskeletal activity;other molecular function	Pf00071	387	ENSG00000067560	RHOA	hsa:387; P06749; P61586; Q53HM4; Q5U024; Q9UDJ0; Q9UEJ4	Neutrophil degranulation; VEGFA-VEGFR2 Pathway; RHOC GTPase cycle; RHOA GTPase cycle; G alpha (12/13) signalling events; RHO GTPases Activate Formins; EPHB-mediated forward signaling; GPVI-mediated activation cascade; PI3K/AKT activation; ERBB2 Regulates Cell Motility; RHO GTPases activate CIT; G beta:gamma signalling through PI3Kgamma; PCP/CE pathway; RHO GTPases Activate Rhotekin and Rhophilins…		26	0	117.7	104.7	143.9	149.7	80.4	111.3	100.6	101.5	68.2	106.5	105.6	126.3	95.6	85.6	123.7	117.1	128.8	115.2	High	High	High	High
FALSE	High	Master Protein	Q8NDZ4	Divergent protein kinase domain 2A OS=Homo sapiens OX=9606 GN=DIPK2A PE=1 SV=1	0	6.404	5	2	2	2	430	49.5	8.53	4.81	2	cell cycle OR cell proliferation;developmental processes;other biological processes	non-structural extracellular;other membranes;ER/Golgi		Pf12260	205428	ENSG00000181744	DIPK2A	B2RCF2; B7Z1W3; hsa:205428; Q8NDZ4			0	0	118	108.9	125	123.1	94.3	92	83.7	119.2	74.1	118.7	98.5	102.3	105.2	84.3	118.1	108	121.5	133.6	High	High	High	High
FALSE	High	Master Protein	Q14004	Cyclin-dependent kinase 13 OS=Homo sapiens OX=9606 GN=CDK13 PE=1 SV=2	0	4.95	1	3	4	2	1512	164.8	9.69	6.92	3	RNA metabolism OR transcription;other metabolic processes;other biological processes	non-structural extracellular;cytosol;ER/Golgi;nucleus;other cell component	kinase activity;other molecular function	Pf00069	8621	ENSG00000065883	CDK13	hsa:8621; Q14004; Q53G78; Q6DKQ9; Q75MH4; Q75MH5; Q96JN4; Q9H4A0; Q9H4A1; Q9UDR4	Neutrophil degranulation; TP53 Regulates Transcription of DNA Repair Genes		2	0	118	109.8	135.8	100.4	56.5	76.6	85.8	118.7	92.2	128.3	106.9	114	129.3	79.9	136.2	151.4	168.3	185.8	High	High	High	High
FALSE	High	Master Protein	O94973	AP-2 complex subunit alpha-2 OS=Homo sapiens OX=9606 GN=AP2A2 PE=1 SV=2	0	31.392	11	8	16	5	939	103.9	6.96	40.43	8	transport	plasma membrane;other membranes;cytosol;other cytoplasmic organelle;other cell component	other molecular function	Pf01602, Pf02296, Pf02883	161	ENSG00000183020	AP2A2	hsa:161; O75403; O94973; Q53ET1; Q96SI8	MHC class II antigen presentation; Potential therapeutics for SARS; Recycling pathway of L1; Neutrophil degranulation; Cargo recognition for clathrin-mediated endocytosis; WNT5A-dependent internalization of FZD4; EPH-ephrin mediated repulsion of cells; LDL clearance; Nef Mediated CD4 Down-regulation; Retrograde neurotrophin signalling; Nef Mediated CD8 Down-regulation; WNT5A-dependent internaliza…		14	0	118.7	118.8	126.5	143	98.2	118.2	103.3	126.6	88.2	137	123.2	146.4	143.3	108.8	154.8	173.6	159.8	180.9	High	High	High	High
FALSE	High	Master Protein	Q9UQB8	Brain-specific angiogenesis inhibitor 1-associated protein 2 OS=Homo sapiens OX=9606 GN=BAIAP2 PE=1 SV=1	0	8.119	5	2	2	2	552	60.8	8.9	5.93	2	cell organization and biogenesis;developmental processes;signal transduction;other biological processes	plasma membrane;other membranes;cytosol;cytoskeleton;nucleus;other cell component	other molecular function	Pf07653, Pf08397	10458	ENSG00000175866	BAIAP2	hsa:10458; O43858; Q53HB1; Q86WC1; Q8N5C0; Q96CR7; Q9UBR3; Q9UQ43; Q9UQB8	RAC1 GTPase cycle; Regulation of actin dynamics for phagocytic cup formation; FCGR3A-mediated phagocytosis; CDC42 GTPase cycle; RHO GTPases Activate WASPs and WAVEs; RAC3 GTPase cycle; VEGFA-VEGFR2 Pathway		7	0	118.7	128.8	135.3	110.6	96.9	111.7	89.1	109.3	69.2	106.3	82.1	84.8	111.4	81	116.2	103.9	107.4	117.2	High	High	High	High
FALSE	High	Master Protein	Q9UPW5	Cytosolic carboxypeptidase 1 OS=Homo sapiens OX=9606 GN=AGTPBP1 PE=1 SV=3	0	6.101	3	2	2	2	1226	138.4	6.15	2.75	2	cell organization and biogenesis;protein metabolism;other metabolic processes;transport;developmental processes;other biological processes	cytosol;mitochondrion;nucleus;other cell component	cytoskeletal activity;other molecular function	Pf00246, Pf18027	23287	ENSG00000135049	AGTPBP1	B4DIT6; B4DRZ8; hsa:23287; Q5VV80; Q63HM7; Q658P5; Q6P9D6; Q9H8U6; Q9H9W8; Q9NVK1; Q9UPW5	Carboxyterminal post-translational modifications of tubulin		1	0	118.9	126.9	141.3	128.1	96.6	101.7	100.4	107	90.4	96.4	72.6	88.2	97.8	77.7	111.3	108.7	104.9	131.6	High	High	High	High
FALSE	High	Master Protein	Q14149	MORC family CW-type zinc finger protein 3 OS=Homo sapiens OX=9606 GN=MORC3 PE=1 SV=3	0	14.647	6	4	4	4	939	107	5.6	8.32	4	protein metabolism;other metabolic processes;stress response;developmental processes;other biological processes	nucleus;other cell component	nucleic acid binding activity;other molecular function	Pf07496, Pf13589, Pf17942	23515	ENSG00000159256	MORC3	A8KA92; hsa:23515; Q14149; Q9UEZ2			0	0	119.1	117.8	140.6	138.5	89.7	84.5	92.3	97.2	79.5	116.3	98.5	112.7	107.2	84.5	134.2	119.3	101.9	130.4	High	High	High	High
FALSE	High	Master Protein	Q9UPU5	Ubiquitin carboxyl-terminal hydrolase 24 OS=Homo sapiens OX=9606 GN=USP24 PE=1 SV=3	0	13.267	2	4	7	4	2620	294.2	6.14	16.96	4	protein metabolism;other metabolic processes	cytosol;nucleus	other molecular function	Pf00443, Pf22900	23358	ENSG00000162402	USP24	hsa:23358; Q6ZSY2; Q8N2Y4; Q9NXD1; Q9UPU5	Ub-specific processing proteases		1	0	119.1	119.8	118.4	121.8	95.9	115.2	85.8	101	67.9	116.1	83.4	96	104	81.8	130.4	105.7	105.6	113.9	High	High	High	High
FALSE	High	Master Protein	Q8WUD4	Coiled-coil domain-containing protein 12 OS=Homo sapiens OX=9606 GN=CCDC12 PE=1 SV=1	0	7.386	14	2	2	2	166	19.2	7.34	7.48	2		nucleus		Pf08315	151903	ENSG00000160799	CCDC12	hsa:151903; Q8N8I4; Q8WUD4	mRNA Splicing - Major Pathway		1	0	119.1	129.2	136	131.6	127.2	140.5	99.6	112.1	85.3	110.6	86.5	98.6	111.9	89.8	123.3	110.4	110.6	119.1	High	High	High	High
FALSE	High	Master Protein	Q9NZW5	Protein PALS2 OS=Homo sapiens OX=9606 GN=PALS2 PE=1 SV=2	0	20.309	14	6	11	4	540	61.1	6.18	20	6	cell organization and biogenesis	plasma membrane;other membranes;other cell component		Pf00595, Pf00625, Pf02828, Pf07653	51678	ENSG00000105926	PALS2	A4D157; hsa:51678; Q9H0E1; Q9NZW5			0	1	119.2	122.1	150.8	142.9	97.5	108	96.2	111.6	78.4	162.7	140.3	161.6	151.3	118.1	172.4	189	203.3	220.5	High	High	High	High
FALSE	High	Master Protein	Q5W0V3	FHF complex subunit HOOK interacting protein 2A OS=Homo sapiens OX=9606 GN=FHIP2A PE=1 SV=1	0	8.476	3	2	2	2	765	86.5	5.29	5.85	2				Pf10257, Pf19311, Pf19314	57700	ENSG00000151553	FHIP2A	hsa:57700; Q5H9P7; Q5W0V2; Q5W0V3; Q8IY76; Q9HCH2			0	0	119.6	133.2	130.2	113.6	119	121.4	101.2	87.1	69.8	84.1	62.1	58.9	112	78.6	96.5	97.7	95	110.8	High	High	High	High
FALSE	High	Master Protein	Q68CZ6	HAUS augmin-like complex subunit 3 OS=Homo sapiens OX=9606 GN=HAUS3 PE=1 SV=1	0	7.25	4	3	3	3	603	69.6	5.55	4.27	3	cell cycle OR cell proliferation;cell organization and biogenesis;other biological processes	cytosol;cytoskeleton		Pf14932	79441	ENSG00000214367	HAUS3	B4DF64; hsa:79441; O43606; Q68CZ6; Q8TAZ5; Q9BTJ9	Recruitment of NuMA to mitotic centrosomes; Regulation of PLK1 Activity at G2/M Transition; Loss of Nlp from mitotic centrosomes; Recruitment of mitotic centrosome proteins and complexes; Anchoring of the basal body to the plasma membrane; AURKA Activation by TPX2		7	0	119.7	119.2	128.6	124.5	89.1	115.1	91.4	114.8	84.3	87.7	88.7	97.6	91.5	91	117.5	97.4	77	106.3	High	High	High	High
FALSE	High	Master Protein	Q53ET0	CREB-regulated transcription coactivator 2 OS=Homo sapiens OX=9606 GN=CRTC2 PE=1 SV=2	0	7.89	6	2	3	2	693	73.3	7.11	5.04	2	cell organization and biogenesis;other metabolic processes;other biological processes	nucleus;other cell component	other molecular function	Pf12884, Pf12885, Pf12886	200186	ENSG00000160741	CRTC2	hsa:200186; Q53ET0; Q6UUV8; Q7Z3X7; Q8N332	Circadian Clock; Heme signaling; Transcriptional activation of mitochondrial biogenesis		3	0	119.9	115.5	145.1	139.8	102.8	102.7	102	118.4	93.3	107.6	106.5	106.7	97.5	96.4	114.7	107.9	93.6	121.1	High	High	High	High
FALSE	High	Master Protein	O43920	NADH dehydrogenase [ubiquinone] iron-sulfur protein 5 OS=Homo sapiens OX=9606 GN=NDUFS5 PE=1 SV=3	0	6.365	18	2	7	2	106	12.5	9.14	12.35	2	cell organization and biogenesis;other metabolic processes;transport	other membranes;mitochondrion	transporter activity	Pf10200	4725	ENSG00000168653	NDUFS5	hsa:4725; O43920	Complex I biogenesis		2	0	119.9	110.2	127.8	114	80	86.3	83.3	105.8	67.7	138.1	95.6	119.5	105.9	73.5	134.7	131.4	149.3	154.8	High	High	High	High
FALSE	High	Master Protein	P53634	Dipeptidyl peptidase 1 OS=Homo sapiens OX=9606 GN=CTSC PE=1 SV=2	0	12.827	7	2	5	2	463	51.8	6.99	11.97	2	protein metabolism;other metabolic processes;other biological processes	non-structural extracellular;other membranes;cytoskeleton;ER/Golgi;nucleus;other cytoplasmic organelle;other cell component	enzyme regulator activity;other molecular function	Pf00112, Pf08773	1075	ENSG00000109861	CTSC	A8K7V2; B5MDD5; hsa:1075; P53634; Q2HIY8; Q53G93; Q71E75; Q71E76; Q7M4N9; Q7Z3G7; Q7Z5U7; Q8WY99; Q8WYA7; Q8WYA8	Neutrophil degranulation; MHC class II antigen presentation; COPII-mediated vesicle transport; Cargo concentration in the ER		4	0	120.5	100.2	118	121.2	88.6	95.6	79.7	96.7	68.1	100.5	89.4	95.1	95.2	80	124.2	106.6	110.7	132	High	High	High	High
FALSE	High	Master Protein	Q9BQC3	2-(3-amino-3-carboxypropyl)histidine synthase subunit 2 OS=Homo sapiens OX=9606 GN=DPH2 PE=1 SV=1	0	16.468	13	4	6	4	489	52.1	5.53	13.25	4	protein metabolism;other metabolic processes	cytosol;other cell component	other molecular function	Pf01866	1802	ENSG00000132768	DPH2	A8MVC9; B2RDE3; B4DNI8; hsa:1802; O60623; Q9BQC3	Synthesis of diphthamide-EEF2		1	0	120.6	118.3	140.1	130.1	102	102.6	96.2	118.5	74.1	99.4	85	91.1	105.1	92.4	120.9	89.2	83.1	98.7	High	High	High	High
FALSE	High	Master Protein	O14976	Cyclin-G-associated kinase OS=Homo sapiens OX=9606 GN=GAK PE=1 SV=2	0	7.053	2	2	2	2	1311	143.1	5.73	5.24	2	cell organization and biogenesis;protein metabolism;other metabolic processes;transport;other biological processes	cytosol;ER/Golgi;other cell component	kinase activity;other molecular function	Pf00069, Pf10409	2580	ENSG00000178950	GAK	hsa:2580; O14976; Q5U4P5; Q9BVY6	Golgi Associated Vesicle Biogenesis; Clathrin-mediated endocytosis		2	0	120.8	117.7	138.3	125.9	104.5	104.1	97.2	103.3	79.4	99.8	86.5	94.7	97.1	88.8	109.6	107.5	88.9	114.1	High	High	High	High
FALSE	High	Master Protein	Q66K74	Microtubule-associated protein 1S OS=Homo sapiens OX=9606 GN=MAP1S PE=1 SV=2	0	8.928	3	2	4	2	1059	112.1	7.3	10.9	2	cell cycle OR cell proliferation;cell organization and biogenesis;other metabolic processes;transport;developmental processes;other biological processes	cytosol;cytoskeleton;nucleus;other cell component	cytoskeletal activity;nucleic acid binding activity;other molecular function		55201	ENSG00000130479	MAP1S	B4DH53; hsa:55201; Q27QB1; Q66K74; Q6NXF1; Q8N3L8; Q8N3W5; Q8NI88; Q96H94; Q96IT4; Q96SP8; Q9BRC6; Q9H928; Q9NVK7			0	0	121.2	109.8	150.4	123.1	100.7	107.5	84.4	110.6	64	81.3	85.9	99.3	92.3	90.1	101.5	86.9	85.1	114.7	High	High	High	High
FALSE	High	Master Protein	Q92796	Disks large homolog 3 OS=Homo sapiens OX=9606 GN=DLG3 PE=1 SV=2	0	6.017	3	2	2	2	817	90.3	7.03	2.76	2	cell adhesion;cell-cell signaling;other biological processes	plasma membrane;other membranes;cytosol;other cell component	signal transduction activity or receptor binding;other molecular function	Pf00018, Pf00595, Pf00625, Pf10600	1741	ENSG00000082458	DLG3	B4E0H1; D3DVU5; hsa:1741; Q5JUW6; Q5JUW7; Q92796; Q9ULI8	Assembly and cell surface presentation of NMDA receptors; RAF/MAP kinase cascade; Neurexins and neuroligins; Ras activation upon Ca2+ influx through NMDA receptor; Unblocking of NMDA receptors, glutamate binding and activation; Synaptic adhesion-like molecules; Negative regulation of NMDA receptor-mediated neuronal transmission; Long-term potentiation; NrCAM interactions; Activation of Ca-permeab…		10	0	121.2	120.9	130.6	114.4	91.9	90.9	96.4	107.6	72.5	105.8	89.5	107.6	98.3	83.3	117.3	127.9	148.4	145.5	High	High	High	High
FALSE	High	Master Protein	O60294	tRNA wybutosine-synthesizing protein 4 OS=Homo sapiens OX=9606 GN=LCMT2 PE=1 SV=3	0	5.821	5	2	2	2	686	75.6	6.73	3.38	2	RNA metabolism OR transcription;other metabolic processes	other cell component	other molecular function	Pf04072	9836	ENSG00000168806	LCMT2	hsa:9836; O60294; Q4JFT6; Q96B55; Q9NR10	Synthesis of wybutosine at G37 of tRNA(Phe)		1	0	121.3	126.1	150.4	133.2	102.4	111.3	99.2	112.1	80	107.4	83.6	103.8	89.8	86.2	117.4	94.5	112.8	122.2	High	High	High	High
FALSE	High	Master Protein	Q8TAG9	Exocyst complex component 6 OS=Homo sapiens OX=9606 GN=EXOC6 PE=1 SV=3	0	8.315	3	2	2	2	804	93.7	6.2	7.19	2	cell cycle OR cell proliferation;cell organization and biogenesis;transport	plasma membrane;other membranes;cytosol;other cell component		Pf04091, Pf20651	54536	ENSG00000138190	EXOC6	E9PHI3; hsa:54536; Q5VXH8; Q8TAG9; Q9NZ24	Translocation of SLC2A4 (GLUT4) to the plasma membrane; Insulin processing; VxPx cargo-targeting to cilium		3	0	121.4	111.2	126.6	133.1	94.6	105.5	89.4	111.5	79.8	90.7	77.7	94.7	71.7	72.3	95.8	90.6	100.7	109.1	High	High	High	High
FALSE	High	Master Protein	O60287	Nucleolar pre-ribosomal-associated protein 1 OS=Homo sapiens OX=9606 GN=URB1 PE=1 SV=4	0	8.188	1	2	3	2	2271	254.2	6.47	11.49	2	RNA metabolism OR transcription;other metabolic processes	nucleus		Pf11707, Pf16201	9875	ENSG00000142207	URB1	D3DSE5; hsa:9875; O60287; Q96NX1; Q9NYQ1			0	0	121.4	131	152.6	138.2	86	90.3	91.3	115.8	87.5	129.9	90.5	96.6	112.3	74.2	117.1	137.2	165	174.9	High	High	High	High
FALSE	High	Master Protein	Q8NHQ9	ATP-dependent RNA helicase DDX55 OS=Homo sapiens OX=9606 GN=DDX55 PE=1 SV=3	0	9.009	5	2	4	2	600	68.5	9.25	13.26	2		cytosol;nucleus	other molecular function	Pf00270, Pf00271, Pf13959	57696	ENSG00000111364	DDX55	hsa:57696; Q658L6; Q8IYH0; Q8NHQ9; Q9HCH7			0	0	121.6	112.9	145.6	131.1	111.1	114.2	101.6	101.1	71.5	96.1	84.4	87.8	85.3	78.2	99.6	102.2	98.5	117.7	High	High	High	High
FALSE	High	Master Protein	Q13608	Peroxisomal ATPase PEX6 OS=Homo sapiens OX=9606 GN=PEX6 PE=1 SV=2	0	7.038	4	3	3	3	980	104	6.34	4.39	3	cell organization and biogenesis;other metabolic processes;transport;other biological processes	other membranes;cytosol;other cytoplasmic organelle;other cell component	transporter activity;other molecular function	Pf00004	5190	ENSG00000124587	PEX6	hsa:5190; Q13608; Q5T8W1; Q8WYQ0; Q8WYQ1; Q8WYQ2; Q99476	Peroxisomal protein import		1	0	121.9	139.4	143.1	143.2	131.8	107	92.7	108.6	82	105	91.9	105.1	104.2	86.1	130.6	120.3	111	130.3	High	High	High	High
FALSE	High	Master Protein	P42345	Serine/threonine-protein kinase mTOR OS=Homo sapiens OX=9606 GN=MTOR PE=1 SV=1	0	10.611	1	3	4	3	2549	288.7	7.17	4.85	3	cell organization and biogenesis;protein metabolism;other metabolic processes;stress response;developmental processes;signal transduction;other biological processes	other membranes;cytosol;mitochondrion;ER/Golgi;nucleus;other cytoplasmic organelle;other cell component	translation activity;nucleic acid binding activity;kinase activity;other molecular function	Pf00454, Pf02259, Pf02260, Pf08771, Pf11865	2475	ENSG00000198793	MTOR	hsa:2475; P42345; Q4LE76; Q5TER1; Q6LE87; Q96QG3; Q9Y4I3	Constitutive Signaling by AKT1 E17K in Cancer; mTORC1-mediated signalling; Amino acids regulate mTORC1; TP53 Regulates Metabolic Genes; Regulation of PTEN gene transcription; Macroautophagy; Energy dependent regulation of mTOR by LKB1-AMPK; PIP3 activates AKT signaling; Regulation of TP53 Degradation; High laminar flow shear stress activates signaling by PIEZO1 and PECAM1:CDH5:KDR in endothelial …	TSLP signaling pathway	15	0	122.1	126	118.9	113.1	113.4	106	92.3	102.6	76.6	125.8	114.8	115.9	119.8	97.9	123.2	119	136.9	141.3	High	High	High	High
FALSE	High	Master Protein	Q9HB21	Pleckstrin homology domain-containing family A member 1 OS=Homo sapiens OX=9606 GN=PLEKHA1 PE=1 SV=2	0	7.061	6	2	2	2	404	45.5	8.56	4.9	2	cell organization and biogenesis;other metabolic processes;stress response;developmental processes;signal transduction;other biological processes	plasma membrane;other membranes;cytosol;nucleus;other cell component	other molecular function	Pf00169	59338	ENSG00000107679	PLEKHA1	B3KQ55; D3DRE2; hsa:59338; Q9BVK0; Q9HB21	Synthesis of PIPs at the plasma membrane		1	0	122.4	110.6	127.7	119.4	91.2	90.6	85.8	95.5	80.2	77.5	65.4	65.3	60.4	63.1	83.3	79.8	76.2	96.1	High	High	High	High
FALSE	High	Master Protein	P23458	Tyrosine-protein kinase JAK1 OS=Homo sapiens OX=9606 GN=JAK1 PE=1 SV=2	0	4.973	2	2	2	2	1154	133.2	7.55	4.41	2	protein metabolism;other metabolic processes;stress response;signal transduction;other biological processes	plasma membrane;other membranes;cytosol;cytoskeleton;nucleus;other cytoplasmic organelle;other cell component	signal transduction activity or receptor binding;kinase activity;other molecular function	Pf07714, Pf17887, Pf18377, Pf18379, Pf21990	3716	ENSG00000162434	JAK1	hsa:3716; P23458; Q59GQ2; Q9UD26	Potential therapeutics for SARS; ISG15 antiviral mechanism; SARS-CoV-2 activates/modulates innate and adaptive immune responses; Interleukin receptor SHC signaling; RAF/MAP kinase cascade; Interleukin-7 signaling; Interleukin-10 signaling; Interleukin-4 and Interleukin-13 signaling; Interleukin-6 signaling; Regulation of IFNG signaling; Regulation of IFNA/IFNB signaling; Signaling by CSF3 (G-CSF)…		29	0	122.4	122.5	133.3	122.8	103.4	116	98.7	92	75.9	109	92.3	107.2	97.3	76.6	126.1	130.8	137.6	148.4	High	High	High	High
FALSE	High	Master Protein	O60678	Protein arginine N-methyltransferase 3 OS=Homo sapiens OX=9606 GN=PRMT3 PE=1 SV=4	0	12.677	8	3	4	3	531	59.9	5.35	12.19	3	cell organization and biogenesis;other metabolic processes;other biological processes	cytosol;nucleus;other cell component	translation activity;other molecular function	Pf06325, Pf21137, Pf21336, Pf22528	10196	ENSG00000185238	PRMT3	A0A0A0MSN7; B4DUC7; hsa:10196; O60678	RMTs methylate histone arginines; Protein methylation		2	0	122.5	117.6	136.2	117.9	114.4	103.4	85	108.5	76.4	122.3	104	133.2	130.5	115.8	152.5	137.2	110.1	144.3	High	High	High	High
FALSE	High	Master Protein	Q9BYD1	Large ribosomal subunit protein uL13m OS=Homo sapiens OX=9606 GN=MRPL13 PE=1 SV=1	0	8.067	14	2	3	2	178	20.7	9.16	8.88	2	protein metabolism;other metabolic processes;other biological processes	other membranes;mitochondrion;translational apparatus	nucleic acid binding activity;other molecular function	Pf00572	28998	ENSG00000172172	MRPL13	B2R4R8; hsa:28998; Q9BYD1; Q9UI04	Mitochondrial translation initiation; Mitochondrial translation elongation; Mitochondrial translation termination		3	0	122.7	113.8	143.1	121.1	102.3	103.4	94.2	107.4	82.7	120.8	90.8	108.5	115.2	85.3	142.5	120.8	125.2	138.6	High	High	High	High
FALSE	High	Master Protein	Q9H7E2	Tudor domain-containing protein 3 OS=Homo sapiens OX=9606 GN=TDRD3 PE=1 SV=1	0	6.712	3	2	2	2	651	73.1	9.23	4.42	2	cell organization and biogenesis;DNA metabolism;other metabolic processes;other biological processes	cytosol;ER/Golgi;nucleus;other cell component	other molecular function	Pf00567, Pf08585, Pf22562	81550	ENSG00000083544	TDRD3	B2MWP9; hsa:81550; Q53XA6; Q6P992; Q9H7E2			0	0	122.8	118.4	132.7	137.4	73.1	87.7	88.4	113.6	86.6	104.3	88.6	105.2	114.8	95.7	117.2	102.9	100.3	107.4	High	High	High	High
FALSE	High	Master Protein	Q69YH5	Cell division cycle-associated protein 2 OS=Homo sapiens OX=9606 GN=CDCA2 PE=1 SV=2	0	20.14	9	6	7	6	1023	112.6	8.4	17.98	6	cell cycle OR cell proliferation;other biological processes	cytosol;nucleus;other cell component		Pf15276	157313	ENSG00000184661	CDCA2	hsa:157313; Q3SX74; Q4G0W0; Q5RKN0; Q69YH5; Q69YI4; Q6P464; Q8N7C1			0	0	122.9	116.1	131.2	127.4	118.7	115.9	95.9	115.1	74.8	119.2	88.4	90.2	102.5	78.4	121.8	103.7	115.6	131.2	High	High	High	High
FALSE	High	Master Protein	P62318	Small nuclear ribonucleoprotein Sm D3 OS=Homo sapiens OX=9606 GN=SNRPD3 PE=1 SV=1	0	8.366	25	2	7	2	126	13.9	10.32	21.66	2	cell organization and biogenesis;protein metabolism;RNA metabolism OR transcription;other metabolic processes	cytosol;nucleus;other cell component	nucleic acid binding activity;other molecular function	Pf01423	6634	ENSG00000100028	SNRPD3	B4DJP7; B5BU13; hsa:6634; P43331; P62318	SARS-CoV-2 modulates host translation machinery; snRNP Assembly; RNA Polymerase II Transcription Termination; mRNA Splicing - Major Pathway; mRNA Splicing - Minor Pathway; SLBP independent Processing of Histone Pre-mRNAs; SLBP Dependent Processing of Replication-Dependent Histone Pre-mRNAs		7	0	123.5	130.5	137.2	139.6	117.6	116.7	102.1	106.4	80.1	115	104.2	115.2	107.5	87	134.6	114.2	111.7	134	High	High	High	High
FALSE	High	Master Protein	Q9HAF1	Chromatin modification-related protein MEAF6 OS=Homo sapiens OX=9606 GN=MEAF6 PE=1 SV=1	0	17.347	23	3	7	3	191	21.6	9.32	17.07	3	cell organization and biogenesis;other biological processes	nucleus;other cell component		Pf09340	64769	ENSG00000163875	MEAF6	B1AK64; hsa:64769; Q4F967; Q7Z311; Q86WE3; Q9HAF1	HATs acetylate histones; Regulation of TP53 Activity through Acetylation		2	0	123.8	120.7	137.7	132.8	120.7	133.3	102.1	108.1	80.1	142	99.8	107.6	127.4	91.1	138.2	134.1	122.6	149.1	High	High	High	High
FALSE	High	Master Protein	O15446	DNA-directed RNA polymerase I subunit RPA34 OS=Homo sapiens OX=9606 GN=POLR1G PE=1 SV=1	0	20.552	20	4	4	4	510	55	8.51	17.77	4	RNA metabolism OR transcription;other metabolic processes;signal transduction	cytosol;mitochondrion;nucleus;other cell component		Pf08208	10849	ENSG00000117877	POLR1G	hsa:10849; O15446; Q32N11; Q7Z5U2; Q9UPF6	B-WICH complex positively regulates rRNA expression; NoRC negatively regulates rRNA expression; RNA Polymerase I Transcription Initiation; RNA Polymerase I Promoter Escape; RNA Polymerase I Transcription Termination		5	0	124.1	133.6	150.2	125.4	98.7	97.6	96.3	97.6	74.4	159.2	111.1	134.7	143.8	117.1	178.5	140.8	159.7	178.8	High	High	High	High
FALSE	High	Master Protein	O15381	Nuclear valosin-containing protein-like OS=Homo sapiens OX=9606 GN=NVL PE=1 SV=1	0	25.173	10	5	8	5	856	95	6.48	21.33	5	RNA metabolism OR transcription;other metabolic processes;other biological processes	nucleus	other molecular function	Pf00004, Pf16725, Pf17862	4931	ENSG00000143748	NVL	B4DMC4; B4DP98; hsa:4931; O15381; Q96EM7			0	0	124.6	120.2	153.1	150.5	94.6	101.8	93.8	128.3	90.9	132.5	101.6	125.8	117.7	86	129.8	142.1	153.7	172.5	High	High	High	High
FALSE	High	Master Protein	O00443	Phosphatidylinositol 4-phosphate 3-kinase C2 domain-containing subunit alpha OS=Homo sapiens OX=9606 GN=PIK3C2A PE=1 SV=2	0	11.121	2	3	4	3	1686	190.6	8.02	9.86	3	cell organization and biogenesis;other metabolic processes;transport;signal transduction;other biological processes	plasma membrane;other membranes;cytosol;ER/Golgi;nucleus;other cell component	kinase activity;other molecular function	Pf00168, Pf00454, Pf00613, Pf00787, Pf00792, Pf00794	5286	ENSG00000011405	PIK3C2A	B0LPH2; B4E2G4; hsa:5286; O00443; Q14CQ9	Golgi Associated Vesicle Biogenesis; Clathrin-mediated endocytosis; Synthesis of PIPs at the plasma membrane; Synthesis of PIPs at the Golgi membrane; Synthesis of PIPs at the early endosome membrane; Synthesis of PIPs at the late endosome membrane		6	0	125.4	126.6	146	133.8	110.1	96	100.2	110	83.4	141.1	122	119.9	147.3	115.4	154.7	151.9	153.8	169.5	High	High	High	High
FALSE	High	Master Protein	P13473	Lysosome-associated membrane glycoprotein 2 OS=Homo sapiens OX=9606 GN=LAMP2 PE=1 SV=2	0	10.867	5	2	10	2	410	44.9	5.63	20.77	2	cell organization and biogenesis;protein metabolism;other metabolic processes;stress response;transport;other biological processes	non-structural extracellular;plasma membrane;other membranes;ER/Golgi;other cytoplasmic organelle;other cell component	other molecular function	Pf01299, Pf21222	3920	ENSG00000005893	LAMP2	A8K4X5; D3DTF0; hsa:3920; P13473; Q16641; Q6Q3G8; Q96J30; Q99534; Q9UD93	Neutrophil degranulation; Platelet degranulation ; Chaperone Mediated Autophagy		3	0	125.4	137.6	141.6	138.3	122.6	106.2	114.7	156.1	95.7	126.2	113.9	129.8	117.6	117	112.4	130.6	168.8	147.8	High	High	High	High
FALSE	High	Master Protein	O14967	Calmegin OS=Homo sapiens OX=9606 GN=CLGN PE=1 SV=1	0	7.495	4	2	3	2	610	70	4.69	8.6	2	cell organization and biogenesis;protein metabolism;other metabolic processes;stress response;other biological processes	other membranes;ER/Golgi	other molecular function	Pf00262	1047	ENSG00000153132	CLGN	B3KS90; B4DXV8; D3DNY8; hsa:1047; O14967			0	0	125.6	121.2	150.7	106	80	106.9	111.8	100.3	70	179.3	126.7	118.1	168.9	126.3	173.4	189.7	222.4	228.4	High	High	High	High
FALSE	High	Master Protein	Q96CP6	Protein Aster-A OS=Homo sapiens OX=9606 GN=GRAMD1A PE=1 SV=2	0	7.168	3	2	2	2	724	80.6	6.74	5.55	2	cell organization and biogenesis;other metabolic processes;transport;other biological processes	plasma membrane;other membranes;cytosol;ER/Golgi;other cytoplasmic organelle;other cell component	transporter activity;other molecular function	Pf02893, Pf16016	57655	ENSG00000089351	GRAMD1A	A6NKY7; hsa:57655; Q8NC77; Q96CP6; Q9P1Z5			0	0	125.6	133	138	139.4	109.8	115.7	76.6	73.9	57.3	74.7	62	73	85.4	59.9	82.9	96.4	116	133.3	High	High	High	High
FALSE	High	Master Protein	Q9BTL3	RNA guanine-N7 methyltransferase activating subunit OS=Homo sapiens OX=9606 GN=RAMAC PE=1 SV=1	0.001	3.895	14	2	2	2	118	14.4	8.94	5	2	RNA metabolism OR transcription;other metabolic processes	nucleus;other cell component	enzyme regulator activity;nucleic acid binding activity;other molecular function	Pf15320	83640	ENSG00000169612	RAMAC	hsa:83640; Q2M1J8; Q9BTL3			0	0	125.6	134.6	149.3	144.6	106.5	104.8	101.8	121.8	85.5	126.6	117.5	116.3	112.3	106.5	142.9	125.4	128.9	145.1	High	High	High	High
FALSE	High	Master Protein	Q7L804	Rab11 family-interacting protein 2 OS=Homo sapiens OX=9606 GN=RAB11FIP2 PE=1 SV=1	0	8.121	5	2	7	1	512	58.2	9.32	14.09	2	cell-cell signaling;transport;signal transduction;other biological processes	plasma membrane;other membranes;nucleus;other cytoplasmic organelle;other cell component	other molecular function	Pf00168, Pf09457	22841	ENSG00000107560	RAB11FIP2	A6NEI4; hsa:22841; Q3I768; Q7L804; Q9Y2F0	Vasopressin regulates renal water homeostasis via Aquaporins		1	0	125.7	130.3	164.7	145.6	94.3	97.7	103.2	121.8	88.7	102.5	98	103.2	100.4	91.4	126.1	107	92.4	114	High	High	High	High
FALSE	High	Master Protein	P15927	Replication protein A 32 kDa subunit OS=Homo sapiens OX=9606 GN=RPA2 PE=1 SV=1	0	11.623	13	2	4	2	270	29.2	6.15	13.35	2	cell cycle OR cell proliferation;cell organization and biogenesis;DNA metabolism;other metabolic processes;stress response;signal transduction;other biological processes	nucleus;other cell component	nucleic acid binding activity;other molecular function	Pf08784	6118	ENSG00000117748	RPA2	hsa:6118; P15927; Q52II0; Q5TEI9; Q5TEJ5	Regulation of HSF1-mediated heat shock response; Fanconi Anemia Pathway; Regulation of TP53 Activity through Phosphorylation; Activation of ATR in response to replication stress; Activation of the pre-replicative complex; Processing of DNA double-strand break ends; Presynaptic phase of homologous DNA pairing and strand exchange; G2/M DNA damage checkpoint; Termination of translesion DNA synthesis…		29	0	125.8	123	148.3	135.7	93.9	103	106.3	113.4	92.4	93.8	91.4	116	103	95.8	123.5	114.1	100	117.7	High	High	High	High
FALSE	High	Master Protein	P36508	Zinc finger protein 76 OS=Homo sapiens OX=9606 GN=ZNF76 PE=1 SV=2	0	4.761	3	2	2	2	570	61.8	6.05	2.57	2	developmental processes;other biological processes	nucleus	nucleic acid binding activity;other molecular function	Pf00096	7629	ENSG00000065029	ZNF76	hsa:7629; P36508; Q9BQB2			0	0	125.8	129.4	146.2	143.3	114.4	132.4	140.8	117.6	86.7	120.3	109.9	115.6	128	97.8	142.2	117.8	110.8	137.8	High	High	High	High
FALSE	High	Master Protein	O15182	Centrin-3 OS=Homo sapiens OX=9606 GN=CETN3 PE=1 SV=2	0	4.398	13	2	2	2	167	19.5	4.74	2.08	2	cell cycle OR cell proliferation;cell organization and biogenesis;transport;other biological processes	cytoskeleton;nucleus;other cell component	cytoskeletal activity;other molecular function	Pf13499	1070	ENSG00000153140	CETN3	hsa:1070; O15182; Q53YD2; Q9BS23			0	0	125.9	112.7	126.4	108	94.6	89.9	108.9	98.9	74.9	102.9	80.5	104.5	111.6	76.6	114.4	115.2	108.9	134.9	High	High	High	High
FALSE	High	Master Protein	Q01650	Large neutral amino acids transporter small subunit 1 OS=Homo sapiens OX=9606 GN=SLC7A5 PE=1 SV=2	0	8.287	6	2	4	2	507	55	7.72	8.98	2	stress response;transport;developmental processes;other biological processes	plasma membrane;other membranes;cytosol;other cytoplasmic organelle;other cell component	transporter activity;other molecular function	Pf13520	8140	ENSG00000103257	SLC7A5	hsa:8140; Q01650; Q8IV97; Q9UBN8; Q9UP15; Q9UQC0	Basigin interactions; Tryptophan catabolism; Amino acid transport across the plasma membrane		3	0	126.9	123.9	169.6	134.8	113.6	124.9	129.9	110.2	78.8	210.2	149.8	154.5	183.5	145.3	194.5	188.9	212.7	234.6	High	High	High	High
FALSE	High	Master Protein	P51948	CDK-activating kinase assembly factor MAT1 OS=Homo sapiens OX=9606 GN=MNAT1 PE=1 SV=1	0	10.181	12	3	4	3	309	35.8	6.09	10.39	3	cell cycle OR cell proliferation;DNA metabolism;RNA metabolism OR transcription;other metabolic processes;stress response;developmental processes;other biological processes	nucleus;other cell component	enzyme regulator activity;other molecular function	Pf06391, Pf17121	4331	ENSG00000020426	MNAT1	G3V1U8; hsa:4331; P51948; Q15817; Q6ICQ7	Formation of TC-NER Pre-Incision Complex; Dual incision in TC-NER; Gap-filling DNA repair synthesis and ligation in TC-NER; RUNX1 regulates transcription of genes involved in differentiation of HSCs; Formation of RNA Pol II elongation complex ; Formation of the Early Elongation Complex; Formation of HIV elongation complex in the absence of HIV Tat; Formation of the HIV-1 Early Elongation Complex;…		33	0	127.1	126.5	162.2	141.1	104.6	123.2	116.1	103.4	78.8	147.3	94.3	99.9	131	98.7	160	147.2	147.1	159.7	High	High	High	High
FALSE	High	Master Protein	Q9Y5K8	V-type proton ATPase subunit D OS=Homo sapiens OX=9606 GN=ATP6V1D PE=1 SV=1	0	8.545	11	2	11	2	247	28.2	9.36	18.24	2	cell organization and biogenesis;transport;other biological processes	plasma membrane;other membranes;cytosol;cytoskeleton;ER/Golgi;nucleus;other cytoplasmic organelle;other cell component	transporter activity	Pf01813	51382	ENSG00000100554	ATP6V1D	B2RE33; hsa:51382; Q9Y5K8; Q9Y688	Neutrophil degranulation; Amino acids regulate mTORC1; ROS and RNS production in phagocytes; Insulin receptor recycling; Transferrin endocytosis and recycling; Ion channel transport		6	0	127.4	136.8	155.9	133.3	111.3	119.9	113.6	104.3	92.7	141.5	96.9	107.4	159.3	115.2	173.7	145.6	148.5	173	High	High	High	High
FALSE	High	Master Protein	Q8WUB8	PHD finger protein 10 OS=Homo sapiens OX=9606 GN=PHF10 PE=1 SV=3	0	6.221	5	2	2	2	498	56	6.62	4.08	2	cell organization and biogenesis;developmental processes;other biological processes	nucleus;other cell component	other molecular function	Pf00628	55274	ENSG00000130024	PHF10	hsa:55274; Q2YDA3; Q53HG8; Q8WUB8; Q9BXD2; Q9NV26			0	0	127.6	132.8	149.6	135.4	104.3	94.4	115.9	128.5	87.7	126.1	101.2	111.6	128.7	95.8	132.8	179.7	191.8	221	High	High	High	High
FALSE	High	Master Protein	Q9BTE6	Alanyl-tRNA editing protein Aarsd1 OS=Homo sapiens OX=9606 GN=AARSD1 PE=1 SV=2	0	13.329	11	3	7	3	412	45.5	6.42	24.09	3	protein metabolism;RNA metabolism OR transcription;other metabolic processes;other biological processes	other cell component	nucleic acid binding activity;other molecular function	Pf07973	100885850; 80755	ENSG00000108825; ENSG00000266967	AARSD1	B4DI73; hsa:100885850; hsa:80755; Q9BTE6			0	0	127.9	117.2	135	138.8	127.7	128.6	96	111.4	74.5	93.1	69.8	88.4	84.3	88	118.1	83.1	104	99.2	High	High	High	High
FALSE	High	Master Protein	Q8TAF3	WD repeat-containing protein 48 OS=Homo sapiens OX=9606 GN=WDR48 PE=1 SV=1	0	7.597	5	2	2	2	677	76.2	7.03	3.71	2	DNA metabolism;stress response;developmental processes;other biological processes	cytosol;nucleus;other cytoplasmic organelle;other cell component	enzyme regulator activity;nucleic acid binding activity;other molecular function	Pf00400, Pf11816	57599	ENSG00000114742	WDR48	B4DM86; B4DQI2; B4DY84; hsa:57599; Q63HJ2; Q658Y1; Q8N3Z1; Q8TAF3; Q9NSK8; Q9P279	Ub-specific processing proteases; Fanconi Anemia Pathway; Signaling by cytosolic PDGFRA and PDGFRB fusion proteins; Recognition of DNA damage by PCNA-containing replication complex		4	0	128	123.1	126.5	148.6	104.8	114.8	86.9	121	84.9	121.4	99.1	106	115.1	91.7	136.3	120.4	114.4	135.1	High	High	High	High
FALSE	High	Master Protein	Q6IQ22	Ras-related protein Rab-12 OS=Homo sapiens OX=9606 GN=RAB12 PE=1 SV=3	0	13.168	18	3	5	3	244	27.2	8.41	15.35	3	protein metabolism;other metabolic processes;transport;signal transduction	plasma membrane;other membranes;cytosol;ER/Golgi;other cytoplasmic organelle	other molecular function	Pf00071	201475		RAB12	A6NEF5; hsa:201475; Q4KMQ3; Q6IQ22	RAB GEFs exchange GTP for GDP on RABs; RAB geranylgeranylation		2	0	128.3	130.4	161.7	156	117.3	138.6	110	113.7	87.4	152.9	119.1	135.8	143	103.1	159.9	164.8	177.8	191.2	High	High	High	High
FALSE	High	Master Protein	O94832	Unconventional myosin-Id OS=Homo sapiens OX=9606 GN=MYO1D PE=1 SV=2	0	8.563	3	3	4	3	1006	116.1	9.39	9.45	3	cell organization and biogenesis;transport;other biological processes	plasma membrane;other membranes;cytoskeleton;ER/Golgi;other cytoplasmic organelle;other cell component	cytoskeletal activity;other molecular function	Pf00063, Pf00612, Pf06017	4642	ENSG00000176658	MYO1D	A6H8V3; hsa:4642; O94832; Q8NHP9			0	0	128.3	128.3	157.7	135.7	105.4	103.8	108.5	107.3	86.4	153.1	116.4	132	130.9	102.7	135.1	158.8	164.2	181.3	High	High	High	High
FALSE	High	Master Protein	Q9Y315	Deoxyribose-phosphate aldolase OS=Homo sapiens OX=9606 GN=DERA PE=1 SV=2	0	11.921	17	4	5	4	318	35.2	8.94	8.7	4	other metabolic processes	non-structural extracellular;cytosol;nucleus;other cell component	other molecular function	Pf01791	51071	ENSG00000023697	DERA	hsa:51071; Q53HN9; Q6PHW2; Q9Y315	Neutrophil degranulation; Pentose phosphate pathway		2	0	128.4	136	163.4	155.9	114.2	133.9	100.6	126.4	104.4	127	113.4	122.7	137.1	108.3	153.6	148.9	146.6	161.6	High	High	High	High
FALSE	High	Master Protein	Q56P03	E2F-associated phosphoprotein OS=Homo sapiens OX=9606 GN=EAPP PE=1 SV=4	0	8.257	9	3	3	3	285	32.7	5.12	6.97	3	other biological processes	nucleus;other cell component		Pf10238	55837	ENSG00000129518	EAPP	hsa:55837; Q56P03; Q9BVF4; Q9NWV5; Q9NZ86			0	0	128.6	108.2	128.5	113.2	75.1	96.7	75.7	106.1	63.4	100.9	85.2	89	102.8	90.4	113.6	111.3	107.2	116.5	High	High	High	High
FALSE	High	Master Protein	P14373	Zinc finger protein RFP OS=Homo sapiens OX=9606 GN=TRIM27 PE=1 SV=1	0	8.36	6	2	2	2	513	58.5	6.21	5.69	2	cell organization and biogenesis;protein metabolism;other metabolic processes;stress response;transport;other biological processes	other membranes;cytosol;mitochondrion;nucleus;other cytoplasmic organelle;other cell component	nucleic acid binding activity;other molecular function	Pf00622, Pf00643, Pf13765, Pf15227	5987	ENSG00000204713; ENSG00000215641; ENSG00000229006; ENSG00000234495; ENSG00000237071	TRIM27	A2BE15; hsa:5987; P14373; Q5RJA8; Q5ST26; Q6LA73; Q6NXR9; Q9BZY6; Q9UJL3	Regulation of PTEN stability and activity; SUMOylation of ubiquitinylation proteins; Suppression of apoptosis		3	0	128.8	124.1	146	136.7	125.2	107.4	91.3	106.1	85.3	114.2	110.7	126.5	130.3	104.7	158.2	138	149.3	149.5	High	High	High	High
FALSE	High	Master Protein	Q7Z6K3	Protein prenyltransferase alpha subunit repeat-containing protein 1 OS=Homo sapiens OX=9606 GN=PTAR1 PE=1 SV=2	0	11.216	9	3	3	3	402	46.4	6.99	8.25	3		other cell component	other molecular function	Pf01239	375743	ENSG00000188647	PTAR1	hsa:375743; Q5T7V5; Q5T7V6; Q7Z6K3			0	0	128.9	116.8	127.1	124.9	85.1	97.6	92.8	111.7	83.1	87.9	71.6	90.1	107.1	86.4	113.5	99.5	96.7	121.2	High	High	High	High
FALSE	High	Master Protein	Q96BM9	ADP-ribosylation factor-like protein 8A OS=Homo sapiens OX=9606 GN=ARL8A PE=1 SV=1	0	7.153	10	2	5	1	186	21.4	7.77	11.75	2	cell cycle OR cell proliferation;transport;other biological processes	plasma membrane;other membranes;cytoskeleton;other cytoplasmic organelle;other cell component	cytoskeletal activity;other molecular function	Pf00025	127829	ENSG00000143862	ARL8A	B3KXD0; hsa:127829; Q96BM9	Neutrophil degranulation		1	0	129	121.5	130.5	117.8	107.9	110.3	86.4	87.8	66.8	87.1	70.7	95	79.6	53.9	86.7	81.6	93.1	114.7	High	High	High	High
FALSE	High	Master Protein	Q9BZH6	WD repeat-containing protein 11 OS=Homo sapiens OX=9606 GN=WDR11 PE=1 SV=1	0	11.938	4	3	7	3	1224	136.6	6.92	17.04	3	cell organization and biogenesis;transport;developmental processes;other biological processes	cytosol;cytoskeleton;ER/Golgi;nucleus;other cell component			55717	ENSG00000120008	WDR11	hsa:55717; Q5VWA1; Q9BZH6; Q9P2J6	RHOH GTPase cycle		1	0	129.1	135.8	149.5	144.6	112.3	115.4	95.9	115.8	88	122.2	98.8	114.7	103.9	96.6	138	121.5	117.2	148.1	High	High	High	High
FALSE	High	Master Protein	Q8IZQ5	Selenoprotein H OS=Homo sapiens OX=9606 GN=SELENOH PE=1 SV=2	0	7.759	17	2	4	2	122	13.4	9.74	12.98	2		ER/Golgi		Pf10262	280636	ENSG00000211450	SELENOH	hsa:280636; Q8IZQ5; Q8N672			0	0	129.2	132.8	138.3	118.4	97.1	112.5	91.9	109.4	77.6	155.1	138.6	170.6	138.3	122.1	160.7	118.8	123.5	138.7	High	High	High	High
FALSE	High	Master Protein	O75554	WW domain-binding protein 4 OS=Homo sapiens OX=9606 GN=WBP4 PE=1 SV=1	0	6.167	6	2	2	2	376	42.5	5.57	3.04	2	RNA metabolism OR transcription;other metabolic processes	nucleus	nucleic acid binding activity;other molecular function	Pf00397, Pf06220	11193	ENSG00000120688	WBP4	B7Z4M2; hsa:11193; O75554; Q32P29	mRNA Splicing - Major Pathway		1	0	129.2	117.9	130.4	118.5	110.9	110.8	92.4	108.2	79.6	123.9	104.6	123.5	112.1	108.1	139.4	125	124.2	140.5	High	High	High	High
FALSE	High	Master Protein	Q8N2G8	GH3 domain-containing protein OS=Homo sapiens OX=9606 GN=GHDC PE=1 SV=2	0	5.388	3	2	3	2	530	57.5	7.88	7.15	2		non-structural extracellular;ER/Golgi;nucleus;other cell component	other molecular function	Pf03321	84514	ENSG00000167925	GHDC	B4DQS4; E9PDB5; hsa:84514; Q8N2G8; Q9BXM6	Neutrophil degranulation		1	0	129.2	127.6	149.8	146.8	115	115.9	98.4	123.7	79.9	154.8	122.1	112.3	127	89.8	125.6	137.5	153.5	168.4	High	High	High	High
FALSE	High	Master Protein	Q49AR2	UPF0489 protein C5orf22 OS=Homo sapiens OX=9606 GN=C5orf22 PE=1 SV=2	0	9.653	7	2	4	2	442	49.9	4.78	10.9	2				Pf12640	55322	ENSG00000082213	C5orf22	hsa:55322; Q49AR2; Q8ND28; Q8WU61; Q9NUR1			0	0	129.5	133.5	153.5	141.6	94.9	104.2	105.3	108.5	91.9	92.3	81.2	87.6	108.2	88.7	102.7	117.7	96	134.3	High	High	High	High
FALSE	High	Master Protein	Q9NYZ3	G2 and S phase-expressed protein 1 OS=Homo sapiens OX=9606 GN=GTSE1 PE=1 SV=4	0	4.926	3	2	2	2	739	78.5	9.23	4.66	2	cell cycle OR cell proliferation;stress response;signal transduction;other biological processes	cytosol;cytoskeleton;nucleus	cytoskeletal activity	Pf15259	51512	ENSG00000075218	GTSE1	B0QYM3; hsa:51512; Q20WK2; Q53GX5; Q5R3I6; Q6DHX4; Q9BRE0; Q9NYZ3; Q9UGZ9; Q9Y557	The role of GTSE1 in G2/M progression after G2 checkpoint; G2/M Checkpoints		2	0	129.5	114.9	140	118.2	104.7	110.4	89.1	99.6	57.9	96.2	84.7	86.8	79.8	64.8	104.6	93.3	99	111.9	High	High	High	High
FALSE	High	Master Protein	Q15036	Sorting nexin-17 OS=Homo sapiens OX=9606 GN=SNX17 PE=1 SV=1	0	12.557	10	3	6	3	470	52.9	7.46	15.67	3	other metabolic processes;transport;developmental processes;signal transduction;other biological processes	other membranes;cytosol;ER/Golgi;other cytoplasmic organelle;other cell component	signal transduction activity or receptor binding;other molecular function	Pf00787, Pf18116, Pf21271, Pf21273	9784	ENSG00000115234	SNX17	B4DQM7; hsa:9784; Q15036; Q53HN7; Q6IAS3			0	0	130	109.4	140.9	141.4	110.3	124.4	92.5	112.2	80.4	125.2	109.3	96.6	118.5	88.7	122.2	114.9	118.7	155.5	High	High	High	High
FALSE	High	Master Protein	Q5JPH6	Nondiscriminating glutamyl-tRNA synthetase EARS2, mitochondrial OS=Homo sapiens OX=9606 GN=EARS2 PE=1 SV=2	0	14.713	13	5	6	5	523	58.7	8.76	8.89	5	protein metabolism;RNA metabolism OR transcription;other metabolic processes	mitochondrion	nucleic acid binding activity;other molecular function	Pf00749, Pf19269	124454	ENSG00000103356	EARS2	B3KTT2; D3DWF1; hsa:124454; Q5JPH6; Q86YH3; Q8TF31	Mitochondrial tRNA aminoacylation		1	0	130.1	145.5	179.9	165.8	128.3	124.6	101.5	115	86.4	181	149.6	149.5	158.5	132.9	170.8	163.2	178.7	200.9	High	High	High	High
FALSE	High	Master Protein	Q9Y4P3	Transducin beta-like protein 2 OS=Homo sapiens OX=9606 GN=TBL2 PE=1 SV=1	0	9.355	7	3	3	3	447	49.8	9.44	4.59	3	stress response;signal transduction	other membranes;ER/Golgi	other molecular function	Pf00400	26608	ENSG00000106638	TBL2	hsa:26608; Q9UQE2; Q9Y4P3			0	0	131.8	137.6	155.9	168.7	115.9	138.9	114.6	123.8	90.1	128.4	97.3	115.2	125.9	91.6	128.7	146.9	165.9	159.6	High	High	High	High
FALSE	High	Master Protein	Q13459	Unconventional myosin-IXb OS=Homo sapiens OX=9606 GN=MYO9B PE=1 SV=3	0	6.119	1	2	2	2	2157	243.2	8.75	5.03	2	cell organization and biogenesis;signal transduction;other biological processes	cytosol;cytoskeleton;other cell component	signal transduction activity or receptor binding;enzyme regulator activity;cytoskeletal activity;other molecular function	Pf00063, Pf00612, Pf00620, Pf00788	4650	ENSG00000099331	MYO9B	hsa:4650; O75314; Q13459; Q9NUJ2; Q9UHN0	RHOA GTPase cycle; Regulation of actin dynamics for phagocytic cup formation; FCGR3A-mediated phagocytosis; RHOB GTPase cycle; RHOC GTPase cycle; CDC42 GTPase cycle; RAC1 GTPase cycle; RHOF GTPase cycle; SLIT2:ROBO1 increases RHOA activity		9	0	131.8	123.1	146	151.2	101.9	108.9	104.8	124.5	96.9	134.9	113.7	125.6	129.1	101	153.7	144.5	137.8	148.4	High	High	High	High
FALSE	High	Master Protein	Q96RN5	Mediator of RNA polymerase II transcription subunit 15 OS=Homo sapiens OX=9606 GN=MED15 PE=1 SV=2	0	5.752	2	2	5	2	788	86.7	9.42	7.37	2	cell organization and biogenesis;RNA metabolism OR transcription;other metabolic processes;other biological processes	nucleus;other cell component	other molecular function	Pf09606, Pf21538, Pf21539	51586	ENSG00000099917	MED15	D3DX31; D3DX32; hsa:51586; O15413; Q6IC31; Q8NF16; Q96CT0; Q96IH7; Q96RN5; Q9P1T3	Generic Transcription Pathway; PPARA activates gene expression; Transcriptional regulation of white adipocyte differentiation; RSV-host interactions		4	0	132	143.3	144.5	143.3	108.2	105.8	90.7	139.3	93	120.4	100.4	98.7	105.2	90.5	123.9	128.7	141.4	151.3	High	High	High	High
FALSE	High	Master Protein	P78345	Ribonuclease P protein subunit p38 OS=Homo sapiens OX=9606 GN=RPP38 PE=1 SV=2	0	7.936	14	3	3	3	283	31.8	9.92	4.96	3	RNA metabolism OR transcription;other metabolic processes	nucleus;other cell component	nucleic acid binding activity;other molecular function	Pf01248	10557	ENSG00000152464	RPP38	B3KPY0; D3DRT8; hsa:10557; P78345; Q53F71; Q8NHS8	Major pathway of rRNA processing in the nucleolus and cytosol; tRNA processing in the nucleus		2	0	132.6	133.7	148.4	128.6	104.9	104.7	105.4	115.4	80.5	113.4	104.1	116.3	100.5	85.9	132.2	107.2	115.9	130.6	High	High	High	High
FALSE	High	Master Protein	Q9UKF6	Cleavage and polyadenylation specificity factor subunit 3 OS=Homo sapiens OX=9606 GN=CPSF3 PE=1 SV=1	0	16.818	8	4	5	4	684	77.4	5.6	13.96	4	RNA metabolism OR transcription;other metabolic processes;other biological processes	nucleus;other cell component	nucleic acid binding activity;other molecular function	Pf00753, Pf07521, Pf10996, Pf11718	51692	ENSG00000119203	CPSF3	hsa:51692; O14769; Q53RS2; Q96F36; Q9UKF6	Transport of Mature mRNA Derived from an Intronless Transcript; mRNA 3'-end processing; RNA Polymerase II Transcription Termination; Processing of Intronless Pre-mRNAs		5	0	132.7	142.8	161.1	160.2	112.3	124.9	115.2	132.1	105.8	130.6	100.3	104.5	119.1	88.8	136.2	130.9	127.9	148.2	High	High	High	High
FALSE	High	Master Protein	Q9Y3S2	Zinc finger protein 330 OS=Homo sapiens OX=9606 GN=ZNF330 PE=1 SV=1	0	9.701	11	3	4	3	320	36.2	6.16	7.1	3		nucleus;other cell component	other molecular function	Pf06524	27309	ENSG00000109445	ZNF330	B2RDA3; hsa:27309; Q9Y3S2			0	0	132.7	131.1	164.9	145.8	102.3	110.9	101.7	118.7	90	136.3	125.7	132.5	131.2	125.9	171	121.6	130	148.2	High	High	High	High
FALSE	High	Master Protein	Q9BU02	Thiamine-triphosphatase OS=Homo sapiens OX=9606 GN=THTPA PE=1 SV=3	0	7.222	10	2	2	2	230	25.6	4.82	6.01	2	other metabolic processes	cytosol	other molecular function	Pf01928	79178	ENSG00000259431	THTPA	D3DS50; G3V4J3; hsa:79178; Q9BU02	Vitamin B1 (thiamin) metabolism		1	0	132.8	117.2	135.5	135.5	107.3	119.6	116.7	114.3	74.5	117.5	101.4	112.1	129.8	113.6	143.4	121.5	122.4	141.3	High	High	High	High
FALSE	High	Master Protein	Q6NZ67	Mitotic-spindle organizing protein 2B OS=Homo sapiens OX=9606 GN=MZT2B PE=1 SV=1	0	11.11	23	2	4	1	158	16.2	10.15	18.37	2		cytosol;cytoskeleton;nucleus		Pf12926	80097	ENSG00000152082; ENSG00000292119	MZT2B	hsa:80097; Q6NZ67; Q96CG4	Recruitment of NuMA to mitotic centrosomes; Recruitment of mitotic centrosome proteins and complexes		2	1	133	137.9	140.2	138.3	123.3	100.2	104.3	129.6	94	104.1	89.3	100.9	94.4	88.4	108.8	106.6	99.6	120.7	High	High	High	High
FALSE	High	Master Protein	Q9BUE6	Iron-sulfur cluster assembly 1 homolog, mitochondrial OS=Homo sapiens OX=9606 GN=ISCA1 PE=1 SV=1	0	9.886	22	2	2	2	129	14.2	9.07	7.8	2	cell organization and biogenesis;protein metabolism;other metabolic processes	cytosol;mitochondrion;other cell component	other molecular function	Pf01521	81689	ENSG00000135070	ISCA1	B3KP34; B4DJI5; hsa:81689; Q8ND75; Q9BUE6; Q9BZR2	Maturation of TCA enzymes and regulation of TCA cycle; Mitochondrial iron-sulfur cluster biogenesis		2	0	133	148.2	154.7	149.3	137.1	143.5	103.1	101.4	67.7	99.2	102.2	107	117.2	111.8	146.9	147.4	160.5	163.1	High	High	High	High
FALSE	High	Master Protein	O00560	Syntenin-1 OS=Homo sapiens OX=9606 GN=SDCBP PE=1 SV=1	0	10.356	13	2	5	2	298	32.4	7.53	18.09	2	cell-cell signaling;cell organization and biogenesis;developmental processes;signal transduction;other biological processes	non-structural extracellular;plasma membrane;other membranes;cytosol;cytoskeleton;ER/Golgi;nucleus;other cytoplasmic organelle;other cell component	signal transduction activity or receptor binding;other molecular function	Pf00595	6386	ENSG00000137575	SDCBP	B2R5Q7; B4DUH3; B7ZLN2; hsa:6386; O00173; O00560; O43391; Q14CP2	Neutrophil degranulation; Ephrin signaling; Neurofascin interactions; Regulation of necroptotic cell death	Ectoderm differentiation	6	0	133.2	116.8	139.6	163	103.2	124.2	89.3	130.4	70.8	94.1	83.8	89.8	89.7	66.1	114.2	98.1	101.8	119.6	High	High	High	High
FALSE	High	Master Protein	Q9Y4J8	Dystrobrevin alpha OS=Homo sapiens OX=9606 GN=DTNA PE=1 SV=2	0	15.971	9	5	6	5	743	83.8	6.89	10.05	5	cell-cell signaling;signal transduction;other biological processes	plasma membrane;other membranes;cytoskeleton;nucleus;other cell component	other molecular function	Pf00569, Pf09068, Pf09069	1837	ENSG00000134769	DTNA	A8K541; A8MSZ0; A8MUY4; B4DGS6; B4DIR0; B4DIU8; hsa:1837; M0QYX6; M0R397; O15332; O15333; O75697; Q13197; Q13198; Q13199; Q13498; Q13499; Q13500; Q59GK7; Q9BS59; Q9Y4J8			0	0	133.3	141.9	153.9	145.2	90.7	105.8	109.1	123.5	80.9	131.1	101.7	117.5	111.3	92.4	133.4	126	117.9	129.4	High	High	High	High
FALSE	High	Master Protein	Q9NVD7	Alpha-parvin OS=Homo sapiens OX=9606 GN=PARVA PE=1 SV=1	0	9.071	8	2	2	2	372	42.2	5.95	8.8	2	cell adhesion;cell organization and biogenesis;developmental processes;other biological processes	plasma membrane;other membranes;cytosol;cytoskeleton;nucleus;other cell component	enzyme regulator activity;cytoskeletal activity	Pf00307	55742	ENSG00000197702	PARVA	hsa:55742; Q96C85; Q9HA48; Q9NVD7	Localization of the PINCH-ILK-PARVIN complex to focal adhesions; Regulation of cytoskeletal remodeling and cell spreading by IPP complex components		3	0	133.8	112.1	156.5	139.2	89.7	101.4	90.7	100.2	70.3	139.5	126.6	149.1	140.1	126.5	162.4	152.9	145.2	163.3	High	High	High	High
FALSE	High	Master Protein	Q9BWH6	RNA polymerase II-associated protein 1 OS=Homo sapiens OX=9606 GN=RPAP1 PE=1 SV=3	0	7.329	2	2	2	2	1393	152.7	6.38	5.57	2	RNA metabolism OR transcription;other metabolic processes	nucleus;other cell component	nucleic acid binding activity;other molecular function	Pf08620, Pf08621	26015	ENSG00000103932	RPAP1	hsa:26015; Q9BWH6; Q9H9I2; Q9NSQ5; Q9P2E4; Q9UFS7			0	0	133.8	120.8	147.4	178.2	114.9	136.4	103.8	152.7	89.7	94.1	79.9	93.4	106.7	83.5	116.8	114.4	88.2	103.8	High	High	High	High
FALSE	High	Master Protein	P36404	ADP-ribosylation factor-like protein 2 OS=Homo sapiens OX=9606 GN=ARL2 PE=1 SV=4	0	7.542	10	2	2	2	184	20.9	6.34	5.6	2	cell cycle OR cell proliferation;cell organization and biogenesis;protein metabolism;other metabolic processes;other biological processes	plasma membrane;other membranes;cytosol;cytoskeleton;mitochondrion;ER/Golgi;nucleus;other cell component	other molecular function	Pf00025	402	ENSG00000213465	ARL2	G3V184; hsa:402; P36404; Q9BUK8	Post-chaperonin tubulin folding pathway; Transport of nucleosides and free purine and pyrimidine bases across the plasma membrane; RAS processing		3	0	134.1	127.6	153.6	131.5	120.2	148	143.7	144.9	116.5	112.3	104.4	107.8	124.1	104.9	136.2	146	138.8	155.8	High	High	High	High
FALSE	High	Master Protein	Q9H7L9	Sin3 histone deacetylase corepressor complex component SDS3 OS=Homo sapiens OX=9606 GN=SUDS3 PE=1 SV=2	0	7.955	10	3	5	3	328	38.1	5.66	9.53	3	cell organization and biogenesis;other biological processes	cytosol;nucleus	other molecular function	Pf08598	64426	ENSG00000111707	SUDS3	hsa:64426; Q4KMQ5; Q8N6H0; Q9H7L9; Q9H8D2	NoRC negatively regulates rRNA expression; Ub-specific processing proteases; HDACs deacetylate histones; Potential therapeutics for SARS		4	0	134.3	127.9	168.3	132.4	113.2	101.7	95.4	117.9	98.8	162.6	127.4	151.2	153.7	126	156.6	177.5	180.1	194.7	High	High	High	High
FALSE	High	Master Protein	O75525	KH domain-containing, RNA-binding, signal transduction-associated protein 3 OS=Homo sapiens OX=9606 GN=KHDRBS3 PE=1 SV=1	0	9.575	8	3	5	3	346	38.8	7.61	7.38	3	RNA metabolism OR transcription;other metabolic processes;other biological processes	nucleus;other cell component	nucleic acid binding activity;other molecular function	Pf16274, Pf16568	10656	ENSG00000131773	KHDRBS3	hsa:10656; O75525; Q6NUL8; Q9UPA8	PTK6 Regulates Proteins Involved in RNA Processing		1	0	134.4	158.3	161.9	166.9	121.5	125.2	109.4	127.5	80.5	166.1	128.9	150.6	145.7	116.9	167.8	157.8	148.6	188	High	High	High	High
FALSE	High	Master Protein	O75449	Katanin p60 ATPase-containing subunit A1 OS=Homo sapiens OX=9606 GN=KATNA1 PE=1 SV=1	0	9.516	8	3	4	3	491	55.9	6.9	4.64	3	cell organization and biogenesis;other biological processes	cytoskeleton;other cell component	cytoskeletal activity;other molecular function	Pf00004, Pf09336, Pf17862, Pf21126	11104	ENSG00000186625	KATNA1	E1P5A3; hsa:11104; O75449; Q5TFA8; Q5TFA9; Q86VN2; Q9NU52			0	0	134.6	134.4	161.8	161.9	98.9	106.5	126.4	123.4	89	140.3	114.6	119.2	138.1	96.9	141.3	130.8	132.7	142.3	High	High	High	High
FALSE	High	Master Protein	Q9H814	Phosphorylated adapter RNA export protein OS=Homo sapiens OX=9606 GN=PHAX PE=1 SV=1	0	7.516	5	2	2	2	394	44.4	5.4	5.96	2	transport;other biological processes	cytosol;nucleus;other cell component	nucleic acid binding activity;other molecular function	Pf10258	51808	ENSG00000164902	PHAX	hsa:51808; Q9H814; Q9H8W1	RNA polymerase II transcribes snRNA genes; snRNP Assembly		2	0	134.6	139.5	163.6	135.1	104.7	110.7	104	140.6	94.3	144.1	119.7	121.5	154.6	129.2	174.6	158.6	125.4	151.3	High	High	High	High
FALSE	High	Master Protein	Q9Y5S2	Serine/threonine-protein kinase MRCK beta OS=Homo sapiens OX=9606 GN=CDC42BPB PE=1 SV=2	0	6.409	2	3	3	3	1711	194.2	6.37	2.11	3	cell organization and biogenesis;protein metabolism;other metabolic processes;signal transduction;other biological processes	plasma membrane;other membranes;cytosol;cytoskeleton;other cell component	kinase activity;other molecular function	Pf00069, Pf00130, Pf00780, Pf08826, Pf15796	9578	ENSG00000198752	CDC42BPB	A9JR72; hsa:9578; Q2L7A5; Q86TJ1; Q9ULU5; Q9Y5S2	CDC42 GTPase cycle; RHOQ GTPase cycle; RHOJ GTPase cycle		3	0	134.9	130.1	138.7	132.9	115.1	126.1	96.4	111.5	90.3	119.1	109.3	110.8	98.4	94.8	130.1	106.3	125.8	148.3	High	High	High	High
FALSE	High	Master Protein	Q49A26	Cytokine-like nuclear factor N-PAC OS=Homo sapiens OX=9606 GN=GLYR1 PE=1 SV=4	0	25.114	17	6	25	6	553	60.5	9.17	56.47	6	cell organization and biogenesis;RNA metabolism OR transcription;other metabolic processes	cytosol;nucleus;other cell component	nucleic acid binding activity;other molecular function	Pf00855, Pf03446, Pf14833	84656	ENSG00000140632	GLYR1	B4DL47; C9JJ40; C9JJ60; hsa:84656; Q49A26; Q5U632; Q6P1Q2; Q6V3W7; Q9BTI1; Q9BXK2			0	0	135	122.7	151.4	130.7	97.7	114	101.1	106.7	74.6	119.6	100.3	121.8	111.7	90.8	137.2	146.6	129.6	149.6	High	High	High	High
FALSE	High	Master Protein	Q9HA47	Uridine-cytidine kinase 1 OS=Homo sapiens OX=9606 GN=UCK1 PE=1 SV=1	0	5.12	5	2	3	1	277	31.4	7.3	7.96	2	other metabolic processes	cytosol;other cell component	kinase activity;other molecular function	Pf00485	83549	ENSG00000130717	UCK1	hsa:83549; Q5JT09; Q5JT10; Q5JT12; Q5JT13; Q6IA74; Q96BJ0; Q9HA47	Pyrimidine salvage		1	0	135	145.1	154.9	131.6	104.1	113.2	108.9	121.2	78.2	173.4	155.2	171.2	140.9	125.3	157.6	135.1	122	148.2	High	High	High	High
FALSE	High	Master Protein	P28289	Tropomodulin-1 OS=Homo sapiens OX=9606 GN=TMOD1 PE=1 SV=1	0	12.722	15	4	7	4	359	40.5	5.1	17.7	4	cell organization and biogenesis;developmental processes;other biological processes	other membranes;cytosol;cytoskeleton	cytoskeletal activity	Pf03250	7111	ENSG00000136842	TMOD1	B2RB77; hsa:7111; P28289; Q5T7W3; Q9BUF1	Striated Muscle Contraction		1	0	135.3	149.4	156.6	152.4	108.5	115.7	111.4	135.5	103.6	136	118.9	117.7	125.9	109.1	144.6	149	142.1	182.4	High	High	High	High
FALSE	High	Master Protein	Q9UIV1	CCR4-NOT transcription complex subunit 7 OS=Homo sapiens OX=9606 GN=CNOT7 PE=1 SV=3	0	8.874	10	2	4	2	285	32.7	4.84	10.17	2	cell organization and biogenesis;RNA metabolism OR transcription;other metabolic processes;stress response;other biological processes	cytosol;nucleus;other cell component	nucleic acid binding activity;other molecular function	Pf04857	29883	ENSG00000198791	CNOT7	A8MZM5; B3KMP1; B3KN35; D3DSP6; G3V108; hsa:29883; Q7Z530; Q9UIV1	Deadenylation of mRNA; M-decay: degradation of maternal mRNAs by maternally stored factors; TP53 regulates transcription of additional cell cycle genes whose exact role in the p53 pathway remain uncertain		3	0	135.3	127.8	146.2	136.2	104.6	121.3	103.2	111	70.5	127.3	120.4	120.5	128	109.7	151	130.2	139.5	152.1	High	High	High	High
FALSE	High	Master Protein	Q96GM5	SWI/SNF-related matrix-associated actin-dependent regulator of chromatin subfamily D member 1 OS=Homo sapiens OX=9606 GN=SMARCD1 PE=1 SV=2	0	14.145	9	4	6	3	515	58.2	9.25	19.96	4	cell organization and biogenesis;RNA metabolism OR transcription;other metabolic processes;developmental processes;other biological processes	nucleus;other cell component	signal transduction activity or receptor binding;other molecular function	Pf02201	6602	ENSG00000066117	SMARCD1	A6NN27; hsa:6602; Q92924; Q96GM5; Q9Y635	RUNX1 interacts with co-factors whose precise effect on RUNX1 targets is not known; Regulation of endogenous retroelements by Piwi-interacting RNAs (piRNAs); RMTs methylate histone arginines; Regulation of MITF-M-dependent genes involved in pigmentation		4	0	135.4	143	155.1	140.2	113.7	125.8	96.4	116.6	108.8	170.2	133.8	137.3	154.9	113.9	169.2	162.2	178.3	201	High	High	High	High
FALSE	High	Master Protein	Q9BQ61	Telomerase RNA component interacting RNase OS=Homo sapiens OX=9606 GN=TRIR PE=1 SV=1	0	12.791	35	3	7	3	176	18.4	9.44	14.37	3	RNA metabolism OR transcription;other metabolic processes		nucleic acid binding activity;other molecular function		79002	ENSG00000123144	TRIR	hsa:79002; Q9BQ61			0	0	135.5	136.7	149.8	143	91.2	113.3	99.6	135.8	98.9	105.2	93.9	103.4	101.1	108	133.7	106.9	91.3	135.6	High	High	High	High
FALSE	High	Master Protein	Q13472	DNA topoisomerase 3-alpha OS=Homo sapiens OX=9606 GN=TOP3A PE=1 SV=1	0	7.096	2	2	2	2	1001	112.3	8.34	5.18	2	cell cycle OR cell proliferation;cell organization and biogenesis;DNA metabolism;other metabolic processes;stress response	mitochondrion;nucleus;other cell component	nucleic acid binding activity;other molecular function	Pf01131, Pf01396, Pf01751, Pf06839	7156	ENSG00000177302; ENSG00000284238	TOP3A	A8KA61; B4DK80; D3DXC7; hsa:7156; Q13472; Q13473	Resolution of D-loop Structures through Holliday Junction Intermediates; Regulation of TP53 Activity through Phosphorylation; Processing of DNA double-strand break ends; Presynaptic phase of homologous DNA pairing and strand exchange; G2/M DNA damage checkpoint; Resolution of D-loop Structures through Synthesis-Dependent Strand Annealing (SDSA); Defective homologous recombination repair (HRR) due…		15	0	135.5	133.2	133.9	123.4	95.6	96.1	94.4	99.2	83.6	127.1	85.2	95.1	103.8	83	127.1	108.6	129.2	148.6	High	High	High	High
FALSE	High	Master Protein	Q9GZN1	Actin-related protein 6 OS=Homo sapiens OX=9606 GN=ACTR6 PE=1 SV=1	0	8.576	9	2	4	2	396	45.8	5.03	9.89	2	cell organization and biogenesis;other biological processes	cytoskeleton;nucleus;other cell component	other molecular function	Pf00022	64431	ENSG00000075089	ACTR6	B3KW37; B4DLG9; hsa:64431; Q53GH2; Q9BY39; Q9GZN1; Q9H8H6			0	0	135.7	143.6	131.7	124.1	113.2	92.7	97.3	125.1	84.3	91.2	90.1	84.6	94.1	81.7	96.1	106.4	107.3	172.5	High	High	High	High
FALSE	High	Master Protein	Q9BS26	Endoplasmic reticulum resident protein 44 OS=Homo sapiens OX=9606 GN=ERP44 PE=1 SV=1	0	19.599	15	5	9	4	406	46.9	5.26	21.38	5	protein metabolism;other metabolic processes;stress response;other biological processes	non-structural extracellular;other membranes;ER/Golgi;other cell component	other molecular function	Pf00085, Pf13848	23071	ENSG00000023318	ERP44	hsa:23071; O60319; Q4VXC1; Q5VWZ7; Q6UW14; Q8WX67; Q9BS26	Neutrophil degranulation		1	0	135.9	144.6	157	184.1	140.9	139.9	134.4	159.4	119.7	144.9	98.7	125.4	121.6	103.9	136.2	125.9	133.2	141.7	High	High	High	High
FALSE	High	Master Protein	Q16774	Guanylate kinase OS=Homo sapiens OX=9606 GN=GUK1 PE=1 SV=2	0	15.48	23	3	6	3	197	21.7	6.55	10.46	3	other metabolic processes;transport	cytosol;other cell component	kinase activity;other molecular function	Pf00625	2987	ENSG00000143774	GUK1	B1ANH1; hsa:2987; Q16774	Interconversion of nucleotide di- and triphosphates; Azathioprine ADME		2	0	136	125.1	147.1	156	95.2	104	89.1	108.8	74.7	91.2	99	95.7	95.7	79	108.5	104.8	104	125.7	High	High	High	High
FALSE	High	Master Protein	P35244	Replication protein A 14 kDa subunit OS=Homo sapiens OX=9606 GN=RPA3 PE=1 SV=1	0	10.259	27	2	6	2	121	13.6	5.08	21.86	2	cell organization and biogenesis;DNA metabolism;other metabolic processes;stress response;other biological processes	nucleus;other cell component	nucleic acid binding activity	Pf08661	6119	ENSG00000106399	RPA3	hsa:6119; P35244; Q549U6	HSF1 activation; Fanconi Anemia Pathway; Regulation of HSF1-mediated heat shock response; Regulation of TP53 Activity through Phosphorylation; Activation of ATR in response to replication stress; Activation of the pre-replicative complex; Processing of DNA double-strand break ends; Presynaptic phase of homologous DNA pairing and strand exchange; G2/M DNA damage checkpoint; Termination of transles…		29	0	136.1	143.2	162.7	144.1	94.8	107	107.7	124.8	82.5	114.9	96.7	98.9	112	87.3	124.6	114.3	91.3	112.7	High	High	High	High
FALSE	High	Master Protein	O14639	Actin-binding LIM protein 1 OS=Homo sapiens OX=9606 GN=ABLIM1 PE=1 SV=3	0	9.089	4	3	3	3	778	87.6	8.59	7.55	3	cell organization and biogenesis;other biological processes	cytoskeleton;other cell component	cytoskeletal activity;other molecular function	Pf00412, Pf02209, Pf16182	3983	ENSG00000099204	ABLIM1	A6NI16; A6NJ06; A8MXA9; B3KVH2; hsa:3983; O14639; Q15039; Q5JVV1; Q5JVV2; Q5T6N2; Q5T6N3; Q5T6N5; Q68CQ9; Q9BUP1	DCC mediated attractive signaling		1	0	136.6	127	151.3	150.7	102.2	103.1	104.5	125.8	95.1	132.9	108.7	123.4	122.4	87.1	135.4	163.5	154.6	170.9	High	High	High	High
FALSE	High	Master Protein	Q1ED39	Lysine-rich nucleolar protein 1 OS=Homo sapiens OX=9606 GN=KNOP1 PE=1 SV=1	0	13.216	11	3	4	3	458	51.6	9.86	11.92	3		nucleus		Pf15477	400506	ENSG00000103550	KNOP1	hsa:400506; O43328; Q1ED39; Q5FWF3			0	0	136.7	142.7	157.5	133.8	99.2	88.8	91.8	113.2	89.2	182.4	134.8	162.4	154.8	121.3	186	204.3	208.1	254.1	High	High	High	High
FALSE	High	Master Protein	P63267	Actin, gamma-enteric smooth muscle OS=Homo sapiens OX=9606 GN=ACTG2 PE=1 SV=1	0	50.752	20	6	450	1	376	41.9	5.48	833.99	6	other biological processes	cytosol;cytoskeleton;other cell component	other molecular function	Pf00022	72	ENSG00000163017	ACTG2	B2R7E7; B4E315; D6W5H8; E9PG30; hsa:72; P12718; P63267; Q504R1; Q6FI22	Smooth Muscle Contraction		1	0	136.8	129.1	155.7	172.8	96	117.1	96.2	136.8	79.3	120.1	99.5	121.4	86	74.3	116.2	98.6	107	119.2	High	High	High	High
FALSE	High	Master Protein	Q16540	Large ribosomal subunit protein uL23m OS=Homo sapiens OX=9606 GN=MRPL23 PE=1 SV=1	0	17.923	29	3	8	3	153	17.8	9.69	20.44	3	protein metabolism;other metabolic processes	other membranes;mitochondrion;translational apparatus;nucleus	nucleic acid binding activity;other molecular function	Pf00276	6150	ENSG00000214026; ENSG00000288141	MRPL23	A8MT29; hsa:6150; Q16540; Q96Q71	Mitochondrial translation initiation; Mitochondrial translation elongation; Mitochondrial translation termination		3	0	137	132.4	151.4	130.6	117.7	106.4	87.3	115.4	93.2	144.4	121.1	122.7	132.8	106.9	158.5	145.5	165.3	180	High	High	High	High
FALSE	High	Master Protein	Q86UU1	Pleckstrin homology-like domain family B member 1 OS=Homo sapiens OX=9606 GN=PHLDB1 PE=1 SV=1	0	6.036	1	2	2	2	1377	151.1	8.63	2.39	2	other biological processes	plasma membrane;other membranes;cytosol;other cell component		Pf00169, Pf00498	23187	ENSG00000019144	PHLDB1	B0YJ63; B0YJ64; hsa:23187; O75133; Q4KMF8; Q86UU1; Q8TEQ2			0	0	137	145.3	162.7	148.4	139.4	136	116.3	109.6	85.6	116.1	86.2	106.4	116.4	98.9	140.7	117	104	133.3	High	High	High	High
FALSE	High	Master Protein	P61009	Signal peptidase complex subunit 3 OS=Homo sapiens OX=9606 GN=SPCS3 PE=1 SV=1	0	7.235	15	3	3	3	180	20.3	8.62	4.77	3	protein metabolism;other metabolic processes;other biological processes	other membranes;ER/Golgi		Pf04573	60559	ENSG00000129128	SPCS3	hsa:60559; P12280; P61009; Q9H0S7	SRP-dependent cotranslational protein targeting to membrane; Synthesis, secretion, and inactivation of Glucagon-like Peptide-1 (GLP-1); Synthesis, secretion, and inactivation of Glucose-dependent Insulinotropic Polypeptide (GIP); Maturation of hRSV A proteins; Synthesis, secretion, and deacylation of Ghrelin		5	0	137.1	142.7	166	220.3	157.3	158.2	103.2	124.3	92.7	146.2	132	135.8	115.8	87.3	138.4	155.2	173.8	194.7	High	High	High	High
FALSE	High	Master Protein	Q9UHW5	GPN-loop GTPase 3 OS=Homo sapiens OX=9606 GN=GPN3 PE=1 SV=2	0	8.498	11	2	8	2	284	32.7	4.5	20.8	2		other cell component	other molecular function	Pf03029	51184	ENSG00000111231	GPN3	B2RC54; D4YWV1; F5H759; hsa:51184; Q53FS3; Q6UVZ6; Q7Z3D3; Q8NEI2; Q96HK9; Q9UHW5			0	0	137.3	150.3	155.5	146.8	114.7	128.6	109.9	125.2	85.4	116.2	111.3	103.1	120.9	89.6	124.4	121.2	120.8	146.2	High	High	High	High
FALSE	High	Master Protein	Q9BRK4	Leucine zipper putative tumor suppressor 2 OS=Homo sapiens OX=9606 GN=LZTS2 PE=1 SV=2	0	5.718	5	3	3	2	669	72.7	6.51	3.79	3	cell cycle OR cell proliferation;cell organization and biogenesis;transport;developmental processes;signal transduction;other biological processes	plasma membrane;other membranes;cytosol;cytoskeleton;other cell component		Pf06818	84445	ENSG00000107816	LZTS2	B1AL14; D3DR72; hsa:84445; Q8N3I0; Q96J79; Q96JL2; Q9BRK4			0	0	137.4	145.5	158.2	141	117.3	108.9	107.7	128.6	93.6	133.5	117.3	130.7	121.6	98.6	138.4	126.6	131.4	152.6	High	High	High	High
FALSE	High	Master Protein	Q4G0N4	NAD kinase 2, mitochondrial OS=Homo sapiens OX=9606 GN=NADK2 PE=1 SV=2	0	10.47	10	3	8	3	442	49.4	8.18	14.41	3	other metabolic processes	mitochondrion	kinase activity;other molecular function	Pf01513	133686	ENSG00000152620	NADK2	B5MC93; hsa:133686; Q4G0N4; Q6UTX5; Q96NM0	Mitochondrial protein degradation; Nicotinate metabolism		2	0	137.5	132.4	153	143.4	138.5	132.3	95	122.5	99.6	114.8	108.1	113.5	110.1	94.3	136	116.5	134.9	149.6	High	High	High	High
FALSE	High	Master Protein	Q96DH6	RNA-binding protein Musashi homolog 2 OS=Homo sapiens OX=9606 GN=MSI2 PE=1 SV=1	0	7.043	8	2	3	2	328	35.2	8.48	8.32	2	developmental processes;other biological processes	cytosol;other cell component	nucleic acid binding activity;other molecular function	Pf00076	124540	ENSG00000153944	MSI2	hsa:124540; Q7Z6M7; Q8N9T4; Q96DH6	RHOBTB2 GTPase cycle		1	0	137.5	136.4	173.1	153.5	104.9	112.7	111.5	120.4	96.3	129.2	105.2	100.8	108.5	98.5	122.5	122.8	124.2	132.9	High	High	High	High
FALSE	High	Master Protein	Q96EV2	RNA-binding protein 33 OS=Homo sapiens OX=9606 GN=RBM33 PE=1 SV=3	0	10.717	3	2	3	2	1170	129.9	6.93	10.9	2	transport;other biological processes	nucleus;other cell component	nucleic acid binding activity;other molecular function		155435	ENSG00000184863	RBM33	A4D244; B5MC24; hsa:155435; Q52LF5; Q75LN9; Q75ML5; Q96EV2; Q9NSV0			0	0	137.6	138.8	141.5	153.1	105.3	119	106.1	125.6	87.5	131.8	98.3	112.9	137.8	116.4	154.6	128.9	121.2	136.3	High	High	High	High
FALSE	High	Master Protein	P50552	Vasodilator-stimulated phosphoprotein OS=Homo sapiens OX=9606 GN=VASP PE=1 SV=3	0	11.231	9	4	6	4	380	39.8	8.94	15.09	4	cell organization and biogenesis;developmental processes	plasma membrane;other membranes;cytosol;cytoskeleton;other cell component	cytoskeletal activity;other molecular function	Pf00568, Pf08776	7408	ENSG00000125753	VASP	B2RBT9; hsa:7408; P50552; Q6PIZ1; Q93035	Generation of second messenger molecules; Signaling by ROBO receptors; Cell-extracellular matrix interactions		3	0	137.7	130.2	119.9	131.4	104.9	108.6	95	135.4	90.7	154.2	132	127.2	162.1	119	146.4	128.6	112.7	127.8	High	High	High	High
FALSE	High	Master Protein	Q9NVE7	4'-phosphopantetheine phosphatase OS=Homo sapiens OX=9606 GN=PANK4 PE=1 SV=1	0	9.75	4	2	3	2	773	85.9	6.28	10.99	2	other metabolic processes	cytosol;nucleus	other molecular function	Pf01937, Pf03630	55229	ENSG00000157881; ENSG00000273494	PANK4	B9DI84; hsa:55229; Q53EU3; Q5TA84; Q7RTX3; Q9H3X5; Q9NVE7	Vitamin B5 (pantothenate) metabolism		1	0	137.7	137.3	149	137.3	113.2	134	113.1	112.2	89.7	138.8	125.5	124.6	142.5	115.9	163.6	130.4	137.2	150.2	High	High	High	High
FALSE	High	Master Protein	Q9NUP7	tRNA:m(4)X modification enzyme TRM13 homolog OS=Homo sapiens OX=9606 GN=TRMT13 PE=1 SV=2	0	7.006	5	2	2	2	481	54.2	8.09	5.55	2	RNA metabolism OR transcription;other metabolic processes		other molecular function	Pf05206, Pf05253, Pf11722	54482	ENSG00000122435	TRMT13	hsa:54482; Q5VVL0; Q9NUP7; Q9NW65	tRNA modification in the nucleus and cytosol		1	0	137.7	136.9	170.2	140.2	95.5	117.5	102.4	121.5	97.2	123.3	110.6	121.5	128.6	110.2	156.2	128.1	123.3	128.1	High	High	High	High
FALSE	High	Master Protein	O43896	Kinesin-like protein KIF1C OS=Homo sapiens OX=9606 GN=KIF1C PE=1 SV=3	0	14.897	5	5	5	1	1103	122.9	6.9	12.24	5	transport;other biological processes	cytoskeleton;ER/Golgi;other cell component	cytoskeletal activity;other molecular function	Pf00225, Pf00498, Pf16183	10749	ENSG00000129250	KIF1C	D3DTL6; hsa:10749; O43896; O75186; Q5U618	COPI-dependent Golgi-to-ER retrograde traffic; Kinesins		2	0	137.9	134	149	140.5	89.8	100.4	142.9	152.9	136.8	82.8	88.4	80	88.9	75.8	103.5	88.4	78.9	92.6	High	High	High	High
FALSE	High	Master Protein	O95319	CUGBP Elav-like family member 2 OS=Homo sapiens OX=9606 GN=CELF2 PE=1 SV=1	0	6.666	6	2	3	2	508	54.3	8.76	2.81	2	cell organization and biogenesis;RNA metabolism OR transcription;other metabolic processes;other biological processes	nucleus;other cell component	nucleic acid binding activity	Pf00076	10659	ENSG00000048740	CELF2	B7ZAN9; hsa:10659; O95319; Q7KYU4; Q8N499; Q92950; Q96NW9; Q96RQ5; Q96RQ6; Q9UL67			0	0	138.1	128.9	145.1	147.4	121.7	119.9	99.8	129.8	103.1	98.4	94.5	107.7	110.1	96.7	120	105.7	112.1	121.7	High	High	High	High
FALSE	High	Master Protein	Q68D91	Acyl-coenzyme A thioesterase MBLAC2 OS=Homo sapiens OX=9606 GN=MBLAC2 PE=1 SV=3	0	11.272	17	3	6	3	279	31.4	6.92	11.23	3	other metabolic processes	plasma membrane;other membranes;ER/Golgi	other molecular function	Pf00753	153364	ENSG00000176055	MBLAC2	D6RJI1; hsa:153364; Q68D91; Q8IY16; Q8N8D8			0	0	138.2	125.2	150.7	136.1	116.1	104	89.4	122.1	80.3	112.6	115.8	130.5	101.3	93.7	132.3	116.8	123	132.1	High	High	High	High
FALSE	High	Master Protein	Q7Z6B0	Coiled-coil domain-containing protein 91 OS=Homo sapiens OX=9606 GN=CCDC91 PE=1 SV=2	0	4.528	4	2	3	2	441	49.9	5.07	2.6	2	transport	other membranes;cytosol;ER/Golgi;nucleus			55297	ENSG00000123106	CCDC91	B3KSA3; C9JR07; hsa:55297; Q68D43; Q6IA78; Q7Z6B0; Q8NEN7; Q9NUW9			0	0	138.2	135.4	163.8	137.3	120.4	109.3	116.5	130.2	95	176.1	128.5	148.2	155.1	139.6	155.8	141.4	144.8	149.1	High	High	High	High
FALSE	High	Master Protein	O60783	Small ribosomal subunit protein uS14m OS=Homo sapiens OX=9606 GN=MRPS14 PE=1 SV=1	0	12.419	19	2	10	2	128	15.1	11.41	31.24	2	protein metabolism;other metabolic processes	other membranes;mitochondrion;translational apparatus;nucleus	other molecular function	Pf00253	63931	ENSG00000120333	MRPS14	hsa:63931; O60783; Q5R358	Mitochondrial translation initiation; Mitochondrial translation elongation; Mitochondrial translation termination		3	0	138.3	159.9	165.1	155.2	131.7	149.1	113	132.7	97.4	124.2	109.7	117.2	107.3	117.1	149.1	136.6	141.2	165.1	High	High	High	High
FALSE	High	Master Protein	P16220	Cyclic AMP-responsive element-binding protein 1 OS=Homo sapiens OX=9606 GN=CREB1 PE=1 SV=3	0	9.258	6	2	5	2	327	35.1	5.27	11.02	2	cell-cell signaling;cell organization and biogenesis;protein metabolism;RNA metabolism OR transcription;other metabolic processes;transport;developmental processes;signal transduction;other biological processes	nucleus;other cell component	nucleic acid binding activity;other molecular function	Pf00170, Pf02173	1385	ENSG00000118260	CREB1	hsa:1385; P16220; P21934; Q6V963; Q9UMA7			0	0	138.3	135.5	170.2	170.8	102.2	100.8	117.2	136.9	99.2	167.6	130.9	140.6	142.7	131	181.2	150	150.1	180.4	High	High	High	High
FALSE	High	Master Protein	O95487	Protein transport protein Sec24B OS=Homo sapiens OX=9606 GN=SEC24B PE=1 SV=2	0	13.537	4	5	6	4	1268	137.3	6.67	15.14	5	cell organization and biogenesis;transport;developmental processes;other biological processes	other membranes;cytosol;ER/Golgi	other molecular function	Pf00626, Pf04810, Pf04811, Pf04815, Pf08033	10427	ENSG00000138802	SEC24B	B7ZKM8; B7ZKN4; hsa:10427; O95487; Q0VG08	COPII-mediated vesicle transport; MHC class II antigen presentation; SARS-CoV-2 activates/modulates innate and adaptive immune responses; Cargo concentration in the ER; Regulation of cholesterol biosynthesis by SREBP (SREBF); Antigen Presentation: Folding, assembly and peptide loading of class I MHC		6	0	138.5	128.6	150	145.8	116.4	121.9	106.3	131.8	88.7	133.1	106.7	112.3	127.8	99.1	156.2	136.9	147.2	140.1	High	High	High	High
FALSE	High	Master Protein	Q9NVH0	Exonuclease 3'-5' domain-containing protein 2 OS=Homo sapiens OX=9606 GN=EXD2 PE=1 SV=2	0	12.678	8	3	4	3	621	70.3	8.32	8.81	3	DNA metabolism;other metabolic processes;stress response	other membranes;cytoskeleton;mitochondrion;nucleus;other cell component	nucleic acid binding activity;other molecular function	Pf01612	55218	ENSG00000081177	EXD2	B4DIH6; G5E947; hsa:55218; Q6AWB6; Q8N3D3; Q9NVH0			0	0	138.5	142.2	157.6	166.8	112.7	119.7	94	136.9	90.1	108.5	96	110.7	98.4	81.5	126.8	121.8	128.1	131.5	High	High	High	High
FALSE	High	Master Protein	Q9H1B7	Probable E3 ubiquitin-protein ligase IRF2BPL OS=Homo sapiens OX=9606 GN=IRF2BPL PE=1 SV=1	0	17.029	8	6	8	4	796	82.6	8.24	10.37	6	protein metabolism;other metabolic processes;developmental processes;other biological processes	nucleus	other molecular function	Pf11261	64207	ENSG00000119669	IRF2BPL	hsa:64207; Q8NDQ2; Q96JG2; Q9H1B7; Q9H3I7			0	0	138.6	143	165.1	139.2	135.2	136.7	104.6	112.2	98.8	129.5	112.1	133.8	148.8	127.7	179.4	151.3	152.9	179.8	High	High	High	High
FALSE	High	Master Protein	O75182	Paired amphipathic helix protein Sin3b OS=Homo sapiens OX=9606 GN=SIN3B PE=1 SV=2	0	12.413	4	4	9	4	1162	133	6.93	13.91	4	other biological processes	nucleus;other cell component	other molecular function	Pf02671, Pf08295, Pf16879	23309	ENSG00000127511	SIN3B	hsa:23309; O75182; Q2NL91; Q68GC2; Q6P4B8; Q8TB34; Q9BSC8	NoRC negatively regulates rRNA expression; RUNX1 regulates genes involved in megakaryocyte differentiation and platelet function		2	0	138.7	124.5	152.5	124.9	128.8	129.4	111.3	113	86.6	120.6	104.8	118.8	115.1	106.9	147.3	133.9	159.7	173.5	High	High	High	High
FALSE	High	Master Protein	Q15257	Serine/threonine-protein phosphatase 2A activator OS=Homo sapiens OX=9606 GN=PTPA PE=1 SV=3	0	7.909	6	2	5	2	358	40.6	5.94	7.8	2	cell cycle OR cell proliferation;cell organization and biogenesis;other biological processes	other membranes;nucleus;other cell component	signal transduction activity or receptor binding;enzyme regulator activity;other molecular function	Pf03095	5524	ENSG00000119383	PTPA	A2A347; A9IZU4; B4DXM4; hsa:5524; Q15257; Q15258; Q53GZ3; Q5TZQ2; Q9BUK1; Q9NNZ7; Q9NNZ8; Q9NNZ9			0	0	139.5	140.5	159	144.2	129.5	127.7	89	114.8	97.6	75.6	92	105.7	80.1	73.6	92.5	90.5	92.4	107.7	High	High	High	High
FALSE	High	Master Protein	Q92544	Transmembrane 9 superfamily member 4 OS=Homo sapiens OX=9606 GN=TM9SF4 PE=1 SV=2	0.002	3.535	4	2	2	2	642	74.5	6.54	2.44	2	cell adhesion;cell organization and biogenesis;stress response;transport;other biological processes	other membranes;ER/Golgi;other cytoplasmic organelle		Pf02990	9777	ENSG00000101337	TM9SF4	B0QYT7; hsa:9777; Q92544; Q9NUA3			0	0	139.5	138.8	169.5	162.7	114.9	128.8	106.9	127.1	97.6	133.6	125	145.9	123.1	110	148.6	153.7	160.8	182.3	High	High	High	High
FALSE	High	Master Protein	Q9H9Q2	COP9 signalosome complex subunit 7b OS=Homo sapiens OX=9606 GN=COPS7B PE=1 SV=1	0	11.766	17	3	11	3	264	29.6	6.15	13.88	3	cell organization and biogenesis;protein metabolism;other metabolic processes;other biological processes	cytosol;nucleus;other cell component		Pf01399, Pf18392, Pf22061	64708	ENSG00000144524	COPS7B	hsa:64708; Q53S22; Q5BJG3; Q9H7V6; Q9H9Q2	Formation of TC-NER Pre-Incision Complex; Neddylation; DNA Damage Recognition in GG-NER; Cargo recognition for clathrin-mediated endocytosis		4	0	139.8	154	159.5	142.5	126.6	124.3	106.5	129.2	99.7	141.2	106.4	120.3	133.6	117.2	161	132.9	130.5	149.1	High	High	High	High
FALSE	High	Master Protein	Q658P3	Metalloreductase STEAP3 OS=Homo sapiens OX=9606 GN=STEAP3 PE=1 SV=2	0	7.692	5	2	2	2	488	54.6	8.6	5.52	2	transport;other biological processes	plasma membrane;other membranes;other cytoplasmic organelle;other cell component	other molecular function	Pf01794, Pf03807	55240	ENSG00000115107	STEAP3	A8K6E3; hsa:55240; Q4VBR2; Q4ZG36; Q53SQ8; Q658P3; Q7Z389; Q86SF6; Q8NEW6; Q8TDP3; Q8TF03; Q9NVB5	Transferrin endocytosis and recycling; CDC42 GTPase cycle; RHOQ GTPase cycle; RHOD GTPase cycle; RHOJ GTPase cycle; RHOF GTPase cycle; TP53 Regulates Transcription of Genes Involved in Cytochrome C Release		7	0	140.1	152.6	159.9	158.6	122.7	125.8	186.4	213	155.8	116	101.2	116	128.5	91.1	134.4	135.2	140.3	163.2	High	High	High	High
FALSE	High	Master Protein	Q8TAK5	GA-binding protein subunit beta-2 OS=Homo sapiens OX=9606 GN=GABPB2 PE=1 SV=1	0	6.432	5	2	4	2	448	48.6	5.26	5.91	2	other biological processes	nucleus	nucleic acid binding activity;other molecular function	Pf12796	126626	ENSG00000143458	GABPB2	B1AVJ8; D3DV14; hsa:126626; Q8NAR5; Q8TAK5			0	0	140.3	153.6	176.7	149.7	102.4	123.8	101.6	115.5	85.1	156.1	121.5	126.4	120.7	101	144.2	134.6	144.4	159.2	High	High	High	High
FALSE	High	Master Protein	P78356	Phosphatidylinositol 5-phosphate 4-kinase type-2 beta OS=Homo sapiens OX=9606 GN=PIP4K2B PE=1 SV=1	0	10.517	7	3	4	1	416	47.3	7.33	8	3	cell organization and biogenesis;other metabolic processes;transport;signal transduction;other biological processes	plasma membrane;other membranes;cytosol;ER/Golgi;nucleus;other cytoplasmic organelle	kinase activity;other molecular function	Pf01504	8396	ENSG00000276293; ENSG00000277292	PIP4K2B	hsa:8396; P78356; Q5U0E8; Q8TBP2	Synthesis of PIPs at the plasma membrane; PI5P, PP2A and IER3 Regulate PI3K/AKT Signaling; PI5P Regulates TP53 Acetylation; Synthesis of PIPs in the nucleus		4	2	140.6	149.7	164.9	163	98.7	128.3	116.5	131.7	112.7	151.3	138.4	156.3	159.6	115.9	193.9	187.6	177.9	213.9	High	High	High	High
FALSE	High	Master Protein	Q86Y07	Serine/threonine-protein kinase VRK2 OS=Homo sapiens OX=9606 GN=VRK2 PE=1 SV=3	0	7.124	6	2	4	2	508	58.1	8.84	5.5	2	protein metabolism;other metabolic processes;stress response;signal transduction;other biological processes	other membranes;mitochondrion;ER/Golgi;nucleus;other cell component	kinase activity;other molecular function	Pf00069	7444	ENSG00000028116	VRK2	B4DKL0; D6W5D4; D6W5D6; hsa:7444; Q49AK9; Q53EU9; Q53S39; Q53S77; Q53TU1; Q86Y07; Q86Y08; Q86Y09; Q86Y10; Q86Y11; Q86Y12; Q8IXI5; Q99987	RAC1 GTPase cycle; RHOG GTPase cycle; RAC2 GTPase cycle; RAC3 GTPase cycle; RHOD GTPase cycle		5	0	140.9	139.4	177.5	143.8	122.6	137.7	127	132.9	80	187.8	155.2	162.6	211.1	191.7	241.9	194.6	188.8	224.9	High	High	High	High
FALSE	High	Master Protein	Q96T58	Msx2-interacting protein OS=Homo sapiens OX=9606 GN=SPEN PE=1 SV=1	0	7.487	1	2	2	2	3664	402	7.64	5.93	2	cell organization and biogenesis;signal transduction;other biological processes	nucleus;other cell component	nucleic acid binding activity;other molecular function	Pf00076, Pf07744, Pf20808, Pf20809, Pf20810	23013	ENSG00000065526	SPEN	hsa:23013; Q96T58; Q9H9A8; Q9NWH5; Q9UQ01; Q9Y556	RHOBTB1 GTPase cycle		1	0	141.1	139.3	181.8	141.7	120.1	123.1	134.5	130.2	86.5	141.7	107.8	109.3	149.2	104	156	169	166.6	188.8	High	High	High	High
FALSE	High	Master Protein	Q8WWI1	LIM domain only protein 7 OS=Homo sapiens OX=9606 GN=LMO7 PE=1 SV=3	0	9.563	2	3	3	3	1683	192.6	8.09	8.56	3	protein metabolism;other metabolic processes;other biological processes	plasma membrane;other membranes;cytosol;nucleus;other cell component	other molecular function	Pf00307, Pf00412, Pf00595, Pf15949	4008	ENSG00000136153	LMO7	E9PLH4; hsa:4008; O15462; O95346; Q5TBK6; Q8WWI1; Q9UKC1; Q9UQM5; Q9Y6A7	Antigen processing: Ubiquitination & Proteasome degradation; Neddylation; Signaling by ALK fusions and activated point mutants		3	0	141.6	129	145.5	128.9	103.4	111.4	89.5	114	89.5	131.4	117.2	125.7	118.5	87	150.1	133.1	158.5	168.7	High	High	High	High
FALSE	High	Master Protein	O00308	NEDD4-like E3 ubiquitin-protein ligase WWP2 OS=Homo sapiens OX=9606 GN=WWP2 PE=1 SV=2	0	12.836	4	3	4	2	870	98.9	7.12	7.14	3	protein metabolism;RNA metabolism OR transcription;other metabolic processes;transport;other biological processes	cytosol;nucleus;other cell component	other molecular function	Pf00397, Pf00632	11060	ENSG00000198373	WWP2	A6NEP1; B2R706; B4DTL5; F5H213; H3BRF3; hsa:11060; I3RSG8; O00308; Q6ZTQ5; Q96CZ2; Q9BWN6	RHOQ GTPase cycle; RHOJ GTPase cycle; NOTCH3 Activation and Transmission of Signal to the Nucleus; Regulation of PTEN stability and activity; RHOU GTPase cycle		5	1	141.9	154.5	163.7	161.9	126.9	130.7	107.3	132.9	112.6	144.8	99.8	126.4	117.6	99.5	134.5	139.8	170.3	171	High	High	High	High
FALSE	High	Master Protein	Q9BVA0	Katanin p80 WD40 repeat-containing subunit B1 OS=Homo sapiens OX=9606 GN=KATNB1 PE=1 SV=1	0	10.304	6	3	3	3	655	72.3	7.56	8.25	3	cell cycle OR cell proliferation;cell organization and biogenesis;other biological processes	plasma membrane;other membranes;cytosol;cytoskeleton;other cell component	cytoskeletal activity;other molecular function	Pf00400, Pf13925	10300	ENSG00000140854	KATNB1	A6NCG6; hsa:10300; O60620; Q9BVA0			0	0	142	133.8	154.4	172.1	116	130.8	117.6	125.3	96.2	133.6	127.6	136.5	142	114.6	152	146.3	146.9	169.1	High	High	High	High
FALSE	High	Master Protein	P83876	Thioredoxin-like protein 4A OS=Homo sapiens OX=9606 GN=TXNL4A PE=1 SV=1	0	10.609	14	2	8	2	142	16.8	5.85	19.42	2	cell organization and biogenesis;RNA metabolism OR transcription;other metabolic processes;other biological processes	cytosol;nucleus		Pf02966	10907	ENSG00000141759	TXNL4A	B2RC18; hsa:10907; O14834; P83876	mRNA Splicing - Major Pathway; mRNA Splicing - Minor Pathway		2	0	142.1	142.2	180.9	169.8	118.3	133.1	126.2	146.1	106.7	159.6	143.3	165.8	173.9	124.2	173.8	179.8	184.7	182.8	High	High	High	High
FALSE	High	Master Protein	P10588	Nuclear receptor subfamily 2 group F member 6 OS=Homo sapiens OX=9606 GN=NR2F6 PE=1 SV=2	0	7.476	6	3	3	2	404	43	7.78	6.72	3	developmental processes;signal transduction;other biological processes	nucleus;other cell component	nucleic acid binding activity;other molecular function	Pf00104, Pf00105	2063	ENSG00000160113	NR2F6	B2RC68; hsa:2063; P10588; Q5XGA0; Q6P586; Q9BUE8	Nuclear Receptor transcription pathway		1	0	142.7	162.1	183	158.9	107	112.6	97.3	125.8	78.7	116.4	105.3	108	101	94.3	126.6	133.2	160.9	173.7	High	High	High	High
FALSE	High	Master Protein	P46937	Transcriptional coactivator YAP1 OS=Homo sapiens OX=9606 GN=YAP1 PE=1 SV=2	0	15.346	11	3	5	3	504	54.4	5.17	16.35	3	cell cycle OR cell proliferation;cell organization and biogenesis;stress response;developmental processes;signal transduction;other biological processes	other membranes;cytosol;nucleus;other cell component	nucleic acid binding activity;other molecular function	Pf00397, Pf15238	10413	ENSG00000137693	YAP1	B4DTY1; B7ZA01; E3WEB5; E3WEB6; E9PRV2; F5H202; hsa:10413; K0KQ18; K0KYZ8; K0L195; K0L1G3; P46937; Q7Z574; Q8IUY9	Signaling by Hippo; EGR2 and SOX10-mediated initiation of Schwann cell myelination; RUNX1 regulates transcription of genes involved in differentiation of HSCs; Zygotic genome activation (ZGA); Formation of axial mesoderm; Differentiation of keratinocytes in interfollicular epidermis in mammalian skin; Nuclear signaling by ERBB4; Turbulent (oscillatory, disturbed) flow shear stress activates signa…	Mesodermal commitment pathway	12	0	142.8	108.1	130.8	121.6	93.3	77.4	89.9	109.6	69.5	162.9	128.5	148.1	174.2	215.1	212.7	142.4	172	183.5	High	High	High	High
FALSE	High	Master Protein	Q6ZSZ5	Rho guanine nucleotide exchange factor 18 OS=Homo sapiens OX=9606 GN=ARHGEF18 PE=1 SV=4	0	6.621	2	2	3	2	1361	151.5	6.33	6.6	2	cell organization and biogenesis;signal transduction;other biological processes	plasma membrane;other membranes;cytosol;cytoskeleton;other cell component	enzyme regulator activity;other molecular function	Pf00621, Pf17838	23370	ENSG00000104880	ARHGEF18	A8MV62; B5ME81; hsa:23370; I3L1I5; O60274; Q6DD92; Q6ZSZ5	RHOA GTPase cycle; RAC1 GTPase cycle; NRAGE signals death through JNK; G alpha (12/13) signalling events; TGF-beta receptor signaling in EMT (epithelial to mesenchymal transition)		5	0	142.8	141.7	155.1	139.2	110.8	110.6	111.2	136.2	92.6	117.3	112.1	120.1	122.3	111.6	144.5	119.9	128.3	155.2	High	High	High	High
FALSE	High	Master Protein	O95260	Arginyl-tRNA--protein transferase 1 OS=Homo sapiens OX=9606 GN=ATE1 PE=1 SV=2	0	9.999	6	2	2	2	518	59.1	7.93	7.69	2	protein metabolism;other metabolic processes;stress response	nucleus;other cell component	other molecular function	Pf04376, Pf04377	11101	ENSG00000107669	ATE1	hsa:11101; O95260; O95261; Q5SQQ3; Q8WW04			0	0	143	137.4	169.6	149.1	100.5	104.6	118.7	130.8	97.5	103.1	91.8	114.4	117.1	81.3	116.8	128.1	112.4	131.4	High	High	High	High
FALSE	High	Master Protein	Q9H8Y5	tRNA endonuclease ANKZF1 OS=Homo sapiens OX=9606 GN=ANKZF1 PE=1 SV=1	0	6.338	4	2	2	2	726	80.9	8.41	4.49	2	cell organization and biogenesis;protein metabolism;other metabolic processes;stress response	other cell component	other molecular function	Pf00023, Pf18716, Pf18826	55139	ENSG00000163516	ANKZF1	hsa:55139; Q9H8Y5; Q9NVZ4			0	0	143.2	150.7	164.4	161.5	132.3	133.7	121.4	140.5	93	123.9	91.8	119.1	119	118.7	143.8	132.6	121.2	137.1	High	High	High	High
FALSE	High	Master Protein	P48730	Casein kinase I isoform delta OS=Homo sapiens OX=9606 GN=CSNK1D PE=1 SV=2	0	9.632	8	3	4	2	415	47.3	9.74	10.95	3	cell cycle OR cell proliferation;cell organization and biogenesis;protein metabolism;other metabolic processes;transport;developmental processes;signal transduction;other biological processes	plasma membrane;other membranes;cytosol;cytoskeleton;ER/Golgi;nucleus;other cell component	kinase activity;other molecular function	Pf00069	1453	ENSG00000141551	CSNK1D	A2I2P2; hsa:1453; P48730; Q96KZ6; Q9BTN5	Major pathway of rRNA processing in the nucleolus and cytosol; Recruitment of NuMA to mitotic centrosomes; Regulation of PLK1 Activity at G2/M Transition; Loss of Nlp from mitotic centrosomes; Recruitment of mitotic centrosome proteins and complexes; Anchoring of the basal body to the plasma membrane; AURKA Activation by TPX2; Circadian Clock; COPII-mediated vesicle transport		10	0	143.4	134.2	159	149.6	97.4	108.9	99.4	137.5	88.7	128.1	97	120.6	118.3	97.8	134.2	136	154.1	170	High	High	High	High
FALSE	High	Master Protein	O75880	Protein SCO1 homolog, mitochondrial OS=Homo sapiens OX=9606 GN=SCO1 PE=1 SV=1	0	4.83	12	2	4	2	301	33.8	8.88	7.94	2	cell organization and biogenesis;other biological processes	other membranes;cytoskeleton;mitochondrion	other molecular function	Pf02630	6341	ENSG00000133028	SCO1	B2RDM0; hsa:6341; O75880	Complex IV assembly		1	0	143.4	136.2	171.1	143.3	94.5	99.8	99.6	124.9	110.6	162.4	125.8	141.3	120.1	104.2	171.6	156.9	176.8	192.2	High	High	High	High
FALSE	High	Master Protein	Q5JTD0	Tight junction-associated protein 1 OS=Homo sapiens OX=9606 GN=TJAP1 PE=1 SV=1	0	8.184	6	3	4	3	557	61.8	5.97	3.85	3	cell organization and biogenesis	plasma membrane;other membranes;ER/Golgi;other cytoplasmic organelle;other cell component		Pf15453	93643	ENSG00000137221	TJAP1	hsa:93643; Q05BH9; Q5JTD0; Q5JTD1; Q5JWW1; Q68DB2; Q6P2P3; Q9H7V7			0	0	143.5	130.8	146.2	151.4	105.3	114.9	115.5	162.9	110.9	114.8	100.2	108	121.5	100.8	141.6	128.4	134.3	147.4	High	High	High	High
FALSE	High	Master Protein	P04899	Guanine nucleotide-binding protein G(i) subunit alpha-2 OS=Homo sapiens OX=9606 GN=GNAI2 PE=1 SV=3	0	18.282	18	4	6	3	355	40.4	5.54	17.59	4	cell-cell signaling;cell cycle OR cell proliferation;signal transduction;other biological processes	plasma membrane;other membranes;cytosol;cytoskeleton;nucleus;other cell component	signal transduction activity or receptor binding;other molecular function	Pf00503	2771	ENSG00000114353	GNAI2	B3KTZ0; B4DYA0; B4E2X5; hsa:2771; P04899; Q6B6N3; Q8IZ71	G alpha (i) signalling events; G alpha (z) signalling events; Adenylate cyclase inhibitory pathway; ADP signalling through P2Y purinoceptor 12; G alpha (s) signalling events; Extra-nuclear estrogen signaling; GPER1 signaling; ADORA2B mediated anti-inflammatory cytokines production; Adrenaline,noradrenaline inhibits insulin secretion		10	0	145.1	145.8	164.5	163.3	106.4	128.9	107.7	130.8	105.8	138.7	116.1	155	151	128.5	159.5	178.8	193.5	231.3	High	High	High	High
FALSE	High	Master Protein	Q9Y282	Endoplasmic reticulum-Golgi intermediate compartment protein 3 OS=Homo sapiens OX=9606 GN=ERGIC3 PE=1 SV=1	0	14.219	11	4	4	4	383	43.2	6.06	10.83	4	transport;other biological processes	other membranes;ER/Golgi;other cell component		Pf07970, Pf13850	51614	ENSG00000125991	ERGIC3	hsa:51614; Q5JWS3; Q6ZWP7; Q9H276; Q9P1L3; Q9Y282			0	0	145.2	149.9	166.4	159.3	120.1	114	125.2	138.2	99.2	292.4	119.7	132.6	136.5	110.5	149.9	153.4	165.7	182.4	High	High	High	High
FALSE	High	Master Protein	Q07960	Rho GTPase-activating protein 1 OS=Homo sapiens OX=9606 GN=ARHGAP1 PE=1 SV=1	0	7.553	5	2	3	2	439	50.4	6.29	5.43	2	transport;signal transduction;other biological processes	other membranes;cytosol;other cytoplasmic organelle;other cell component	enzyme regulator activity;other molecular function	Pf00620, Pf13716	392	ENSG00000175220	ARHGAP1	D3DQQ6; hsa:392; Q07960	RHOC GTPase cycle; RHOA GTPase cycle; CDC42 GTPase cycle; RHOQ GTPase cycle; RHOB GTPase cycle; RHOJ GTPase cycle; RND2 GTPase cycle; RAC1 GTPase cycle; RHOG GTPase cycle; RAC2 GTPase cycle; RAC3 GTPase cycle; RHOD GTPase cycle; RHOF GTPase cycle		13	0	145.4	150.7	168.1	157.7	123.4	158.8	121.1	126.7	86.1	145	118.2	121.3	139	118.7	150	161.7	162.8	171.8	High	High	High	High
FALSE	High	Master Protein	P20585	DNA mismatch repair protein Msh3 OS=Homo sapiens OX=9606 GN=MSH3 PE=1 SV=4	0	6.609	2	2	2	2	1137	127.3	8.02	4.55	2	cell organization and biogenesis;DNA metabolism;other metabolic processes;stress response;developmental processes;other biological processes	nucleus	nucleic acid binding activity;other molecular function	Pf00488, Pf01624, Pf05188, Pf05192	4437	ENSG00000113318	MSH3	A1L480; A1L482; A6NMM6; hsa:4437; P20585; Q6PJT5; Q86UQ6; Q92867	Mismatch repair (MMR) directed by MSH2:MSH3 (MutSbeta); Defective Mismatch Repair Associated With MSH3; Defective Mismatch Repair Associated With MSH2		3	0	145.7	144.4	169.2	168.3	118.9	110.6	140.6	167.1	107.1	124.3	119.1	136.5	130.4	102.1	147.8	125.9	126.6	139.4	High	High	High	High
FALSE	High	Master Protein	Q9UBP6	tRNA (guanine-N(7)-)-methyltransferase OS=Homo sapiens OX=9606 GN=METTL1 PE=1 SV=1	0.002	3.448	5	2	2	2	276	31.5	7.64	4.42	2	RNA metabolism OR transcription;other metabolic processes;other biological processes	cytosol;nucleus;other cell component	nucleic acid binding activity;other molecular function	Pf02390	4234	ENSG00000037897	METTL1	B2RBX1; H7BXF2; hsa:4234; Q14105; Q53FS9; Q9UBP6	tRNA modification in the nucleus and cytosol		1	0	145.9	137.7	169.9	151	104.4	102.1	116	121.8	80.5	142.2	103.1	111.9	145.9	104	147.3	116.3	105.4	134.6	High	High	High	High
FALSE	High	Master Protein	O60828	Polyglutamine-binding protein 1 OS=Homo sapiens OX=9606 GN=PQBP1 PE=1 SV=1	0	11.751	20	3	4	3	265	30.5	6.33	16.3	3	cell organization and biogenesis;RNA metabolism OR transcription;other metabolic processes;stress response;developmental processes;other biological processes	nucleus;other cell component	nucleic acid binding activity;other molecular function		10084	ENSG00000102103; ENSG00000292208	PQBP1	C9JQA1; hsa:10084; O60828; Q4VY25; Q4VY26; Q4VY27; Q4VY29; Q4VY30; Q4VY34; Q4VY35; Q4VY36; Q4VY37; Q4VY38; Q9GZP2; Q9GZU4; Q9GZZ4	mRNA Splicing - Major Pathway		1	0	146.6	149.3	163.5	163.3	97.4	113.9	128.9	136.3	110.2	170	141.4	153.2	160.1	126.1	174	179.7	165.3	189.3	High	High	High	High
FALSE	High	Master Protein	Q9BWS9	Chitinase domain-containing protein 1 OS=Homo sapiens OX=9606 GN=CHID1 PE=1 SV=1	0.001	4.007	4	2	3	2	393	44.9	8.63	3.86	2	other metabolic processes;stress response;other biological processes	non-structural extracellular;ER/Golgi;other cytoplasmic organelle;other cell component	other molecular function	Pf00704	66005	ENSG00000177830	CHID1	B3KWB0; hsa:66005; Q8NBM9; Q96CZ3; Q96S93; Q96SK0; Q9BWS9; Q9BY52	Platelet degranulation		1	0	146.7	168.2	176.5	143	136.7	117.1	101.5	137.6	78.5	202.5	162.9	202.5	184.5	145.1	230.6	225.1	214.7	269.6	High	High	High	High
FALSE	High	Master Protein	Q96CW5	Gamma-tubulin complex component 3 OS=Homo sapiens OX=9606 GN=TUBGCP3 PE=1 SV=2	0	9.781	5	3	4	3	907	103.5	8.12	5.85	3	cell cycle OR cell proliferation;cell organization and biogenesis;other biological processes	cytosol;cytoskeleton;other cell component	cytoskeletal activity;other molecular function	Pf04130, Pf17681	10426	ENSG00000126216	TUBGCP3	hsa:10426; O43631; O60852; O60853; Q5T8L2; Q7Z4K1; Q96CW5; Q96I79	Recruitment of NuMA to mitotic centrosomes; Recruitment of mitotic centrosome proteins and complexes		2	0	146.8	151.4	160.4	159.9	97.4	99.5	142.2	129.1	95.2	134.5	105.4	97.9	127.7	96.6	144.5	114.4	107.2	121.2	High	High	High	High
FALSE	High	Master Protein	Q96IZ7	Serine/Arginine-related protein 53 OS=Homo sapiens OX=9606 GN=RSRC1 PE=1 SV=1	0	6.421	6	2	3	2	334	38.7	11.08	4.74	2	RNA metabolism OR transcription;other metabolic processes;transport;other biological processes	nucleus;other cell component			51319	ENSG00000174891	RSRC1	A8K2R9; hsa:51319; Q96IZ7; Q96QK2; Q9NZE5			0	0	147	117.5	156.3	133.8	91.3	97.1	114.5	116.4	89.2	152.6	117	122.8	141.5	105.7	149.6	140.3	123.6	148.4	High	High	High	High
FALSE	High	Master Protein	Q92820	Gamma-glutamyl hydrolase OS=Homo sapiens OX=9606 GN=GGH PE=1 SV=2	0	14.79	15	4	11	4	318	35.9	7.11	26.77	4	other metabolic processes	non-structural extracellular;other cytoplasmic organelle;other cell component	other molecular function	Pf00117, Pf07722	8836	ENSG00000137563	GGH	hsa:8836; Q92820	Neutrophil degranulation		1	0	147.4	133.4	154.8	161.5	104.6	114.7	102.1	145.5	90.8	135.7	108.4	121	113.2	98.5	141.3	120.6	136.7	144	High	High	High	High
FALSE	High	Master Protein	Q05655	Protein kinase C delta type OS=Homo sapiens OX=9606 GN=PRKCD PE=1 SV=2	0	14.056	6	3	8	3	676	77.5	7.75	29.27	3	cell cycle OR cell proliferation;cell organization and biogenesis;protein metabolism;other metabolic processes;stress response;transport;signal transduction;other biological processes	non-structural extracellular;plasma membrane;other membranes;cytosol;mitochondrion;ER/Golgi;nucleus;other cytoplasmic organelle;other cell component	enzyme regulator activity;kinase activity;other molecular function	Pf00069, Pf00130, Pf00433, Pf21494	5580	ENSG00000163932	PRKCD	B0KZ81; B2R834; hsa:5580; Q05655; Q15144; Q86XJ6	Neutrophil degranulation; CLEC7A (Dectin-1) signaling; KEAP1-NFE2L2 pathway; Interferon gamma signaling; Role of phospholipids in phagocytosis; G alpha (z) signalling events; SHC1 events in ERBB2 signaling; HuR (ELAVL1) binds and stabilizes mRNA; VEGFR2 mediated cell proliferation; DAG and IP3 signaling; Effects of PIP2 hydrolysis; RHO GTPases Activate NADPH Oxidases; Calmodulin induced events; A…		14	0	147.6	165.3	183.9	165.9	120.4	123.3	139.3	165.4	113.6	113.7	97.2	112.3	121.3	105.6	135.9	109.5	128.7	128.8	High	High	High	High
FALSE	High	Master Protein	O15460	Prolyl 4-hydroxylase subunit alpha-2 OS=Homo sapiens OX=9606 GN=P4HA2 PE=1 SV=1	0	7.161	5	2	2	2	535	60.9	5.71	5.64	2		cytosol;ER/Golgi;nucleus;other cell component	other molecular function	Pf08336, Pf13640	8974	ENSG00000072682	P4HA2	D3DQ85; D3DQ86; hsa:8974; O15460; Q8WWN0	Collagen biosynthesis and modifying enzymes		1	0	147.6	159.5	181.3	144.8	118	115.9	107.4	115.9	103.3	128.9	108.2	119.2	123.1	87	153.3	158.6	183.2	179.2	High	High	High	High
FALSE	High	Master Protein	O15228	Dihydroxyacetone phosphate acyltransferase OS=Homo sapiens OX=9606 GN=GNPAT PE=1 SV=1	0	5.982	3	2	2	2	680	77.1	6.57	3.25	2	cell organization and biogenesis;other metabolic processes;stress response;developmental processes;other biological processes	other membranes;cytosol;mitochondrion;other cytoplasmic organelle	other molecular function	Pf01553, Pf19277	8443	ENSG00000116906	GNPAT	B4DNM9; hsa:8443; O15228; Q5TBH7; Q9BWC2	Peroxisomal protein import; Plasmalogen biosynthesis; Synthesis of PA		3	0	147.6	152.1	180.6	165.5	123.8	123.8	120.6	139.2	96.3	133.4	108.8	132.1	125.1	90.3	156.5	132.8	144.5	180.7	High	High	High	High
FALSE	High	Master Protein	P78537	Biogenesis of lysosome-related organelles complex 1 subunit 1 OS=Homo sapiens OX=9606 GN=BLOC1S1 PE=1 SV=2	0	7.597	14	2	2	2	153	17.3	9.33	5.94	2	cell organization and biogenesis;protein metabolism;other metabolic processes;transport;developmental processes;other biological processes	other membranes;cytosol;mitochondrion;other cytoplasmic organelle;other cell component		Pf06320	2647	ENSG00000135441	BLOC1S1	A1L4Q9; hsa:2647; P78537; Q6NZ45	Lysosome Vesicle Biogenesis; Golgi Associated Vesicle Biogenesis		2	0	147.8	153.9	176.9	182.3	146	129.5	120.2	141.8	94.5	111.7	92.3	104.1	109.8	94.1	121.4	109.1	118.6	131	High	High	High	High
FALSE	High	Master Protein	Q99471	Prefoldin subunit 5 OS=Homo sapiens OX=9606 GN=PFDN5 PE=1 SV=2	0	11.688	17	2	7	2	154	17.3	6.33	17.66	2	cell organization and biogenesis;protein metabolism;other metabolic processes;developmental processes;other biological processes	cytosol;cytoskeleton;nucleus;other cell component	other molecular function	Pf02996	5204	ENSG00000123349; ENSG00000291834	PFDN5	A8K9A8; hsa:5204; Q54AA8; Q99471; Q9C083; Q9C084	Prefoldin mediated transfer of substrate to CCT/TriC		1	0	148.4	139.1	148.9	136.9	113.2	94.1	86.6	143.3	82.7	114.7	98.4	128.3	102.4	94.7	116.5	110	106.5	134.2	High	High	High	High
FALSE	High	Master Protein	P08648	Integrin alpha-5 OS=Homo sapiens OX=9606 GN=ITGA5 PE=1 SV=2	0	8.435	3	2	2	2	1049	114.5	5.77	6.26	2	cell adhesion;cell organization and biogenesis;stress response;developmental processes;signal transduction;other biological processes	plasma membrane;other membranes;ER/Golgi;other cell component	signal transduction activity or receptor binding;other molecular function	Pf01839, Pf08441, Pf20805, Pf20806	3678	ENSG00000161638	ITGA5	hsa:3678; P08648; Q96HA5	Cell surface interactions at the vascular wall; Integrin cell surface interactions; GPER1 signaling; Signal transduction by L1; Turbulent (oscillatory, disturbed) flow shear stress activates signaling by PIEZO1 and integrins in endothelial cells; RUNX2 regulates genes involved in cell migration; Fibronectin matrix formation; Elastic fibre formation		8	0	148.5	152	156	169	117.9	130.1	120	141.4	108	164.4	154	172.9	141.8	125.4	163	195.7	207.2	223.8	High	High	High	High
[truncated: 3,044 more rows]
[truncated: 16 more columns]
